# Supplementary material for: Synthesis and structure of push–pull merocyanines based on barbituric and thio­barbituric acid
Source: Acta Crystallogr E Crystallogr Commun. 2019 Aug 16;75(Pt 9):1306–10. doi: 10.1107/S2056989019011071 (PMC6727061; doi:10.1107/S2056989019011071)
Supplement: Supplementary file 1 [file e-75-01306-sup1.cif]

##############################################################################
#                                                                            #
# This CIF contains the data in a paper accepted for publication in          #
# Acta Crystallographica Section E. It conforms to the requirements of       #
# Notes for Authors for Acta Crystallographica Section E, and has been       #
# peer reviewed under the auspices of the IUCr Commission on Journals.       #
#                                                                            #
# Full details of the Crystallographic Information File format               #
# are given in the paper "The Crystallographic Information File (CIF):       #
# a New Standard Archive File for Crystallography" by S. R. Hall, F. H.      #
# Allen and I. D. Brown [Acta Cryst. (1991), A47, 655-685].                  #
#                                                                            #
# The current version of the core CIF dictionary is obtainable from          #
# ftp://ftp.iucr.org/pub/cif_core.dic.                                       #
#                                                                            #
# Software is freely available for graphical display of the structure(s)     #
# in this CIF. For information consult the CIF software page                 #
# http://www.iucr.org/resources/cif/software.                                #
#                                                                            #
# This file may be used for bona fide research purposes within the           #
# scientific community so long as proper attribution is given to the journal # 
# article from which it was obtained.                                        #
#                                                                            #
##############################################################################
data_TMI
_audit_creation_method
;
Olex2 1.2
(compiled 2018.05.29 svn.r3508 for OlexSys, GUI svn.r5506)
;
_journal_date_recd_electronic     2019-07-31
_journal_date_accepted     2019-08-08
_journal_name_full     'Acta Crystallographica, Section E'
_journal_year     2019
_journal_volume     75
_journal_issue      9
_journal_page_first     1306
_journal_page_last     1310
_journal_paper_category     GO
_journal_paper_doi     10.1107/S2056989019011071
_journal_coeditor_code     YK2125
_publ_contact_author_name     'Georgii Bogdanov'
_publ_contact_author_address
;
Department of Chemistry, New Mexico Highlands University, Las Vegas,
New Mexico, 87701
USA
;
_publ_contact_author_email     'bogdgv@gmail.com'
_publ_contact_author_fax     ?
_publ_contact_author_phone     '505-454-3399'
_publ_section_title
;
Synthesis and structure of push--pull merocyanines based on barbituric and
thiobarbituric acid
;
loop_
    _publ_author_name
    _publ_author_footnote
    _publ_author_address
    'Bogdanov, Georgii' .
;
Department of Chemistry, New Mexico Highlands University, Las Vegas, New Mexico,
87701
USA
;
    'Tillotson, John P.' .
;
School of Chemistry and Biochemistry, Georgia Institute of Technology, Atlanta,
Georgia, 30332
USA
;
    'Bustos, Jenna' .
;
Department of Chemistry, New Mexico Highlands University, Las Vegas, New Mexico,
87701
USA
;
    'Timofeeva, Tatiana V.' .
;
Department of Chemistry, New Mexico Highlands University, Las Vegas, New Mexico,
87701
USA
;
_publ_section_synopsis
;\
The synthesis and crystal structures of
1,3-diethyl-5-{(2<i>E</i>,4<i>E</i>)-6-[(<i>E</i>)-1,3,3-trimethylindolin-2-\
ylidene]hexa-2,4-dien-1-ylidene}pyrimidine-2,4,6(1<i>H</i>,3<i>H</i>,\
5<i>H</i>)-trione or TMI, C~25~H~29~N~3~O~3~, and
1,3-diethyl-2-sulfanylidene-5-[2-(1,3,3-trimethylindolin-2-ylidene)\
ethylidene]dihydropyrimidine-4,6(1<i>H</i>,5<i>H</i>)-dione or DTB,
C~21~H~25~N~3~O~2~S,  are described. These compounds contain the same indole
derivative donor group and differ in their acceptor groups (in TMI it contains
oxygen in the <i>para</i> position, and in DTB sulfur) and the length of the
\p-bridge.
;
_chemical_name_systematic
;\
1,3-Diethyl-5-{(2<i>E</i>,4<i>E</i>)-6-[(<i>E</i>)-1,3,3-trimethylindolin-\
2-ylidene]hexa-2,4-dien-1-ylidene}pyrimidine-2,4,6(1<i>H</i>,3<i>H</i>,\
5<i>H</i>)-trione
;
_chemical_name_common     ?
_chemical_formula_moiety     'C25 H29 N3 O3'
_chemical_formula_sum     'C25 H29 N3 O3'
_chemical_formula_iupac     'C25 H29 N3 O3'
_chemical_formula_weight     419.51
_chemical_melting_point     ?
_space_group_crystal_system     monoclinic
_space_group_name_H-M_alt     'P 21/c'
_space_group_name_Hall     '-P 2ybc'
loop_
    _space_group_symop_operation_xyz
    'x, y, z'
    '-x, y+1/2, -z+1/2'
    '-x, -y, -z'
    'x, -y-1/2, z-1/2'
_cell_length_a     11.7624(9)
_cell_length_b     22.9546(19)
_cell_length_c     8.1934(7)
_cell_angle_alpha     90
_cell_angle_beta     93.717(2)
_cell_angle_gamma     90
_cell_volume     2207.6(3)
_cell_formula_units_Z     4
_cell_measurement_reflns_used     8868
_cell_measurement_theta_min     2.48
_cell_measurement_theta_max     28.16
_cell_measurement_temperature     100
_exptl_crystal_description     plate
_exptl_crystal_colour     'metallic light blue'
_exptl_crystal_size_max     0.3
_exptl_crystal_size_mid     0.25
_exptl_crystal_size_min     0.11
_exptl_crystal_density_diffrn     1.262
_exptl_crystal_density_meas     ?
_exptl_crystal_density_method     ?
_exptl_crystal_F_000     896
_exptl_absorpt_coefficient_mu     0.084
_exptl_absorpt_correction_type     multi-scan
_exptl_absorpt_process_details
;
(SADABS; Bruker, 2016)
;
_exptl_absorpt_correction_T_min     0.6009
_exptl_absorpt_correction_T_max     0.7461
_diffrn_ambient_temperature     100
_diffrn_source     ?
_diffrn_radiation_type     MoK\a
_diffrn_radiation_wavelength     0.71073
_diffrn_measurement_device_type     'Bruker APEXII CCD'
_diffrn_measurement_method     '\f and \w scans'
_diffrn_detector_area_resol_mean     ?
_diffrn_reflns_number     69450
_diffrn_reflns_av_R_equivalents     0.0847
_diffrn_reflns_av_unetI/netI     0.0474
_diffrn_reflns_theta_min     1.735
_diffrn_reflns_theta_max     31.070
_diffrn_reflns_theta_full     25.242
_diffrn_measured_fraction_theta_max     0.995
_diffrn_measured_fraction_theta_full     1.000
_diffrn_reflns_limit_h_min     -16
_diffrn_reflns_limit_h_max     17
_diffrn_reflns_limit_k_min     -33
_diffrn_reflns_limit_k_max     33
_diffrn_reflns_limit_l_min     -11
_diffrn_reflns_limit_l_max     11
_diffrn_standards_number     0
_refine_special_details     ?
_reflns_number_total     7037
_reflns_number_gt     4810
_reflns_threshold_expression     'I > 2\s(I)'
_refine_ls_structure_factor_coef     Fsqd
_refine_ls_matrix_type     full
_refine_ls_R_factor_all     0.0841
_refine_ls_R_factor_gt     0.0482
_refine_ls_wR_factor_gt     0.1004
_refine_ls_wR_factor_ref     0.1170
_refine_ls_goodness_of_fit_ref     1.017
_refine_ls_restrained_S_all     1.017
_refine_ls_number_reflns     7037
_refine_ls_number_parameters     285
_refine_ls_number_restraints     0
_refine_ls_hydrogen_treatment     constr
_refine_ls_weighting_scheme     calc
_refine_ls_weighting_details
              'w=1/[\s^2^(Fo^2^)+(0.0433P)^2^+0.7306P] where P=(Fo^2^+2Fc^2^)/3'
_atom_sites_solution_hydrogens     geom
_atom_sites_solution_primary     dual
_atom_sites_solution_secondary     difmap
_refine_ls_shift/su_max     0.000
_refine_ls_shift/su_mean     0.000
_refine_diff_density_max     0.333
_refine_diff_density_min     -0.276
_refine_ls_extinction_method     none
_refine_ls_extinction_coef     .
loop_
    _atom_type_symbol
    _atom_type_description
    _atom_type_scat_dispersion_real
    _atom_type_scat_dispersion_imag
    _atom_type_scat_source
    'C' 'C' 0.0033 0.0016
                         'International Tables Vol C Tables 4.2.6.8 and 6.1.1.4'
    'H' 'H' 0.0000 0.0000
                         'International Tables Vol C Tables 4.2.6.8 and 6.1.1.4'
    'N' 'N' 0.0061 0.0033
                         'International Tables Vol C Tables 4.2.6.8 and 6.1.1.4'
    'O' 'O' 0.0106 0.0060
                         'International Tables Vol C Tables 4.2.6.8 and 6.1.1.4'
_computing_data_collection
;
APEX3 (Bruker, 2016)
;
_computing_cell_refinement
;
SAINT (Bruker, 2016)
;
_computing_data_reduction
;
SAINT (Bruker, 2016)
;
_computing_structure_solution
;
SHELXT (Sheldrick, 2015a)
;
_computing_structure_refinement
;
SHELXL (Sheldrick, 2015b)
;
_computing_molecular_graphics
;
<i>OLEX2</i> (Dolomanov <i>et al.</i>,  2009)
;
_computing_publication_material
;
<i>OLEX2</i> (Dolomanov <i>et al.</i>,  2009)
;
loop_
    _atom_site_type_symbol
    _atom_site_label
    _atom_site_fract_x
    _atom_site_fract_y
    _atom_site_fract_z
    _atom_site_U_iso_or_equiv
    _atom_site_adp_type
    _atom_site_calc_flag
    _atom_site_occupancy
    _atom_site_disorder_assembly
    _atom_site_disorder_group
    O O1 0.57141(8) 0.28544(4) 0.06369(11) 0.0250(2) Uani d 1 . .
    C C14 0.45141(11) 0.39420(5) 0.74941(16) 0.0210(3) Uani d 1 . .
    H H14 0.486034 0.431317 0.765679 0.025 Uiso calc 1 . .
    O O3 0.84399(9) 0.40063(4) -0.13659(12) 0.0300(2) Uani d 1 . .
    O O2 0.68018(9) 0.46420(4) 0.31743(12) 0.0314(2) Uani d 1 . .
    N N1 0.28095(9) 0.42110(4) 1.26866(12) 0.0195(2) Uani d 1 . .
    N N2 0.70066(9) 0.34541(5) -0.04349(13) 0.0203(2) Uani d 1 . .
    N N3 0.75975(9) 0.43289(4) 0.08893(13) 0.0201(2) Uani d 1 . .
    C C7 0.29334(10) 0.38885(5) 1.13030(15) 0.0172(2) Uani d 1 . .
    C C8 0.21355(10) 0.33601(5) 1.13327(15) 0.0174(2) Uani d 1 . .
    C C5 0.15411(11) 0.34692(5) 1.28882(15) 0.0187(2) Uani d 1 . .
    C C12 0.36413(11) 0.40500(5) 1.01155(15) 0.0196(2) Uani d 1 . .
    H H12 0.404050 0.440701 1.028219 0.023 Uiso calc 1 . .
    C C4 0.19733(11) 0.39734(5) 1.36456(15) 0.0195(2) Uani d 1 . .
    C C13 0.38377(11) 0.37410(5) 0.86730(15) 0.0201(2) Uani d 1 . .
    H H13 0.348086 0.337243 0.850912 0.024 Uiso calc 1 . .
    C C20 0.62694(11) 0.33057(5) 0.07785(15) 0.0195(2) Uani d 1 . .
    C C17 0.55933(10) 0.35433(5) 0.34446(15) 0.0201(2) Uani d 1 . .
    H H17 0.523420 0.317338 0.333554 0.024 Uiso calc 1 . .
    C C21 0.77321(11) 0.39312(6) -0.03588(15) 0.0212(3) Uani d 1 . .
    C C15 0.47303(11) 0.36355(6) 0.60582(16) 0.0209(3) Uani d 1 . .
    H H15 0.439083 0.326297 0.589055 0.025 Uiso calc 1 . .
    C C18 0.62303(10) 0.37085(5) 0.21547(15) 0.0188(2) Uani d 1 . .
    C C19 0.68610(11) 0.42537(5) 0.21503(15) 0.0206(3) Uani d 1 . .
    C C16 0.54072(11) 0.38470(6) 0.48855(16) 0.0214(3) Uani d 1 . .
    H H16 0.576385 0.421508 0.506047 0.026 Uiso calc 1 . .
    C C22 0.83708(11) 0.48360(5) 0.09856(16) 0.0225(3) Uani d 1 . .
    H H22A 0.797739 0.517098 0.146023 0.027 Uiso calc 1 . .
    H H22B 0.856797 0.494552 -0.013005 0.027 Uiso calc 1 . .
    C C9 0.12617(11) 0.33600(6) 0.98519(15) 0.0218(3) Uani d 1 . .
    H H9A 0.069422 0.305443 0.999149 0.033 Uiso calc 1 . .
    H H9B 0.165282 0.328573 0.885221 0.033 Uiso calc 1 . .
    H H9C 0.088140 0.373965 0.976858 0.033 Uiso calc 1 . .
    C C6 0.06730(11) 0.31656(6) 1.35644(16) 0.0229(3) Uani d 1 . .
    H H6 0.037084 0.282200 1.305626 0.028 Uiso calc 1 . .
    C C3 0.15744(12) 0.41847(6) 1.50894(16) 0.0243(3) Uani d 1 . .
    H H3 0.188713 0.452496 1.560313 0.029 Uiso calc 1 . .
    C C10 0.28018(11) 0.27818(5) 1.14518(17) 0.0230(3) Uani d 1 . .
    H H10A 0.226542 0.245599 1.148562 0.034 Uiso calc 1 . .
    H H10B 0.330873 0.278119 1.244935 0.034 Uiso calc 1 . .
    H H10C 0.325495 0.274050 1.049600 0.034 Uiso calc 1 . .
    C C24 0.70962(12) 0.30531(6) -0.18308(15) 0.0235(3) Uani d 1 . .
    H H24A 0.730561 0.327686 -0.279980 0.028 Uiso calc 1 . .
    H H24B 0.634697 0.286813 -0.209861 0.028 Uiso calc 1 . .
    C C2 0.06930(12) 0.38748(6) 1.57531(16) 0.0267(3) Uani d 1 . .
    H H2 0.039178 0.400960 1.673280 0.032 Uiso calc 1 . .
    C C1 0.02468(12) 0.33723(6) 1.50078(17) 0.0272(3) Uani d 1 . .
    H H1 -0.035165 0.316835 1.548404 0.033 Uiso calc 1 . .
    C C11 0.34104(12) 0.47513(6) 1.30867(17) 0.0255(3) Uani d 1 . .
    H H11A 0.331476 0.485237 1.423182 0.038 Uiso calc 1 . .
    H H11B 0.309903 0.506406 1.237660 0.038 Uiso calc 1 . .
    H H11C 0.422246 0.470163 1.292140 0.038 Uiso calc 1 . .
    C C25 0.79828(12) 0.25841(6) -0.14451(18) 0.0289(3) Uani d 1 . .
    H H25A 0.805058 0.233709 -0.240946 0.043 Uiso calc 1 . .
    H H25B 0.775041 0.234562 -0.053227 0.043 Uiso calc 1 . .
    H H25C 0.871977 0.276688 -0.114467 0.043 Uiso calc 1 . .
    C C23 0.94519(12) 0.47040(6) 0.20246(19) 0.0297(3) Uani d 1 . .
    H H23A 0.994861 0.504712 0.206046 0.045 Uiso calc 1 . .
    H H23B 0.984717 0.437534 0.154931 0.045 Uiso calc 1 . .
    H H23C 0.925955 0.460408 0.313647 0.045 Uiso calc 1 . .
loop_
    _atom_site_aniso_label
    _atom_site_aniso_U_11
    _atom_site_aniso_U_22
    _atom_site_aniso_U_33
    _atom_site_aniso_U_12
    _atom_site_aniso_U_13
    _atom_site_aniso_U_23
    O1 0.0246(5) 0.0215(5) 0.0289(5) -0.0026(4) 0.0012(4) -0.0021(4)
    C14 0.0197(6) 0.0193(6) 0.0243(6) -0.0012(5) 0.0032(5) 0.0022(5)
    O3 0.0326(6) 0.0326(5) 0.0261(5) -0.0046(4) 0.0110(4) -0.0023(4)
    O2 0.0397(6) 0.0235(5) 0.0325(5) -0.0086(4) 0.0153(5) -0.0079(4)
    N1 0.0213(5) 0.0172(5) 0.0200(5) -0.0035(4) 0.0015(4) -0.0014(4)
    N2 0.0204(5) 0.0212(5) 0.0193(5) 0.0011(4) 0.0011(4) -0.0016(4)
    N3 0.0208(5) 0.0184(5) 0.0214(5) -0.0011(4) 0.0047(4) 0.0003(4)
    C7 0.0171(6) 0.0148(5) 0.0193(5) 0.0003(4) -0.0010(4) 0.0008(4)
    C8 0.0171(6) 0.0151(5) 0.0200(5) -0.0011(4) 0.0018(4) -0.0005(4)
    C5 0.0190(6) 0.0182(5) 0.0186(5) 0.0007(5) -0.0001(4) 0.0017(4)
    C12 0.0184(6) 0.0169(5) 0.0234(6) -0.0015(5) 0.0014(5) 0.0013(5)
    C4 0.0197(6) 0.0202(6) 0.0183(5) -0.0003(5) -0.0006(5) 0.0019(4)
    C13 0.0170(6) 0.0184(6) 0.0248(6) 0.0005(5) 0.0014(5) 0.0023(5)
    C20 0.0170(6) 0.0204(6) 0.0210(6) 0.0037(5) 0.0001(5) 0.0014(5)
    C17 0.0155(6) 0.0197(6) 0.0250(6) 0.0000(5) 0.0009(5) 0.0006(5)
    C21 0.0210(6) 0.0222(6) 0.0203(6) 0.0019(5) 0.0012(5) 0.0006(5)
    C15 0.0174(6) 0.0199(6) 0.0256(6) -0.0002(5) 0.0025(5) 0.0021(5)
    C18 0.0167(6) 0.0185(6) 0.0211(6) 0.0008(4) 0.0011(4) 0.0001(5)
    C19 0.0202(6) 0.0202(6) 0.0217(6) 0.0014(5) 0.0033(5) 0.0009(5)
    C16 0.0181(6) 0.0212(6) 0.0250(6) -0.0006(5) 0.0024(5) 0.0011(5)
    C22 0.0247(7) 0.0182(6) 0.0253(6) -0.0026(5) 0.0060(5) 0.0020(5)
    C9 0.0205(6) 0.0243(6) 0.0204(6) -0.0008(5) -0.0006(5) -0.0031(5)
    C6 0.0234(7) 0.0216(6) 0.0239(6) -0.0028(5) 0.0025(5) 0.0013(5)
    C3 0.0287(7) 0.0246(6) 0.0194(6) -0.0008(5) -0.0007(5) -0.0015(5)
    C10 0.0223(6) 0.0166(6) 0.0302(7) 0.0004(5) 0.0036(5) 0.0015(5)
    C24 0.0254(7) 0.0263(6) 0.0187(6) 0.0022(5) -0.0001(5) -0.0041(5)
    C2 0.0313(7) 0.0303(7) 0.0190(6) 0.0013(6) 0.0044(5) 0.0014(5)
    C1 0.0269(7) 0.0307(7) 0.0245(6) -0.0037(6) 0.0060(5) 0.0041(5)
    C11 0.0294(7) 0.0184(6) 0.0283(7) -0.0063(5) -0.0013(6) -0.0032(5)
    C25 0.0254(7) 0.0301(7) 0.0308(7) 0.0060(6) -0.0025(6) -0.0096(6)
    C23 0.0219(7) 0.0270(7) 0.0402(8) -0.0001(5) 0.0020(6) -0.0045(6)
_geom_special_details
;
 All esds (except the esd in the dihedral angle between two l.s. planes)
 are estimated using the full covariance matrix.  The cell esds are taken
 into account individually in the estimation of esds in distances, angles
 and torsion angles; correlations between esds in cell parameters are only
 used when they are defined by crystal symmetry.  An approximate (isotropic)
 treatment of cell esds is used for estimating esds involving l.s. planes.
;
loop_
    _geom_bond_atom_site_label_1
    _geom_bond_atom_site_label_2
    _geom_bond_site_symmetry_2
    _geom_bond_distance
    _geom_bond_publ_flag
    O1 C20 . 1.2261(15) ?
    C14 H14 . 0.9500 ?
    C14 C13 . 1.3706(18) ?
    C14 C15 . 1.4080(18) ?
    O3 C21 . 1.2218(16) ?
    O2 C19 . 1.2291(15) ?
    N1 C7 . 1.3696(15) ?
    N1 C4 . 1.4080(16) ?
    N1 C11 . 1.4544(16) ?
    N2 C20 . 1.4029(16) ?
    N2 C21 . 1.3873(16) ?
    N2 C24 . 1.4772(16) ?
    N3 C21 . 1.3876(16) ?
    N3 C19 . 1.4014(16) ?
    N3 C22 . 1.4760(16) ?
    C7 C8 . 1.5347(16) ?
    C7 C12 . 1.3721(17) ?
    C8 C5 . 1.5137(17) ?
    C8 C9 . 1.5385(17) ?
    C8 C10 . 1.5414(17) ?
    C5 C4 . 1.3936(17) ?
    C5 C6 . 1.3816(18) ?
    C12 H12 . 0.9500 ?
    C12 C13 . 1.4102(18) ?
    C4 C3 . 1.3881(18) ?
    C13 H13 . 0.9500 ?
    C20 C18 . 1.4614(17) ?
    C17 H17 . 0.9500 ?
    C17 C18 . 1.3874(17) ?
    C17 C16 . 1.4004(18) ?
    C15 H15 . 0.9500 ?
    C15 C16 . 1.3756(18) ?
    C18 C19 . 1.4550(17) ?
    C16 H16 . 0.9500 ?
    C22 H22A . 0.9900 ?
    C22 H22B . 0.9900 ?
    C22 C23 . 1.5144(19) ?
    C9 H9A . 0.9800 ?
    C9 H9B . 0.9800 ?
    C9 H9C . 0.9800 ?
    C6 H6 . 0.9500 ?
    C6 C1 . 1.3971(19) ?
    C3 H3 . 0.9500 ?
    C3 C2 . 1.3964(19) ?
    C10 H10A . 0.9800 ?
    C10 H10B . 0.9800 ?
    C10 H10C . 0.9800 ?
    C24 H24A . 0.9900 ?
    C24 H24B . 0.9900 ?
    C24 C25 . 1.5177(19) ?
    C2 H2 . 0.9500 ?
    C2 C1 . 1.392(2) ?
    C1 H1 . 0.9500 ?
    C11 H11A . 0.9800 ?
    C11 H11B . 0.9800 ?
    C11 H11C . 0.9800 ?
    C25 H25A . 0.9800 ?
    C25 H25B . 0.9800 ?
    C25 H25C . 0.9800 ?
    C23 H23A . 0.9800 ?
    C23 H23B . 0.9800 ?
    C23 H23C . 0.9800 ?
loop_
    _geom_angle_atom_site_label_1
    _geom_angle_atom_site_label_2
    _geom_angle_atom_site_label_3
    _geom_angle_site_symmetry_1
    _geom_angle_site_symmetry_3
    _geom_angle
    _geom_angle_publ_flag
    C13 C14 H14 . . 117.8 ?
    C13 C14 C15 . . 124.41(12) ?
    C15 C14 H14 . . 117.8 ?
    C7 N1 C4 . . 111.60(10) ?
    C7 N1 C11 . . 124.84(11) ?
    C4 N1 C11 . . 123.46(11) ?
    C20 N2 C24 . . 118.41(10) ?
    C21 N2 C20 . . 124.51(11) ?
    C21 N2 C24 . . 116.88(11) ?
    C21 N3 C19 . . 124.60(11) ?
    C21 N3 C22 . . 117.31(10) ?
    C19 N3 C22 . . 117.77(10) ?
    N1 C7 C8 . . 108.43(10) ?
    N1 C7 C12 . . 122.88(11) ?
    C12 C7 C8 . . 128.65(11) ?
    C7 C8 C9 . . 111.44(10) ?
    C7 C8 C10 . . 111.88(10) ?
    C5 C8 C7 . . 101.47(9) ?
    C5 C8 C9 . . 110.04(10) ?
    C5 C8 C10 . . 110.48(10) ?
    C9 C8 C10 . . 111.14(10) ?
    C4 C5 C8 . . 109.71(11) ?
    C6 C5 C8 . . 130.38(11) ?
    C6 C5 C4 . . 119.88(12) ?
    C7 C12 H12 . . 116.6 ?
    C7 C12 C13 . . 126.75(12) ?
    C13 C12 H12 . . 116.6 ?
    C5 C4 N1 . . 108.73(11) ?
    C3 C4 N1 . . 128.85(12) ?
    C3 C4 C5 . . 122.41(12) ?
    C14 C13 C12 . . 123.73(12) ?
    C14 C13 H13 . . 118.1 ?
    C12 C13 H13 . . 118.1 ?
    O1 C20 N2 . . 119.21(11) ?
    O1 C20 C18 . . 124.36(12) ?
    N2 C20 C18 . . 116.42(11) ?
    C18 C17 H17 . . 115.6 ?
    C18 C17 C16 . . 128.88(12) ?
    C16 C17 H17 . . 115.6 ?
    O3 C21 N2 . . 121.68(12) ?
    O3 C21 N3 . . 121.35(12) ?
    N2 C21 N3 . . 116.95(11) ?
    C14 C15 H15 . . 118.3 ?
    C16 C15 C14 . . 123.46(12) ?
    C16 C15 H15 . . 118.3 ?
    C17 C18 C20 . . 117.41(11) ?
    C17 C18 C19 . . 122.52(11) ?
    C19 C18 C20 . . 120.05(11) ?
    O2 C19 N3 . . 118.62(12) ?
    O2 C19 C18 . . 124.79(12) ?
    N3 C19 C18 . . 116.58(11) ?
    C17 C16 H16 . . 118.6 ?
    C15 C16 C17 . . 122.84(12) ?
    C15 C16 H16 . . 118.6 ?
    N3 C22 H22A . . 109.4 ?
    N3 C22 H22B . . 109.4 ?
    N3 C22 C23 . . 111.37(11) ?
    H22A C22 H22B . . 108.0 ?
    C23 C22 H22A . . 109.4 ?
    C23 C22 H22B . . 109.4 ?
    C8 C9 H9A . . 109.5 ?
    C8 C9 H9B . . 109.5 ?
    C8 C9 H9C . . 109.5 ?
    H9A C9 H9B . . 109.5 ?
    H9A C9 H9C . . 109.5 ?
    H9B C9 H9C . . 109.5 ?
    C5 C6 H6 . . 120.6 ?
    C5 C6 C1 . . 118.90(12) ?
    C1 C6 H6 . . 120.6 ?
    C4 C3 H3 . . 121.5 ?
    C4 C3 C2 . . 117.03(12) ?
    C2 C3 H3 . . 121.5 ?
    C8 C10 H10A . . 109.5 ?
    C8 C10 H10B . . 109.5 ?
    C8 C10 H10C . . 109.5 ?
    H10A C10 H10B . . 109.5 ?
    H10A C10 H10C . . 109.5 ?
    H10B C10 H10C . . 109.5 ?
    N2 C24 H24A . . 109.4 ?
    N2 C24 H24B . . 109.4 ?
    N2 C24 C25 . . 111.31(10) ?
    H24A C24 H24B . . 108.0 ?
    C25 C24 H24A . . 109.4 ?
    C25 C24 H24B . . 109.4 ?
    C3 C2 H2 . . 119.3 ?
    C1 C2 C3 . . 121.31(13) ?
    C1 C2 H2 . . 119.3 ?
    C6 C1 H1 . . 119.8 ?
    C2 C1 C6 . . 120.47(13) ?
    C2 C1 H1 . . 119.8 ?
    N1 C11 H11A . . 109.5 ?
    N1 C11 H11B . . 109.5 ?
    N1 C11 H11C . . 109.5 ?
    H11A C11 H11B . . 109.5 ?
    H11A C11 H11C . . 109.5 ?
    H11B C11 H11C . . 109.5 ?
    C24 C25 H25A . . 109.5 ?
    C24 C25 H25B . . 109.5 ?
    C24 C25 H25C . . 109.5 ?
    H25A C25 H25B . . 109.5 ?
    H25A C25 H25C . . 109.5 ?
    H25B C25 H25C . . 109.5 ?
    C22 C23 H23A . . 109.5 ?
    C22 C23 H23B . . 109.5 ?
    C22 C23 H23C . . 109.5 ?
    H23A C23 H23B . . 109.5 ?
    H23A C23 H23C . . 109.5 ?
    H23B C23 H23C . . 109.5 ?
loop_
    _geom_hbond_atom_site_label_D
    _geom_hbond_atom_site_label_H
    _geom_hbond_atom_site_label_A
    _geom_hbond_site_symmetry_A
    _geom_hbond_distance_DH
    _geom_hbond_distance_HA
    _geom_hbond_distance_DA
    _geom_hbond_angle_DHA
    _geom_hbond_publ_flag
    C3 H3 O2 3_667 0.95 2.61 3.5458(17) 166.6 yes
    C24 H24B O1 4_565 0.99 2.56 3.2939(16) 130.6 yes
    C11 H11A O2 3_667 0.98 2.43 3.3891(17) 164.9 yes
_shelx_space_group_comment
;
The symmetry employed for this shelxl refinement is uniquely defined
by the following loop, which should always be used as a source of
symmetry information in preference to the above space-group names.
They are only intended as comments.
;
_shelx_estimated_absorpt_T_min     0.975
_shelx_estimated_absorpt_T_max     0.991
_shelx_hkl_file
;
   0   0  -1   -1.10    0.70
   0   0  -1   -0.10    0.70
   0   0  -2   -1.00    2.30
   0   0  -2   -1.10    2.20
   0   0  -2    1.40    2.30
   0   0  -2    0.90    2.00
   0   0  -2   -1.40    2.30
   0   0  -2   -3.80    1.90
   0   0  -2   -1.80    2.10
   0   0  -3   -0.40    1.90
   0   0  -3    0.40    1.80
   0   0  -3    3.00    2.10
   0   0   3    3.80    1.80
   0   0  -3   -0.20    1.80
   0   0  -3    0.60    1.80
   0   0  -3   -2.70    1.90
   0   0  -3    0.00    1.70
   0   0  -4   33.60    4.70
   0   0   4   29.80    4.30
   0   0   4   26.50    4.00
   0   0  -4   33.00    4.70
   0   0  -4   36.60    4.50
   0   0  -4   24.90    4.40
   0   0  -4   31.60    4.50
   0   0  -4   38.90    4.90
   0   0  -4   34.80    4.60
   0   0   5   -1.40    2.00
   0   0  -5   -0.70    2.50
   0   0  -5   -2.60    2.90
   0   0  -5    2.90    2.70
   0   0  -5    1.80    2.80
   0   0  -5   -1.50    2.40
   0   0   5    2.00    2.60
   0   0  -5    2.30    2.60
   0   0  -5   -1.90    3.10
   0   0   5   -0.70    2.50
   0   0  -6  189.88   12.30
   0   0   6  164.88   11.60
   0   0   6  163.08   11.70
   0   0  -6  173.08   12.40
   0   0  -6  198.38   12.80
   0   0  -6  166.48   12.20
   0   0   6  146.89   11.50
   0   0   6  170.08   11.60
   0   0  -6  150.28   12.00
   0   0  -6  172.28   12.20
   0   0  -6  193.38   12.30
   0   0  -7   -1.20    3.90
   0   0   7   -1.40    3.40
   0   0  -7    0.60    3.60
   0   0  -7   -2.40    3.80
   0   0  -7   -0.60    4.10
   0   0   7    5.40    3.70
   0   0   7    0.00    3.50
   0   0   7    1.50    3.70
   0   0  -7   -2.80    3.40
   0   0  -7    1.20    3.60
   0   0  -7   -1.00    4.10
   0   0   8   97.99   10.50
   0   0   8   93.49   10.30
   0   0  -8   85.69   10.90
   0   0  -8  112.89   11.60
   0   0   8  103.89   10.70
   0   0   8   94.09   10.40
   0   0  -8  148.29   11.80
   0   0  -8  133.99   10.80
   0   0  -8  113.59   11.80
   0   0  -8  122.19   12.50
   0   0  -9   -5.90    5.10
   0   0   9    0.20    4.10
   0   0  -9    0.50    5.10
   0   0  -9    8.10    5.40
   0   0  -9   -3.20    4.60
   0   0   9    3.10    4.10
   0   0  -9   -5.30    4.00
   0   0   9    2.90    3.90
   0   0 -10    3.40    6.40
   0   0 -10    3.20    5.30
   0   0  10    1.70    5.40
   0   0  10   -4.10    4.00
   0   0 -10    2.40    5.30
   0   0  11   -9.10    4.30
   0   0  11   15.70    6.80
   0   0  11   -3.60    5.10
   0   0 -11    3.30    6.80
   0   0 -11   -0.90    5.90
   0   1   0    0.20    0.20
   0  -1   0    0.10    0.10
   0   1   1  734.23   36.10
   0   1  -1  761.62   36.60
   0   1  -1  743.93   36.20
   0   1  -1  765.82   36.00
   0  -1  -1  780.22   36.00
   0  -1   1  687.33   35.90
   0  -1   1  708.33   36.10
   0  -1  -1  780.62   36.20
   0   1  -2   58.89    4.90
   0   1  -2   64.49    5.30
   0   1  -2   62.69    4.80
   0   1  -2   60.09    4.70
   0   1  -2   63.99    4.80
   0   1  -2   62.49    4.70
   0  -1  -2   64.99    5.00
   0  -1  -2   60.89    4.70
   0  -1   2   57.69    4.60
   0  -1  -2   59.29    4.70
   0  -1   2   55.19    4.50
   0  -1  -2   65.89    5.10
   0  -1  -2   61.39    4.50
   0  -1  -2   57.29    5.00
   0  -1  -2   56.19    5.10
   0   1   3   -2.10    1.60
   0   1  -3   -0.90    1.30
   0   1  -3    1.00    1.80
   0   1  -3    3.30    2.00
   0   1  -3    2.70    2.30
   0   1  -3   -0.90    1.70
   0   1  -3   -0.40    1.80
   0   1  -3    2.20    1.90
   0  -1  -3    0.40    2.00
   0  -1   3   -1.40    1.40
   0  -1  -3   -2.90    1.90
   0  -1  -3    0.40    2.30
   0  -1  -3    1.30    1.40
   0  -1  -3   -1.30    1.90
   0  -1   3    2.20    1.90
   0  -1  -3    1.70    2.10
   0  -1  -3   -1.40    1.60
   0   1   4  721.23   38.90
   0   1   4  697.33   38.90
   0   1  -4  806.12   39.20
   0   1  -4  782.52   39.00
   0   1  -4  801.32   39.40
   0   1  -4  815.22   39.40
   0   1  -4  767.72   39.20
   0   1  -4  793.52   39.60
   0   1  -4  779.42   39.70
   0  -1   4  741.33   39.00
   0  -1  -4  801.92   39.30
   0  -1  -4  782.82   39.40
   0  -1   4  721.13   38.70
   0  -1  -4  837.82   39.40
   0  -1  -4  756.92   39.20
   0  -1  -4  742.63   39.40
   0  -1  -4  804.12   39.40
   0  -1  -4  785.82   39.50
   0  -1   4  732.73   38.90
   0   1  -5  247.98   14.60
   0   1  -5  250.17   14.90
   0   1  -5  239.68   15.00
   0   1  -5  245.48   14.50
   0   1   5  224.68   14.20
   0   1   5  218.48   14.10
   0   1  -5  236.98   14.70
   0   1  -5  222.28   14.30
   0   1  -5  239.88   14.60
   0  -1  -5  231.08   14.50
   0  -1  -5  243.38   14.90
   0  -1  -5  249.78   14.80
   0  -1   5  219.18   14.10
   0  -1   5  228.78   14.20
   0  -1  -5  253.87   14.70
   0  -1  -5  269.97   14.80
   0  -1   5  215.18   13.90
   0  -1  -5  240.58   14.90
   0  -1  -5  236.68   14.60
   0   1  -6    4.80    4.00
   0   1  -6    0.40    3.50
   0   1  -6    1.50    3.00
   0   1   6    3.90    3.00
   0   1   6   11.20    3.70
   0   1  -6   -1.00    3.00
   0   1  -6    6.10    3.60
   0   1  -6    8.30    3.90
   0   1  -6    3.60    3.50
   0   1   6   -1.40    3.10
   0  -1  -6   -1.00    3.60
   0  -1  -6    5.20    3.60
   0  -1   6    4.50    2.90
   0  -1   6    4.80    3.20
   0  -1  -6    3.40    3.30
   0  -1  -6    2.30    3.70
   0  -1  -6    6.70    3.50
   0  -1  -6    1.70    4.10
   0  -1  -6    1.30    3.30
   0  -1   6   -2.30    2.70
   0  -1   6    5.50    3.20
   0   1  -7   -1.10    2.30
   0   1  -7   -4.60    3.80
   0   1  -7   -5.50    3.90
   0   1   7   -2.60    3.10
   0   1  -7    2.00    4.00
   0   1   7    2.10    3.60
   0   1   7    1.10    3.50
   0   1   7    6.00    3.90
   0   1  -7   -0.80    3.70
   0   1  -7    2.80    3.90
   0   1  -7    2.50    4.60
   0  -1   7    6.60    3.90
   0  -1  -7    4.20    3.90
   0  -1  -7    2.90    4.20
   0  -1  -7    0.80    3.80
   0  -1  -7    1.20    4.40
   0  -1   7    3.00    3.30
   0  -1  -7    1.00    3.90
   0  -1  -7   -1.80    4.30
   0  -1   7    7.20    3.80
   0  -1  -7    2.70    4.40
   0  -1   7    4.80    3.70
   0   1   8  172.28   13.60
   0   1  -8  195.38   15.00
   0   1  -8  213.28   15.40
   0   1   8  174.28   13.80
   0   1   8  188.68   13.70
   0   1  -8  205.78   15.40
   0   1   8  189.18   13.80
   0   1  -8  207.28   14.80
   0   1  -8  217.58   15.90
   0   1  -8  178.48   15.00
   0   1   8  191.68   14.60
   0  -1  -8  232.48   20.30
   0  -1   8  180.18   13.80
   0  -1   8  180.78   14.00
   0  -1  -8  189.28   15.30
   0  -1  -8  211.88   15.00
   0  -1  -8  216.68   15.40
   0  -1  -8  196.08   15.00
   0  -1   8  201.38   14.30
   0  -1  -8  186.48   14.90
   0  -1  -8  187.48   14.40
   0   1  -9    3.50    4.90
   0   1   9   -2.30    4.60
   0   1  -9    1.40    4.60
   0   1  -9    2.10    5.20
   0   1  -9   -5.20    4.40
   0   1   9   -2.80    3.90
   0   1   9    3.10    3.90
   0  -1   9   -7.30    4.40
   0  -1  -9   -1.90    6.00
   0  -1  -9    9.00    5.00
   0  -1   9    6.70    4.60
   0  -1  -9    2.90    5.30
   0  -1  -9    7.50    5.30
   0  -1  -9   -5.00    4.10
   0  -1   9   11.90    5.10
   0   1  10   24.50    6.70
   0   1 -10   22.70    7.10
   0   1  10   16.00    6.30
   0   1 -10   37.40    8.90
   0   1  10   27.00    6.80
   0   1 -10   29.40    8.20
   0  -1  10   20.50    6.40
   0  -1 -10   32.20    8.70
   0  -1 -10   16.70    6.70
   0  -1 -10   16.30    6.90
   0  -1  10   14.30    5.80
   0   1 -11   17.20    8.10
   0   1 -11   22.00    8.90
   0   1  11   23.10    7.50
   0   1 -11   16.10    7.30
   0   1  11   14.80    5.90
   0  -1 -11   31.30    8.30
   0  -1  11   16.80    7.00
   0  -1  11   25.20    7.90
   0  -1  11   10.10    5.70
   0  -1 -11   17.50    7.30
   0   2   0   50.19    3.00
   0  -2   0   56.39    2.80
   0   2   1 2091.09  103.29
   0   2  -1 2193.38  103.09
   0   2  -1 2234.48  103.39
   0   2  -1 2255.77  103.19
   0   2  -1 2259.37  103.39
   0   2   1 2069.09  103.29
   0   2  -1 2136.79  103.39
   0  -2   1 2016.70  102.99
   0  -2   1 2029.90  102.99
   0  -2  -1 2138.29  103.39
   0  -2  -1 2176.28  103.39
   0  -2  -1 2255.87  103.09
   0  -2  -1 2192.08  103.59
   0   2   2  565.54   29.60
   0   2  -2  591.44   29.70
   0   2  -2  614.04   29.50
   0   2  -2  608.84   29.20
   0   2  -2  589.04   29.40
   0   2  -2  602.94   29.40
   0   2  -2  567.04   29.80
   0   2   2  593.34   29.30
   0  -2  -2  611.64   29.50
   0  -2   2  551.54   29.30
   0  -2  -2  636.84   29.60
   0  -2   2  545.35   29.30
   0  -2  -2  628.74   29.40
   0  -2   2  536.65   28.90
   0  -2  -2  586.04   29.40
   0  -2  -2  607.84   29.30
   0  -2  -2  593.34   29.80
   0  -2  -2  615.84   29.90
   0   2  -3  326.37   17.80
   0   2  -3  306.27   17.00
   0   2  -3  333.67   17.50
   0   2  -3  353.16   17.50
   0   2  -3  337.17   18.00
   0   2   3  303.57   17.40
   0   2  -3  329.87   17.40
   0  -2  -3  303.97   17.20
   0  -2  -3  338.07   17.90
   0  -2  -3  331.57   17.50
   0  -2  -3  328.67   18.00
   0  -2  -3  330.47   17.40
   0  -2   3  309.17   16.90
   0  -2  -3  345.37   17.60
   0  -2   3  308.27   17.30
   0  -2  -3  350.06   17.40
   0  -2   3  302.07   17.20
   0   2  -4  180.58   11.20
   0   2  -4  173.38   11.30
   0   2  -4  204.68   11.90
   0   2   4  159.78   11.00
   0   2  -4  170.08   11.70
   0   2  -4  172.78   11.10
   0   2  -4  192.98   11.30
   0  -2  -4  200.68   11.70
   0  -2  -4  201.58   11.90
   0  -2  -4  186.08   11.40
   0  -2   4  170.98   10.70
   0  -2   4  167.38   11.00
   0  -2   4  162.48   10.70
   0  -2  -4  186.08   11.30
   0  -2  -4  187.18   11.30
   0  -2  -4  160.68   11.60
   0  -2  -4  205.18   11.40
   0   2   5   90.49    8.00
   0   2  -5  113.19    8.30
   0   2  -5  107.59    8.70
   0   2  -5  107.19    8.40
   0   2   5   98.29    8.10
   0   2  -5  101.09    8.00
   0   2  -5  105.99    8.50
   0   2  -5  109.69    9.00
   0  -2  -5  127.89    8.50
   0  -2  -5  123.09    8.80
   0  -2  -5  103.39    8.80
   0  -2  -5   96.89    8.10
   0  -2  -5  105.09    8.30
   0  -2   5  103.09    8.00
   0  -2   5   94.29    7.70
   0  -2  -5  116.09    8.50
   0  -2   5   90.59    7.90
   0  -2  -5  124.09    9.10
   0   2  -6   14.10    4.40
   0   2  -6   17.80    4.60
   0   2   6   14.40    4.30
   0   2  -6   11.10    4.60
   0   2   6   20.60    4.20
   0   2  -6   15.20    4.70
   0   2  -6   18.90    4.60
   0   2  -6    6.80    3.00
   0   2   6   13.80    3.80
   0   2  -6   17.00    4.70
   0   2   6   19.30    4.30
   0  -2   6   14.90    4.00
   0  -2  -6   15.10    4.20
   0  -2   6   18.40    4.10
   0  -2  -6   11.90    5.30
   0  -2   6   12.90    4.00
   0  -2  -6   23.10    5.50
   0  -2  -6   14.30    4.40
   0  -2  -6   14.60    4.20
   0  -2   6   11.50    3.90
   0  -2  -6   19.40    4.70
   0  -2  -6   11.10    4.30
   0   2   7    1.80    4.00
   0   2   7    6.40    4.00
   0   2   7    8.00    4.40
   0   2  -7    9.60    4.60
   0   2  -7   11.60    4.90
   0   2  -7    4.60    4.10
   0   2  -7    6.90    4.50
   0   2  -7    4.70    4.90
   0   2  -7    9.10    4.80
   0   2   7    6.40    4.40
   0   2  -7   11.90    4.80
   0  -2   7    5.00    4.00
   0  -2  -7    4.80    5.00
   0  -2   7    6.60    3.90
   0  -2  -7   19.20    5.60
   0  -2  -7   14.90    4.70
   0  -2   7    7.20    3.90
   0  -2  -7   12.00    4.50
   0  -2  -7    8.60    5.10
   0  -2  -7   13.20    5.90
   0  -2   7   13.00    4.30
   0  -2  -7   14.00    4.60
   0   2   8    5.90    4.50
   0   2  -8    1.00    4.70
   0   2   8    0.60    4.20
   0   2  -8    5.30    4.70
   0   2  -8   -1.10    5.10
   0   2  -8    4.50    4.70
   0   2   8   -1.10    3.50
   0   2   8    0.50    3.10
   0   2  -8   -4.80    3.80
   0   2   8    3.10    4.00
   0   2  -8    0.10    4.50
   0  -2  -8    1.20    4.10
   0  -2   8    2.00    4.30
   0  -2  -8    4.90    4.80
   0  -2   8   -5.80    3.20
   0  -2  -8   -8.10    4.10
   0  -2  -8   -2.00    4.10
   0  -2   8   -5.30    3.30
   0  -2  -8   -1.50    4.20
   0  -2  -8   -3.80    4.70
   0  -2  -8    4.50    5.40
   0   2  -9   22.40    6.90
   0   2  -9   13.90    6.40
   0   2   9   18.90    5.60
   0   2  -9   21.70    6.50
   0   2   9   24.20    5.80
   0   2   9   11.40    5.20
   0   2  -9   18.70    6.50
   0   2   9   23.20    6.20
   0  -2  -9   17.50    6.80
   0  -2   9   21.70    5.90
   0  -2  -9   16.10    6.20
   0  -2  -9   22.80    7.20
   0  -2   9   30.10    6.60
   0  -2  -9   21.30    6.60
   0   2 -10   63.39   11.10
   0   2  10   81.49   10.30
   0   2 -10   57.79    9.80
   0   2  10   63.69    9.50
   0   2  10   74.49    9.80
   0   2 -10   81.29   11.50
   0   2  10   50.59    8.70
   0  -2 -10   59.19   10.00
   0  -2  10   85.19   10.50
   0  -2 -10   63.79    9.90
   0  -2  10   68.19    9.80
   0   2 -11   -6.00    5.70
   0   2  11   -0.30    5.80
   0   2  11    6.40    5.30
   0   2 -11   -7.00    5.40
   0   2 -11   -6.80    5.30
   0  -2  11   10.20    6.10
   0  -2  11   -1.80    4.90
   0  -2 -11    5.40    6.10
   0  -2 -11    6.20    7.10
   0  -2  11   -2.30    4.50
   0   3   0    2.00    1.00
   0   3   0    0.00    0.70
   0  -3   0    0.00    0.40
   0   3   1  551.44   27.60
   0   3   1  552.04   27.20
   0   3  -1  565.64   27.20
   0   3  -1  526.05   27.50
   0   3  -1  555.34   27.50
   0  -3   1  509.95   27.10
   0  -3  -1  567.14   27.70
   0  -3  -1  562.64   27.70
   0  -3  -1  609.54   27.20
   0  -3   1  517.15   27.10
   0  -3  -1  597.14   27.20
   0   3  -2   24.80    3.20
   0   3  -2   24.30    3.60
   0   3   2   21.80    3.40
   0   3  -2   16.60    3.20
   0   3  -2   20.80    2.80
   0   3  -2   20.90    2.90
   0   3   2   23.10    2.60
   0   3  -2   20.80    2.50
   0   3   2   25.80    3.00
   0  -3   2   20.40    2.30
   0  -3  -2   28.80    3.50
   0  -3  -2   28.30    3.90
   0  -3  -2   30.70    2.90
   0  -3  -2   21.40    2.80
   0  -3   2   17.60    2.70
   0  -3  -2   30.80    3.80
   0  -3  -2   17.20    2.60
   0  -3   2   19.60    2.70
   0   3   3   16.80    3.20
   0   3   3   11.30    2.40
   0   3  -3   14.80    3.30
   0   3  -3   17.80    3.00
   0   3  -3   11.90    3.00
   0   3   3   15.00    2.80
   0   3  -3   14.60    2.70
   0   3  -3   18.40    2.70
   0   3  -3    8.00    2.30
   0   3  -3   14.40    2.40
   0  -3  -3   16.90    3.30
   0  -3   3   14.40    2.40
   0  -3  -3   13.20    2.70
   0  -3   3   11.30    2.30
   0  -3  -3   12.00    2.60
   0  -3  -3   12.60    3.60
   0  -3  -3   12.30    3.30
   0  -3  -3   14.30    2.70
   0  -3  -3   13.80    2.70
   0  -3   3   16.70    2.80
   0   3  -4   23.20    4.00
   0   3   4   25.40    4.10
   0   3  -4   23.80    3.80
   0   3  -4   21.30    3.50
   0   3   4   26.60    4.00
   0   3  -4   15.90    3.60
   0   3  -4   19.90    4.20
   0   3  -4   22.40    4.00
   0   3  -4   19.60    4.40
   0  -3  -4   21.10    4.90
   0  -3  -4   21.40    4.40
   0  -3   4   19.50    3.20
   0  -3  -4   24.90    3.90
   0  -3  -4   23.90    4.10
   0  -3   4   20.70    3.70
   0  -3  -4   27.90    4.30
   0  -3   4   21.00    3.80
   0  -3  -4   29.60    4.20
   0  -3  -4   19.80    3.70
   0   3  -5   33.80    5.00
   0   3  -5   35.30    5.00
   0   3  -5   28.40    4.90
   0   3  -5   27.80    4.70
   0   3  -5   29.90    4.40
   0   3   5   34.70    5.00
   0   3  -5   37.30    5.50
   0   3   5   29.20    4.90
   0   3  -5   22.30    5.10
   0  -3  -5   27.40    5.20
   0  -3   5   35.90    5.00
   0  -3  -5   27.60    4.50
   0  -3   5   31.20    4.70
   0  -3  -5   25.10    5.10
   0  -3  -5   29.00    4.70
   0  -3  -5   27.60    4.40
   0  -3  -5   30.10    4.80
   0  -3   5   28.50    4.30
   0  -3  -5   34.60    5.30
   0   3  -6   -0.40    3.50
   0   3   6   -1.90    3.10
   0   3   6    0.40    3.30
   0   3  -6    1.50    3.00
   0   3  -6    1.70    3.70
   0   3  -6   -1.90    3.10
   0   3   6   -2.40    2.70
   0   3  -6   -5.90    2.50
   0   3  -6    2.50    3.50
   0   3  -6    1.20    3.30
   0  -3  -6    3.60    4.10
   0  -3  -6   -2.00    3.50
   0  -3   6   -3.80    2.70
   0  -3   6    2.60    3.10
   0  -3  -6    1.50    2.80
   0  -3  -6   -1.10    2.80
   0  -3   6    1.20    3.20
   0  -3  -6    3.50    3.30
   0  -3  -6   -3.10    3.60
   0  -3  -6    1.10    3.40
   0   3  -7   -2.70    4.40
   0   3  -7    4.90    4.40
   0   3   7    2.20    3.70
   0   3  -7   -3.50    3.40
   0   3  -7   -4.10    3.70
   0   3  -7    1.60    3.80
   0   3   7    4.30    3.80
   0   3   7    0.30    3.20
   0   3  -7   -3.20    4.00
   0   3   7    3.80    3.80
   0   3  -7    0.70    5.90
   0  -3   7   -4.60    3.10
   0  -3  -7    1.30    4.00
   0  -3  -7   -4.80    4.60
   0  -3   7    4.70    3.60
   0  -3  -7   -8.10    3.90
   0  -3  -7   -0.40    4.40
   0  -3  -7    1.30    3.80
   0  -3  -7    7.30    4.20
   0  -3   7   -5.60    3.00
   0  -3  -7   -0.30    4.00
   0  -3   7   -0.10    3.50
   0   3   8   98.09   10.50
   0   3   8  109.39   10.70
   0   3  -8  122.59   10.60
   0   3  -8   69.19   10.60
   0   3  -8  104.09   11.40
   0   3   8  109.19    9.30
   0   3  -8   93.59   11.40
   0   3   8  109.69   10.90
   0   3   8  108.09    9.70
   0   3   8   96.09   10.60
   0   3  -8  103.59   11.30
   0  -3   8  104.69    9.80
   0  -3   8  110.59   10.90
   0  -3  -8  100.79   11.20
   0  -3  -8  102.59   11.10
   0  -3  -8   89.59   10.50
   0  -3   8  121.19   11.50
   0  -3  -8  118.29   13.00
   0  -3  -8  132.59   12.50
   0  -3  -8  113.19   12.20
   0  -3  -8   98.79   11.00
   0   3   9   40.70    7.30
   0   3  -9   48.50    8.70
   0   3   9   55.79    8.60
   0   3  -9   55.09    9.00
   0   3   9   40.00    7.70
   0   3  -9   40.80    9.40
   0   3   9   31.40    6.80
   0   3  -9   66.09    9.30
   0  -3  -9   46.10    7.90
   0  -3  -9   49.50    8.30
   0  -3   9   50.99    8.20
   0  -3   9   47.90    7.80
   0  -3  -9   57.79    9.90
   0  -3  -9   45.20    8.30
   0   3 -10   -4.00    4.60
   0   3  10    3.70    5.30
   0   3 -10    6.30    6.50
   0   3 -10    4.80    6.00
   0   3  10   -1.00    4.40
   0   3 -10    2.60    5.10
   0   3  10    5.80    4.60
   0  -3 -10   11.50    6.40
   0  -3  10    7.20    5.00
   0  -3  10    8.50    5.40
   0  -3 -10    3.10    7.20
   0  -3 -10    8.70    5.90
   0   3  11   20.00    6.70
   0   3  11   10.80    6.10
   0   3 -11   10.00    7.30
   0   3 -11   14.60    7.00
   0  -3  11   10.00    6.60
   0  -3 -11    4.90    6.50
   0  -3  11   14.00    7.20
   0  -3  11   13.00    6.40
   0   4   0 8068.99  385.16
   0   4   0 7800.72  385.16
   0   4   0 8224.58  385.16
   0  -4   0 8126.19  385.96
   0  -4   0 8468.55  386.76
   0  -4   0 7916.41  385.06
   0   4  -1  446.56   24.20
   0   4   1  471.45   23.90
   0   4  -1  483.55   23.80
   0   4   1  469.05   24.40
   0   4   1  495.05   23.50
   0  -4  -1  509.15   24.70
   0  -4  -1  487.65   23.70
   0  -4   1  471.65   23.70
   0  -4  -1  510.05   23.70
   0  -4  -1  484.55   24.40
   0  -4   1  457.95   23.60
   0   4   2  891.21   43.90
   0   4   2  851.81   44.40
   0   4  -2  924.31   43.50
   0   4  -2  872.81   44.50
   0   4  -2  891.81   43.90
   0   4   2  900.31   43.50
   0   4  -2  917.01   44.50
   0   4  -2  938.31   44.10
   0  -4   2  875.61   43.30
   0  -4   2  828.02   43.80
   0  -4  -2  923.91   44.00
   0  -4   2  834.22   43.90
   0  -4  -2  900.41   44.70
   0  -4  -2  916.81   44.80
   0  -4  -2  934.31   44.00
   0  -4  -2  925.31   43.40
   0  -4  -2  913.01   44.10
   0   4  -3  272.17   14.90
   0   4  -3  273.17   14.80
   0   4   3  257.47   15.30
   0   4   3  273.57   14.40
   0   4  -3  266.47   15.60
   0   4   3  253.57   14.60
   0   4  -3  278.97   15.50
   0   4  -3  296.87   15.10
   0   4  -3  271.47   14.30
   0  -4  -3  271.47   14.80
   0  -4  -3  274.47   15.00
   0  -4   3  254.17   14.00
   0  -4  -3  271.17   15.70
   0  -4  -3  283.87   14.60
   0  -4   3  244.98   14.50
   0  -4   3  268.07   14.80
   0  -4  -3  273.37   14.90
   0  -4  -3  266.87   15.70
   0   4  -4   97.69    7.30
   0   4  -4  115.09    7.80
   0   4  -4  101.69    8.30
   0   4   4   81.39    6.60
   0   4  -4  109.09    7.80
   0   4  -4  101.49    6.80
   0   4  -4   95.89    7.90
   0   4   4   90.69    7.60
   0   4   4   79.49    6.70
   0  -4   4   79.99    7.00
   0  -4   4   95.99    7.20
   0  -4  -4   91.69    6.90
   0  -4  -4  105.99    7.20
   0  -4  -4  104.79    7.50
   0  -4  -4   95.89    7.40
   0  -4   4   91.69    6.50
   0  -4  -4   98.89    8.30
   0  -4  -4  104.29    8.30
   0  -4  -4   93.39    7.20
   0   4   5   32.20    4.80
   0   4   5   21.80    4.60
   0   4  -5   33.60    5.00
   0   4  -5   34.20    5.50
   0   4  -5   28.40    4.20
   0   4  -5   30.10    4.80
   0   4   5   29.30    4.30
   0   4  -5   28.90    5.60
   0   4  -5   25.00    4.60
   0  -4  -5   29.30    4.50
   0  -4  -5   31.10    4.80
   0  -4  -5   36.80    5.30
   0  -4  -5   32.80    5.70
   0  -4  -5   34.40    4.90
   0  -4  -5   22.60    4.40
   0  -4   5   26.70    4.50
   0  -4  -5   25.50    5.10
   0  -4   5   31.50    4.20
   0  -4   5   30.50    4.40
   0   4  -6    4.30    3.40
   0   4  -6    2.30    3.70
   0   4   6    6.40    3.30
   0   4  -6    7.00    3.80
   0   4   6    7.70    3.70
   0   4  -6    6.60    3.70
   0   4   6    6.80    3.30
   0   4  -6    3.10    3.80
   0   4  -6    6.50    3.40
   0  -4  -6   -0.70    3.00
   0  -4  -6    6.70    3.80
   0  -4  -6   12.90    4.30
   0  -4   6   -0.90    2.90
   0  -4  -6    5.50    4.40
   0  -4   6    9.30    3.80
   0  -4   6    3.80    2.90
   0  -4  -6    5.30    3.60
   0  -4  -6    3.60    3.20
   0  -4  -6   12.30    4.90
   0   4  -7   14.20    5.00
   0   4  -7   17.10    5.80
   0   4   7   12.10    5.20
   0   4   7   13.10    4.40
   0   4  -7   13.70    4.70
   0   4   7   20.00    4.70
   0   4  -7   24.40    5.90
   0   4  -7   20.60    5.80
   0   4   7   10.60    4.30
   0  -4   7   14.00    4.70
   0  -4  -7   16.30    4.90
   0  -4  -7   12.10    4.90
   0  -4   7   19.50    4.80
   0  -4  -7   26.40    6.50
   0  -4  -7   10.40    4.50
   0  -4   7   18.10    5.10
   0  -4  -7   18.20    5.40
   0  -4  -7   13.50    4.50
   0  -4   7   16.70    4.10
   0  -4  -7   11.60    5.40
   0   4  -8  306.07   19.50
   0   4   8  285.97   19.20
   0   4  -8  282.37   20.20
   0   4   8  305.57   18.30
   0   4  -8  303.97   20.30
   0   4  -8  327.57   19.70
   0   4   8  238.28   18.50
   0   4   8  266.47   18.20
   0   4  -8  312.27   20.10
   0   4   8  278.77   18.10
   0  -4  -8  275.57   19.00
   0  -4   8  286.07   18.90
   0  -4  -8  258.87   19.90
   0  -4  -8  300.57   19.20
   0  -4   8  314.87   18.40
   0  -4  -8  286.77   19.70
   0  -4  -8  283.07   19.20
   0  -4  -8  292.27   19.20
   0  -4  -8  277.97   20.40
   0  -4   8  287.57   18.80
   0   4   9   32.60   12.30
   0   4  -9   34.00    7.70
   0   4  -9   39.70    7.70
   0   4  -9   36.00    8.10
   0   4   9   40.90    7.50
   0   4   9   33.90    6.80
   0   4   9   44.80    8.00
   0   4  -9   28.10    7.90
   0   4   9   48.60    7.70
   0  -4  -9   37.00    7.50
   0  -4   9   56.59    8.30
   0  -4  -9   37.50    9.30
   0  -4  -9   33.70    7.50
   0  -4   9   41.80    7.40
   0   4  10    4.60    5.10
   0   4 -10   10.70    6.30
   0   4 -10   -1.00    5.50
   0   4  10   14.10    5.80
   0   4  10   -1.20    4.90
   0   4 -10   -1.80    5.80
   0   4 -10    5.30    5.70
   0  -4  10    5.60    5.10
   0  -4 -10    0.80    5.20
   0  -4  10    2.20    5.00
   0  -4 -10   -1.20    5.40
   0  -4 -10  -10.90    6.70
   0   4 -11   43.80   10.90
   0   4  11   42.50    8.80
   0   4 -11   42.40    9.10
   0  -4  11   49.00    9.20
   0  -4  11   37.60    8.30
   0   5   0   -0.50    1.90
   0   5   0    2.90    2.10
   0   5   0   -0.30    1.60
   0  -5   0    1.20    1.10
   0  -5   0    0.60    1.20
   0  -5   0    0.70    1.80
   0   5  -1  384.36   19.50
   0   5   1  401.36   19.10
   0   5  -1  365.96   19.80
   0   5  -1  361.56   19.00
   0   5   1  389.96   19.60
   0   5  -1  361.06   19.80
   0   5   1  378.76   20.10
   0  -5   1  382.06   19.30
   0  -5  -1  382.96   20.10
   0  -5   1  389.96   19.00
   0  -5  -1  414.36   19.30
   0  -5   1  378.76   19.30
   0  -5  -1  417.66   19.30
   0   5  -2   73.59    5.80
   0   5  -2   70.99    5.10
   0   5   2   67.09    5.00
   0   5   2   66.09    4.40
   0   5  -2   77.49    5.70
   0   5   2   69.19    5.80
   0   5  -2   73.79    4.50
   0  -5  -2   68.29    5.90
   0  -5  -2   72.89    5.00
   0  -5  -2   71.49    5.10
   0  -5   2   64.49    4.80
   0  -5   2   71.49    5.00
   0  -5  -2   80.19    6.30
   0  -5   2   72.39    4.20
   0   5  -3  153.58   10.50
   0   5  -3  148.69    9.50
   0   5   3  156.98   10.30
   0   5   3  171.88    9.10
   0   5  -3  151.28   10.30
   0   5   3  168.68    9.60
   0   5  -3  152.88    9.70
   0   5  -3  160.58    9.90
   0   5  -3  153.18    8.90
   0  -5   3  158.88    9.50
   0  -5  -3  175.18   10.60
   0  -5  -3  150.28    8.90
   0  -5   3  154.08    9.50
   0  -5  -3  153.68    9.70
   0  -5  -3  164.48    9.90
   0  -5   3  157.18    8.70
   0  -5  -3  144.89   10.50
   0  -5  -3  146.89    9.50
   0   5   4  159.48   11.00
   0   5   4  172.38   10.50
   0   5  -4  170.48   10.60
   0   5  -4  148.39   11.30
   0   5  -4  169.28   10.80
   0   5   4  171.98    9.90
   0   5  -4  167.08    9.80
   0   5  -4  165.48   11.30
   0   5  -4  186.98   10.90
   0  -5   4  160.08    9.50
   0  -5  -4  175.78   11.80
   0  -5   4  148.79   10.30
   0  -5  -4  185.18   11.80
   0  -5  -4  128.49    9.40
   0  -5  -4  169.58   10.60
   0  -5  -4  139.09    9.70
   0  -5  -4  182.88   11.10
   0  -5   4  161.58   10.40
   0  -5  -4  160.58   10.40
   0   5   5   31.10    4.70
   0   5  -5   25.50    4.60
   0   5   5   22.90    4.90
   0   5   5   26.10    4.00
   0   5  -5   17.00    4.20
   0   5  -5   34.30    5.60
   0   5  -5   24.80    5.40
   0   5  -5   22.80    4.40
   0   5  -5   25.70    4.00
   0  -5  -5   21.40    4.10
   0  -5  -5   26.80    5.40
   0  -5  -5   13.90    3.30
   0  -5  -5   32.30    4.60
   0  -5   5   22.50    4.20
   0  -5   5   23.70    3.60
   0  -5  -5   24.30    4.30
   0  -5  -5   20.30    4.80
   0  -5  -5   16.10    4.70
   0  -5   5   22.00    4.30
   0   5   6   67.59    6.80
   0   5  -6   53.19    7.90
   0   5   6   50.39    7.00
   0   5  -6   43.00    6.80
   0   5  -6   50.99    7.50
   0   5   6   60.69    6.80
   0   5  -6   63.19    7.60
   0   5  -6   57.69    6.30
   0   5  -6   56.59    7.10
   0  -5  -6   52.19    7.90
   0  -5  -6   52.39    6.70
   0  -5   6   48.50    6.60
   0  -5  -6   68.49    7.70
   0  -5  -6   48.20    6.30
   0  -5  -6   57.19    6.90
   0  -5  -6   54.29    6.70
   0  -5   6   60.39    6.20
   0  -5  -6   58.49    8.10
   0  -5   6   54.89    6.90
   0   5  -7   25.00    6.30
   0   5  -7   20.80    6.60
   0   5   7   27.00    5.70
   0   5   7   30.90    6.70
   0   5  -7   25.40    5.70
   0   5   7   36.40    5.40
   0   5  -7   25.00    6.10
   0   5  -7   23.10    5.40
   0   5   7   17.00    5.60
   0  -5  -7   28.10    6.30
   0  -5   7   20.00    4.70
   0  -5   7   22.00    4.90
   0  -5  -7   30.70    7.00
   0  -5  -7   22.00    5.20
   0  -5   7   33.00    5.90
   0  -5  -7   31.30    5.80
   0  -5  -7   19.10    5.10
   0  -5  -7   28.60    5.70
   0  -5  -7   19.90    6.30
   0   5   8   42.20    6.60
   0   5   8   41.50    7.20
   0   5   8   43.10    6.40
   0   5   8   30.40    6.70
   0   5  -8   41.60    7.60
   0   5  -8   45.20    8.40
   0   5  -8   42.50    7.70
   0   5  -8   41.40    8.00
   0   5   8   33.60    6.00
   0   5   8   35.90    7.00
   0   5  -8   50.69    8.10
   0  -5  -8   37.20    6.90
   0  -5   8   26.20    6.00
   0  -5  -8   21.10    5.90
   0  -5  -8   35.30    8.20
   0  -5  -8   43.30    7.50
   0  -5  -8   35.30    8.30
   0  -5  -8   47.80    8.70
   0  -5   8   53.79    7.70
   0   5  -9    4.60    5.20
   0   5   9    5.80    5.30
   0   5  -9    7.00    5.40
   0   5   9   -1.90    3.90
   0   5  -9    6.60    5.60
   0   5  -9    7.90    5.70
   0   5   9    7.30    5.00
   0   5   9   -0.60    4.00
   0  -5  -9   10.70    5.20
   0  -5  -9   -2.20    6.20
   0  -5  -9    3.80    5.40
   0  -5   9    2.50    4.30
   0  -5   9    4.60    4.40
   0   5 -10    8.50    6.50
   0   5 -10    9.50    7.50
   0   5  10   11.20    5.40
   0   5 -10   10.70    7.30
   0   5  10    5.00    5.10
   0   5  10   14.30    6.50
   0  -5  10   12.00    5.60
   0  -5 -10    8.90    6.10
   0  -5 -10    0.90    7.20
   0  -5  10   19.40    6.20
   0  -5 -10    4.20    5.50
   0   5 -11   19.40    8.10
   0   5 -11   41.70   10.50
   0  -5  11   35.40    8.40
   0  -5  11   18.30    6.80
   0   6   0    9.20    2.20
   0   6   0   13.00    2.50
   0   6   0   12.60    2.50
   0   6   0   10.60    2.00
   0  -6   0    9.40    2.10
   0  -6   0   11.60    1.60
   0  -6   0   10.80    1.60
   0   6   1 2041.50   99.79
   0   6  -1 1998.20   99.99
   0   6   1 2073.89  100.39
   0   6   1 2119.19   99.39
   0   6  -1 2056.29   99.39
   0   6  -1 2019.80   99.69
   0   6  -1 2041.80  100.19
   0  -6  -1 2244.18   99.49
   0  -6   1 2063.09   99.59
   0  -6   1 2117.89   99.29
   0  -6  -1 2207.58   99.49
   0  -6  -1 1971.10  100.19
   0  -6   1 2015.30   99.49
   0   6  -2   20.00    3.30
   0   6   2   16.60    3.40
   0   6  -2   21.00    3.00
   0   6  -2   15.90    3.30
   0   6   2   18.60    2.10
   0   6   2   16.10    2.70
   0   6  -2   19.90    2.20
   0  -6  -2   19.90    4.10
   0  -6  -2   21.70    2.70
   0  -6   2   16.20    2.40
   0  -6   2   14.10    2.30
   0  -6   2   20.40    2.00
   0  -6  -2   15.50    3.40
   0  -6  -2   17.20    2.50
   0   6   3  649.54   33.20
   0   6  -3  637.34   34.30
   0   6   3  642.34   34.10
   0   6  -3  663.73   32.60
   0   6  -3  663.23   33.30
   0   6   3  624.64   32.20
   0   6   3  667.33   32.60
   0   6  -3  717.03   33.70
   0   6  -3  659.03   34.20
   0  -6  -3  694.73   34.60
   0  -6   3  641.64   32.20
   0  -6  -3  672.83   33.40
   0  -6  -3  649.54   34.40
   0  -6   3  620.54   33.20
   0  -6  -3  668.43   32.30
   0  -6   3  618.54   33.10
   0  -6  -3  676.73   33.30
   0   6  -4   28.50    4.50
   0   6  -4   35.10    4.90
   0   6  -4   30.10    5.30
   0   6  -4   35.20    3.90
   0   6   4   34.20    4.70
   0   6  -4   30.80    5.10
   0   6   4   27.10    5.00
   0   6   4   42.10    4.20
   0  -6  -4   33.00    4.50
   0  -6  -4   38.70    5.60
   0  -6   4   26.30    4.10
   0  -6  -4   31.80    3.80
   0  -6  -4   30.20    4.30
   0  -6   4   25.60    4.10
   0  -6   4   28.30    3.40
   0  -6  -4   29.70    4.70
   0  -6  -4   38.70    6.00
   0   6  -5  110.99    8.70
   0   6   5   94.29    7.10
   0   6  -5  105.29    8.40
   0   6   5   76.99    8.70
   0   6  -5  104.59    9.40
   0   6  -5   89.49    7.00
   0   6  -5   98.49    8.30
   0   6  -5  101.59    8.60
   0   6   5   96.39    7.60
   0  -6   5   97.29    8.00
   0  -6  -5  107.69    9.60
   0  -6   5   92.99    7.90
   0  -6  -5  124.39    8.80
   0  -6  -5  103.49    8.40
   0  -6  -5  107.19    9.60
   0  -6  -5  100.89    8.10
   0  -6  -5   91.29    7.20
   0  -6   5   92.29    6.90
   0   6  -6   33.30    6.50
   0   6  -6   17.20    5.00
   0   6   6   25.10    5.70
   0   6   6   28.70    4.70
   0   6  -6   25.40    6.30
   0   6  -6   34.50    5.50
   0   6   6   26.40    4.80
   0   6  -6   25.60    5.30
   0   6  -6   17.10    4.10
   0  -6   6   27.90    5.10
   0  -6   6   23.70    4.30
   0  -6  -6   29.50    6.60
   0  -6  -6   30.90    6.70
   0  -6   6   23.10    4.70
   0  -6  -6   27.80    5.00
   0  -6  -6   35.30    5.50
   0  -6  -6   32.50    5.90
   0  -6  -6   32.60    5.30
   0   6  -7   -6.90    3.30
   0   6   7    4.20    3.40
   0   6  -7   -4.30    4.20
   0   6  -7    1.90    5.10
   0   6   7   -6.20    3.40
   0   6   7    6.40    3.50
   0   6   7   -3.80    3.40
   0   6   7   -1.30    3.00
   0   6  -7    2.30    4.40
   0   6  -7   -1.20    3.50
   0  -6  -7   -5.60    4.40
   0  -6  -7   -2.90    3.20
   0  -6   7   -1.60    3.50
   0  -6  -7   -0.50    3.70
   0  -6   7   -2.20    3.40
   0  -6  -7   -1.40    3.40
   0  -6  -7    0.70    4.90
   0  -6   7    1.70    3.40
   0  -6  -7   -7.50    5.20
   0  -6  -7   -0.90    3.70
   0   6  -8   84.89   10.40
   0   6   8   91.99    9.90
   0   6   8  100.99   11.30
   0   6  -8   89.89   10.40
   0   6  -8   86.09   10.60
   0   6   8   86.49   10.90
   0   6   8   89.79   10.80
   0   6  -8   90.19   11.40
   0   6  -8   77.09   11.10
   0  -6  -8   84.59   10.00
   0  -6  -8   79.89   10.00
   0  -6   8   83.79    9.90
   0  -6   8  104.29   10.70
   0  -6  -8  101.59   11.50
   0  -6  -8  120.89   13.40
   0  -6  -8   98.89   12.40
   0   6  -9    7.00    6.20
   0   6  -9    3.90    5.10
   0   6   9    1.40    4.90
   0   6  -9    1.90    5.20
   0   6   9    5.40    4.80
   0   6   9    9.90    5.60
   0  -6  -9   13.50    8.40
   0  -6   9    9.90    5.10
   0  -6   9    6.80    4.60
   0  -6  -9   11.10    6.80
   0  -6  -9    2.10    4.60
   0  -6  -9    1.60    4.50
   0   6  10   28.10    7.90
   0   6  10   28.60    6.70
   0   6 -10   15.00    6.70
   0   6 -10   22.90    8.40
   0   6  10   18.80    6.50
   0   6 -10   18.30    7.40
   0  -6 -10   28.40    7.50
   0  -6 -10   24.40    7.90
   0  -6 -10   20.50    9.40
   0  -6  10   12.90    6.00
   0  -6  10   19.80    6.80
   0   6 -11   10.80    8.50
   0   6 -11    9.40    8.40
   0   6  11    3.60    6.60
   0   6 -11    9.30    7.20
   0  -6  11    8.30    5.50
   0  -6  11   12.60    6.10
   0   7   0   -0.20    1.80
   0   7   0   -0.80    1.40
   0   7   0   -2.20    1.60
   0   7   0   -2.30    1.40
   0  -7   0    0.40    1.00
   0  -7   0   -0.10    1.60
   0  -7   0    0.90    1.00
   0   7   1  262.37   14.40
   0   7   1  274.57   14.90
   0   7  -1  258.47   14.60
   0   7   1  269.17   14.00
   0   7  -1  269.27   13.90
   0   7  -1  254.37   14.30
   0   7  -1  269.97   14.60
   0  -7  -1  286.17   14.00
   0  -7   1  276.87   13.80
   0  -7  -1  277.67   14.00
   0  -7   1  278.07   14.00
   0  -7  -1  252.87   14.80
   0  -7   1  273.97   14.00
   0   7   2   -0.30    2.40
   0   7   2    2.30    1.30
   0   7   2    0.00    1.90
   0   7  -2    1.00    2.50
   0   7  -2    3.90    1.50
   0   7  -2    2.70    2.20
   0   7  -2    3.50    2.60
   0  -7  -2    3.30    1.80
   0  -7  -2    0.90    1.60
   0  -7  -2    1.70    2.70
   0  -7   2   -0.70    1.50
   0  -7   2    1.30    1.60
   0  -7   2    2.20    1.10
   0   7  -3  237.08   13.00
   0   7   3  201.18   13.50
   0   7   3  214.28   11.80
   0   7  -3  220.38   11.90
   0   7  -3  228.88   13.80
   0   7   3  215.58   12.60
   0   7  -3  221.48   13.40
   0   7   3  215.98   11.30
   0  -7  -3  216.88   12.60
   0  -7   3  227.48   11.50
   0  -7  -3  225.38   11.40
   0  -7   3  197.38   12.30
   0  -7  -3  218.38   14.20
   0  -7   3  213.58   12.60
   0  -7  -3  219.88   12.70
   0  -7  -3  203.08   13.80
   0   7  -4  274.37   16.90
   0   7  -4  252.77   16.10
   0   7  -4  272.47   15.20
   0   7   4  283.77   17.00
   0   7   4  283.87   15.30
   0   7  -4  279.97   17.30
   0   7   4  259.27   14.80
   0   7  -4  308.97   16.70
   0   7   4  282.67   16.00
   0  -7   4  290.77   14.90
   0  -7  -4  266.27   16.00
   0  -7  -4  300.47   16.60
   0  -7  -4  297.07   15.10
   0  -7  -4  277.07   16.10
   0  -7   4  272.77   16.00
   0  -7  -4  285.87   17.50
   0  -7   4  279.57   16.00
   0  -7  -4  284.87   17.60
   0   7  -5    2.00    2.30
   0   7  -5    3.30    3.00
   0   7  -5    1.60    2.90
   0   7   5    1.40    2.60
   0   7   5    4.60    2.20
   0   7  -5    5.00    3.10
   0   7   5    2.10    3.40
   0   7   5    0.00    2.00
   0   7  -5    1.60    3.00
   0  -7  -5   -2.70    3.70
   0  -7  -5    4.70    3.00
   0  -7  -5    5.00    2.70
   0  -7  -5    6.10    4.60
   0  -7   5   -1.80    2.10
   0  -7  -5   -1.50    1.50
   0  -7   5   -2.20    2.30
   0  -7  -5    1.20    3.20
   0  -7   5    4.10    2.50
   0  -7  -5    2.10    2.70
   0   7   6  174.58   11.80
   0   7  -6  165.58   12.20
   0   7  -6  187.78   12.90
   0   7   6  154.78   12.60
   0   7  -6  153.18   13.00
   0   7   6  175.48   11.20
   0   7  -6  174.28   13.50
   0   7   6  155.98   10.80
   0  -7   6  187.08   11.10
   0  -7   6  161.38   12.00
   0  -7  -6  166.88   13.80
   0  -7  -6  207.08   13.10
   0  -7  -6  161.38   13.70
   0  -7  -6  155.88   11.00
   0  -7  -6  155.58   12.30
   0  -7   6  169.78   11.80
   0  -7  -6  165.58   12.10
   0   7   7   16.50    4.20
   0   7  -7   17.50    5.80
   0   7   7   12.80    4.80
   0   7  -7   13.00    6.10
   0   7   7   14.00    4.20
   0   7  -7   14.90    5.50
   0   7  -7    8.90    4.40
   0   7   7   16.30    5.50
   0  -7   7   17.70    5.10
   0  -7  -7   15.30    6.70
   0  -7   7   18.80    4.60
   0  -7  -7    9.90    4.50
   0  -7  -7   13.30    4.70
   0  -7   7   13.70    4.90
   0  -7  -7    9.60    5.20
   0  -7  -7   11.00    6.20
   0   7  -8    0.00    4.50
   0   7  -8   -1.60    5.00
   0   7  -8    5.20    4.90
   0   7   8    0.50    4.40
   0   7   8    0.10    4.30
   0   7   8    1.80    5.10
   0   7  -8   -8.30    3.60
   0  -7   8    0.40    3.70
   0  -7  -8    7.60    6.20
   0  -7  -8    1.50    4.10
   0  -7  -8   -1.30    6.20
   0  -7  -8    0.30    4.00
   0  -7  -8   -2.30    5.20
   0  -7   8    3.50    3.30
   0   7  -9   -0.80    5.10
   0   7   9   10.90    5.00
   0   7  -9   10.20    5.80
   0   7   9   -0.40    4.80
   0   7  -9   -1.50    5.60
   0   7   9    7.40    5.50
   0  -7  -9    5.30    7.10
   0  -7   9    0.70    4.70
   0  -7  -9    3.80    5.00
   0  -7  -9    7.30    5.00
   0  -7   9    6.40    4.60
   0   7  10   12.30    5.80
   0   7 -10    7.90    7.30
   0   7  10   22.60    7.10
   0   7 -10   21.20    7.50
   0   7  10   11.20    5.80
   0   7 -10   13.00    7.10
   0  -7 -10    8.80    8.60
   0  -7  10   23.10    6.90
   0  -7 -10    8.90    6.90
   0  -7  10   23.90    6.90
   0   7  11   17.40    7.80
   0   7 -11   17.10    9.10
   0   7 -11   19.80    9.40
   0  -7  11   24.00    7.30
   0  -7  11   24.30    7.50
   0  -7 -11   30.40   12.30
   0   8   0  304.57   16.40
   0   8   0  308.97   16.50
   0   8   0  320.07   16.50
   0   8   0  294.87   15.90
   0  -8   0  300.87   16.40
   0  -8   0  316.97   15.80
   0  -8   0  324.87   15.80
   0   8  -1  982.20   48.30
   0   8   1 1000.60   49.40
   0   8  -1  955.40   48.70
   0   8  -1  970.50   49.10
   0   8   1 1003.30   48.40
   0   8  -1  924.51   48.80
   0   8   1  965.90   48.80
   0  -8  -1  946.31   49.20
   0  -8   1 1016.10   48.40
   0  -8  -1 1059.09   48.30
   0  -8  -1 1052.29   48.30
   0  -8   1  994.80   48.30
   0  -8   1 1008.70   48.30
   0   8  -2   -0.10    2.50
   0   8  -2    1.00    1.20
   0   8   2    2.00    2.20
   0   8   2    2.80    2.40
   0   8   2    1.40    1.40
   0   8  -2    3.50    2.00
   0   8  -2   -0.40    1.80
   0  -8  -2   -2.80    2.60
   0  -8  -2    0.20    1.80
   0  -8   2    1.30    1.70
   0  -8  -2   -0.60    1.60
   0  -8   2    1.90    1.60
   0  -8   2    0.00    1.10
   0   8  -3  193.58   13.30
   0   8   3  209.98   13.10
   0   8   3  208.38   12.30
   0   8  -3  184.48   11.30
   0   8   3  214.88   10.60
   0   8   3  222.08   11.50
   0   8  -3  197.08   13.20
   0   8  -3  201.28   12.40
   0  -8  -3  207.88   13.90
   0  -8  -3  204.38   13.60
   0  -8   3  204.38   12.20
   0  -8   3  211.88   12.20
   0  -8  -3  201.68   12.10
   0  -8   3  222.58   11.10
   0  -8  -3  213.98   12.30
   0   8  -4  150.48   10.90
   0   8   4  148.19   10.80
   0   8  -4  129.79   10.80
   0   8  -4  142.39    9.80
   0   8   4  131.09    8.00
   0   8   4  143.29    9.50
   0   8   4  149.69    8.70
   0   8  -4  136.09    8.60
   0  -8  -4  138.39    9.60
   0  -8   4  129.79    9.50
   0  -8   4  151.08    8.40
   0  -8  -4  146.49    8.20
   0  -8  -4  141.79    9.80
   0  -8   4  135.69    9.50
   0  -8  -4  161.78   11.70
   0  -8  -4  126.29   10.80
   0   8   5  206.88   13.20
   0   8  -5  199.08   13.60
   0   8   5  200.38   14.30
   0   8  -5  226.38   15.00
   0   8  -5  225.48   14.10
   0   8  -5  197.98   14.50
   0   8  -5  213.48   12.40
   0   8   5  208.28   12.00
   0   8   5  210.28   12.40
   0  -8  -5  216.08   12.20
   0  -8  -5  191.78   13.20
   0  -8  -5  223.28   15.40
   0  -8  -5  188.08   14.80
   0  -8  -5  211.48   13.50
   0  -8   5  198.98   13.30
   0  -8   5  224.88   13.50
   0  -8   5  214.38   12.00
   0   8   6    0.40    3.80
   0   8  -6    1.60    4.00
   0   8   6   -1.20    3.70
   0   8   6    4.60    2.90
   0   8  -6    1.50    4.50
   0   8  -6   -0.80    3.90
   0   8   6    1.30    2.60
   0   8  -6    0.50    4.30
   0  -8   6   -5.40    2.80
   0  -8  -6   -6.10    4.30
   0  -8  -6   -1.60    3.50
   0  -8  -6   -4.10    4.10
   0  -8  -6   -4.00    2.80
   0  -8   6   -0.60    3.20
   0  -8  -6   -4.40    4.40
   0  -8  -6    0.90    3.00
   0  -8  -6   -4.10    4.40
   0  -8   6   -0.30    2.70
   0   8  -7    2.00    5.50
   0   8   7   10.60    4.30
   0   8   7    6.90    5.20
   0   8   7    0.20    3.10
   0   8  -7    4.60    4.20
   0   8  -7    4.90    4.30
   0   8  -7    8.00    5.40
   0  -8  -7    7.20    5.20
   0  -8   7   10.50    4.50
   0  -8  -7    6.60    4.00
   0  -8  -7    5.90    4.10
   0  -8  -7    3.30    5.70
   0  -8   7    6.10    4.20
   0  -8  -7    6.10    5.70
   0   8   8   32.70    7.30
   0   8   8   49.30    7.60
   0   8  -8   31.40    7.10
   0   8  -8   38.80    8.50
   0   8  -8   40.40    7.80
   0   8  -8   32.80    7.60
   0   8   8   33.30    7.20
   0  -8  -8   30.10    6.80
   0  -8  -8   36.90    8.30
   0  -8   8   42.00    7.10
   0  -8  -8   31.20    6.60
   0  -8  -8   30.80    8.40
   0  -8   8   43.90    7.20
   0   8  -9   66.29    9.80
   0   8   9   58.29    9.60
   0   8   9   44.60    9.10
   0   8  -9   56.19   10.50
   0   8  -9   60.79   10.30
   0  -8  -9   47.50    8.30
   0  -8   9   52.39    8.30
   0  -8   9   58.59    8.90
   0  -8  -9   61.39   11.90
   0  -8  -9   61.89    9.40
   0   8 -10    7.90    8.00
   0   8  10    4.50    5.80
   0   8 -10    4.70    6.20
   0  -8 -10   15.90    9.10
   0  -8  10   10.20    5.80
   0  -8  10    6.90    5.40
   0   8 -11   -8.30    6.10
   0   8  11    9.30    6.70
   0   8 -11   -2.20    6.00
   0  -8  11    0.10    5.60
   0  -8  11    8.90    6.00
   0  -8 -11   -3.10    8.60
   0   9   0    0.40    1.50
   0   9   0    0.60    2.00
   0   9   0   -2.90    1.60
   0   9   0    0.20    2.10
   0  -9   0   -0.90    1.00
   0  -9   0   -0.50    2.00
   0  -9   0    0.50    1.10
   0   9  -1  122.29    8.20
   0   9   1  130.79    8.90
   0   9  -1  125.29    8.30
   0   9   1  134.29    8.20
   0   9   1  133.49    7.80
   0   9  -1  135.59    7.80
   0   9  -1  120.39    8.20
   0  -9  -1  140.19    7.60
   0  -9   1  132.49    7.60
   0  -9   1  130.39    7.70
   0  -9   1  125.89    7.60
   0  -9  -1  111.29    8.50
   0  -9  -1  133.19    7.60
   0   9  -2   50.09    5.70
   0   9   2   41.00    4.90
   0   9  -2   49.50    4.90
   0   9  -2   42.10    5.50
   0   9   2   55.09    6.10
   0   9   2   44.90    3.80
   0  -9  -2   42.50    4.30
   0  -9   2   37.50    4.10
   0  -9   2   44.10    4.40
   0  -9  -2   42.50    5.60
   0  -9   2   43.00    3.60
   0  -9  -2   48.60    4.50
   0   9   3  374.06   18.70
   0   9   3  335.57   20.60
   0   9  -3  335.07   20.60
   0   9  -3  363.66   20.60
   0   9  -3  356.26   18.60
   0   9   3  358.26   19.60
   0   9  -3  364.16   19.80
   0  -9   3  363.96   19.50
   0  -9  -3  372.56   19.70
   0  -9   3  375.76   18.40
   0  -9   3  348.47   19.30
   0  -9  -3  372.46   19.60
   0  -9  -3  346.07   20.70
   0   9  -4    4.40    3.80
   0   9   4    9.40    2.40
   0   9  -4    9.50    4.30
   0   9  -4   11.40    3.50
   0   9   4    6.30    3.90
   0   9   4   11.30    1.90
   0   9   4   13.70    3.60
   0   9  -4    9.60    2.50
   0  -9   4   12.30    2.30
   0  -9  -4    9.60    3.10
   0  -9  -4    8.90    3.00
   0  -9  -4    5.50    4.40
   0  -9  -4   14.00    4.70
   0  -9   4   10.00    3.00
   0  -9  -4   12.60    2.10
   0  -9   4   10.80    3.20
   0   9  -5   44.70    7.10
   0   9   5   45.80    4.50
   0   9  -5   42.20    6.90
   0   9   5   40.70    4.80
   0   9  -5   43.70    4.90
   0   9   5   59.49    6.60
   0   9   5   35.90    6.30
   0   9  -5   57.89    7.10
   0  -9  -5   46.50    5.90
   0  -9   5   48.60    6.10
   0  -9   5   49.70    4.60
   0  -9   5   47.40    6.00
   0  -9  -5   32.60    5.30
   0  -9  -5   46.70    7.60
   0  -9  -5   48.90    7.90
   0  -9  -5   54.29    5.00
   0   9  -6  107.29   11.70
   0   9   6   92.39   10.50
   0   9   6   96.19    8.60
   0   9  -6   96.19   11.20
   0   9  -6   94.49    9.80
   0   9   6   89.49    7.30
   0  -9   6   71.99    8.60
   0  -9   6   95.39    7.20
   0  -9  -6  120.09   12.30
   0  -9   6   92.59    9.40
   0  -9  -6  107.39   11.80
   0  -9  -6  100.29    8.90
   0  -9  -6   99.49    8.90
   0   9  -7   58.79    9.30
   0   9  -7   45.40    9.00
   0   9   7   40.90    7.80
   0   9   7   66.69    7.70
   0   9  -7   48.60    7.70
   0  -9  -7   70.29   10.30
   0  -9   7   66.69    7.70
   0  -9  -7   59.89    9.70
   0  -9  -7   57.09    7.60
   0  -9  -7   40.10    6.70
   0  -9   7   52.49    7.50
   0   9   8   37.90    7.70
   0   9  -8   27.30    7.90
   0   9  -8   52.09    8.20
   0   9   8   46.00    8.30
   0   9  -8   48.70    9.50
   0   9   8   41.70    7.50
   0  -9  -8   38.00    7.00
   0  -9   8   41.90    6.90
   0  -9   8   44.40    7.50
   0  -9  -8   34.50    6.80
   0  -9  -8   54.79   10.60
   0   9   9   -2.50    4.90
   0   9  -9    0.90    5.70
   0   9   9   -0.60    4.80
   0   9  -9    6.60    5.90
   0  -9   9    2.80    4.50
   0  -9  -9    2.60    5.40
   0  -9   9   -9.10    3.60
   0  -9  -9    3.70    5.10
   0  -9  -9   -4.20    6.30
   0   9  10   10.90    7.10
   0   9 -10   -3.20    6.30
   0   9 -10    3.20    6.20
   0  -9 -10    4.60    8.90
   0  -9  10   -2.70    4.70
   0  -9  10    2.90    5.10
   0   9  11   19.60    7.60
   0   9 -11   15.70    9.40
   0   9 -11   18.60    8.10
   0  -9  11   26.00    7.60
   0  -9 -11   -0.40    9.20
   0  -9  11   22.10    7.70
   0  10   0  175.38   10.60
   0  10   0  171.08   10.60
   0  10   0  163.28    9.90
   0  10   0  176.98   10.70
   0 -10   0  192.78    9.90
   0 -10   0  165.88   10.60
   0 -10   0  187.38    9.80
   0  10  -1   12.70    3.20
   0  10   1   14.40    2.90
   0  10  -1   14.60    3.10
   0  10   1   17.40    3.40
   0  10   1   15.10    3.00
   0  10  -1   15.20    3.00
   0  10  -1   17.90    3.70
   0 -10   1   16.60    2.80
   0 -10   1   14.90    2.40
   0 -10   1   14.40    2.40
   0 -10  -1    8.10    3.20
   0 -10  -1   15.60    2.50
   0 -10  -1   15.10    2.40
   0  10   2   22.10    4.80
   0  10   2   32.40    4.50
   0  10  -2   32.30    4.70
   0  10  -2   29.50    4.80
   0  10  -2   31.90    4.50
   0  10   2   37.50    3.70
   0 -10  -2   32.70    4.80
   0 -10   2   29.70    3.60
   0 -10  -2   27.90    3.60
   0 -10  -2   29.40    3.80
   0 -10   2   33.70    3.80
   0 -10   2   33.00    3.30
   0  10  -3   60.99    6.10
   0  10  -3   58.19    6.80
   0  10  -3   52.89    4.40
   0  10   3   52.39    5.70
   0  10   3   47.20    6.40
   0  10   3   54.89    4.40
   0  10  -3   42.60    6.20
   0 -10   3   50.89    4.60
   0 -10  -3   53.09    6.70
   0 -10   3   54.69    4.10
   0 -10  -3   54.79    5.40
   0 -10  -3   62.99    5.80
   0 -10   3   52.19    5.30
   0  10   4   -0.80    1.10
   0  10   4   -3.10    1.60
   0  10   4   -0.10    2.60
   0  10  -4    0.60    3.60
   0  10  -4    3.70    1.90
   0  10  -4    4.80    3.20
   0  10  -4    2.30    3.80
   0  10   4    1.00    3.50
   0 -10  -4   -0.20    2.20
   0 -10   4   -1.00    2.10
   0 -10   4   -1.50    2.30
   0 -10  -4   -0.70    2.20
   0 -10   4   -0.20    1.50
   0 -10  -4   -2.10    3.30
   0  10  -5    7.60    3.90
   0  10   5    3.40    2.40
   0  10   5    3.40    4.10
   0  10  -5    2.60    4.00
   0  10  -5    3.60    2.30
   0  10  -5   -0.40    4.10
   0  10   5   -0.80    3.10
   0 -10   5    5.30    3.20
   0 -10  -5    1.50    4.10
   0 -10  -5   -4.50    2.30
   0 -10   5    4.30    2.30
   0 -10  -5    2.80    3.00
   0 -10   5    4.70    3.30
   0  10  -6    1.60    3.80
   0  10  -6   -3.60    4.10
   0  10   6   -1.20    3.30
   0  10   6    1.00    2.80
   0  10   6   -1.00    4.40
   0  10  -6    1.90    4.80
   0 -10  -6   -3.90    4.70
   0 -10   6    3.50    3.50
   0 -10  -6   -3.90    3.30
   0 -10   6   -3.50    2.90
   0 -10  -6    2.80    3.50
   0  10  -7  161.18   13.00
   0  10  -7  173.28   14.70
   0  10   7  170.28   12.50
   0  10  -7  175.78   15.30
   0  10   7  152.38   13.60
   0 -10  -7  156.28   13.00
   0 -10  -7  178.08   15.50
   0 -10   7  165.78   12.90
   0 -10   7  191.68   12.90
   0 -10  -7  152.98   12.70
   0  10  -8   39.30    9.00
   0  10   8   42.70    8.10
   0  10   8   46.60    7.60
   0  10  -8   26.50    7.80
   0  10  -8   39.30    8.00
   0 -10  -8   27.40    8.50
   0 -10   8   34.90    6.90
   0 -10  -8   31.70    6.60
   0 -10  -8   32.40    6.70
   0 -10   8   41.60    7.30
   0  10  -9   19.00    7.50
   0  10  -9   -3.60    5.00
   0  10   9    1.00    5.10
   0  10   9   12.00    6.20
   0 -10   9    7.80    5.10
   0 -10  -9   -7.20    6.40
   0 -10   9    5.50    4.90
   0 -10  -9    9.80    5.70
   0 -10  -9    1.30    4.50
   0  10 -10   -5.20    6.20
   0  10  10   12.90    6.90
   0  10 -10   -2.70    5.90
   0  10  10    6.30    6.60
   0 -10 -10    7.50    9.80
   0 -10  10   15.30    6.30
   0 -10  10   16.10    6.60
   0  10 -11   24.00    9.40
   0  10  11   24.60    8.50
   0  10 -11   11.80    8.00
   0 -10 -11   23.30   11.30
   0 -10  11   19.50    9.00
   0 -10  11   24.40    7.80
   0  11   0    1.60    2.60
   0  11   0   -0.30    2.00
   0  11   0   -0.60    2.60
   0  11   0   -1.70    2.30
   0 -11   0    1.50    1.50
   0 -11   0   -0.60    2.10
   0 -11   0    1.50    1.50
   0  11  -1   15.00    3.60
   0  11  -1    6.40    3.10
   0  11  -1   12.20    3.00
   0  11  -1    9.50    2.90
   0  11   1    5.30    2.50
   0  11   1   11.60    2.90
   0  11   1    8.70    3.50
   0 -11  -1   14.70    2.40
   0 -11  -1    9.10    3.20
   0 -11   1    6.40    2.00
   0 -11   1   12.00    2.70
   0 -11   1   13.60    2.50
   0 -11  -1   11.40    2.30
   0  11   2   39.20    5.00
   0  11   2   37.30    4.00
   0  11  -2   35.00    5.10
   0  11  -2   41.10    5.10
   0  11   2   36.50    5.60
   0  11  -2   27.60    3.60
   0  11  -2   31.80    5.10
   0 -11   2   46.00    3.70
   0 -11  -2   27.30    5.00
   0 -11  -2   37.30    4.20
   0 -11   2   34.50    4.00
   0 -11  -2   31.40    3.90
   0 -11   2   34.00    3.90
   0  11  -3    8.00    3.40
   0  11  -3    9.00    2.40
   0  11   3    6.50    3.80
   0  11   3    8.00    3.20
   0  11  -3    8.70    3.40
   0  11   3    5.10    2.20
   0  11  -3    3.80    3.50
   0 -11  -3    8.70    4.10
   0 -11   3    8.70    2.00
   0 -11  -3    7.60    2.70
   0 -11   3    6.20    2.20
   0 -11   3   10.30    2.40
   0 -11  -3    6.90    2.60
   0  11  -4   62.79    5.20
   0  11  -4   70.29    8.50
   0  11   4   72.69    5.30
   0  11  -4   62.99    8.10
   0  11   4   75.89    7.30
   0  11  -4   64.69    7.20
   0  11   4   55.69    7.60
   0 -11  -4   51.09    7.60
   0 -11   4   74.09    5.00
   0 -11   4   59.79    6.40
   0 -11   4   52.09    6.00
   0 -11  -4   69.19    6.90
   0 -11  -4   55.09    6.30
   0  11   5    8.40    4.70
   0  11   5    6.30    3.60
   0  11  -5   -7.20    3.80
   0  11  -5    8.60    4.90
   0  11  -5    0.20    3.50
   0  11   5    7.10    2.70
   0 -11  -5   -1.40    2.90
   0 -11  -5    1.40    2.80
   0 -11   5    1.60    2.10
   0 -11  -5    9.10    4.90
   0 -11   5    2.80    3.00
   0 -11   5    6.70    3.00
   0  11  -6   20.00    6.60
   0  11   6   16.80    4.70
   0  11   6   20.10    4.00
   0  11   6   14.30    5.70
   0  11  -6   16.10    5.30
   0  11  -6   17.00    6.10
   0 -11   6   26.60    5.30
   0 -11  -6   20.00    5.00
   0 -11   6   23.50    4.70
   0 -11  -6   15.70    6.40
   0 -11  -6   21.30    5.20
   0  11  -7    9.70    5.80
   0  11  -7   -6.70    5.00
   0  11   7    2.60    3.80
   0  11  -7    3.60    5.00
   0  11   7    7.40    5.20
   0 -11  -7   -1.90    3.40
   0 -11   7    0.80    3.90
   0 -11  -7    0.40    4.00
   0 -11   7   -3.90    3.60
   0 -11  -7    7.00    6.20
   0  11  -8    4.50    5.60
   0  11   8    6.60    5.20
   0  11  -8   11.50    6.00
   0  11   8   16.10    5.20
   0  11  -8    3.70    6.20
   0 -11  -8    7.00    5.20
   0 -11   8    6.60    4.50
   0 -11  -8    3.30    4.20
   0 -11   8    6.20    4.90
   0 -11  -8   10.80    7.70
   0  11  -9    0.30    5.10
   0  11   9   -5.90    5.00
   0  11   9    3.10    5.20
   0  11  -9   -0.40    6.10
   0 -11   9   -1.40    4.40
   0 -11  -9    7.30    8.60
   0 -11   9   -3.10    4.40
   0 -11  -9   -5.00    6.70
   0  11 -10    6.60    6.90
   0  11  10    5.70    6.40
   0  11  10   -0.10    5.50
   0  11 -10    4.90    7.50
   0 -11  10   -4.50    4.70
   0 -11  10    7.50    5.70
   0 -11 -10    9.00    8.80
   0  11  11   39.20   10.40
   0  11 -11   18.50    8.50
   0  11 -11   30.10   10.50
   0 -11 -11   29.80   11.80
   0 -11  11   39.10    8.60
   0  12   0  130.79    9.10
   0  12   0  141.89    9.60
   0  12   0  132.89    8.40
   0  12   0  140.29    9.10
   0 -12   0  137.69    8.20
   0 -12   0  140.49    8.20
   0 -12   0  133.39    9.20
   0  12   1  105.39    6.70
   0  12   1  129.29    8.30
   0  12   1  131.59    9.30
   0  12  -1  112.49    8.40
   0  12  -1  114.29    8.70
   0  12   1  116.69    8.50
   0  12  -1  134.99    8.30
   0  12  -1  118.19    8.40
   0 -12  -1  122.99    7.70
   0 -12   1  115.59    8.00
   0 -12  -1  115.79    9.20
   0 -12  -1  121.29    7.50
   0 -12   1  122.89    7.50
   0 -12   1  128.29    7.60
   0  12   2  161.18   11.00
   0  12  -2  179.78   10.40
   0  12  -2  160.18   11.40
   0  12   2  179.98   12.20
   0  12  -2  174.98   11.20
   0  12   2  173.18   10.30
   0  12  -2  206.68   12.40
   0 -12  -2  170.58   10.40
   0 -12   2  166.78   10.40
   0 -12   2  171.78   10.40
   0 -12  -2  154.98   11.90
   0 -12  -2  177.28   10.50
   0 -12   2  183.28   10.20
   0  12   3   50.59    4.60
   0  12  -3   59.19    6.60
   0  12   3   64.89    6.70
   0  12  -3   50.99    7.00
   0  12  -3   53.79    7.30
   0  12   3   58.19    7.40
   0  12  -3   53.89    4.80
   0 -12   3   64.19    5.50
   0 -12  -3   54.99    5.70
   0 -12  -3   46.10    5.30
   0 -12  -3   56.29    7.30
   0 -12   3   51.39    5.60
   0 -12   3   58.89    4.60
   0  12   4  140.59    8.50
   0  12  -4  126.69   11.20
   0  12   4  116.29   10.30
   0  12  -4  123.59   11.00
   0  12  -4  127.39    8.60
   0  12   4  136.29    9.80
   0  12  -4  140.09   10.20
   0 -12   4  142.89    8.20
   0 -12   4  138.49    9.60
   0 -12   4  116.79    9.20
   0 -12  -4  126.09   11.40
   0 -12  -4  145.99    9.80
   0 -12  -4  130.19    9.50
   0  12   5   83.79    8.50
   0  12   5   79.89    6.30
   0  12   5   77.29    9.60
   0  12  -5   95.99    9.60
   0  12  -5   74.69    9.90
   0  12  -5   85.19   10.40
   0 -12   5   69.39    7.80
   0 -12  -5   83.79    8.30
   0 -12  -5   65.49    7.80
   0 -12   5   82.69    6.00
   0 -12  -5   76.59   10.10
   0 -12   5   69.69    7.70
   0  12   6    1.20    3.80
   0  12  -6    4.30    5.20
   0  12  -6    3.00    5.20
   0  12   6   -5.00    3.90
   0  12  -6    4.10    4.30
   0 -12   6    3.60    3.70
   0 -12   6    1.80    3.60
   0 -12  -6    8.00    3.90
   0 -12  -6   -2.80    3.70
   0 -12  -6    3.70    3.80
   0  12   7    3.90    4.30
   0  12  -7   11.10    6.60
   0  12  -7   13.20    5.30
   0  12  -7   -0.40    5.30
   0  12   7    3.30    5.20
   0 -12  -7   13.70    7.00
   0 -12   7   10.30    4.80
   0 -12  -7   17.70    5.00
   0 -12   7    7.90    4.40
   0 -12  -7    9.10    4.50
   0  12  -8  135.09   13.60
   0  12  -8   85.29   12.60
   0  12   8  101.59   11.00
   0  12  -8  110.19   14.30
   0  12   8  108.29   12.80
   0 -12  -8  109.59   14.50
   0 -12  -8   99.09   11.20
   0 -12  -8  104.09   11.50
   0 -12   8  118.29   11.90
   0 -12   8  107.79   11.40
   0  12  -9   12.80    7.20
   0  12   9   10.80    6.10
   0  12   9    0.30    5.40
   0  12  -9   17.30    7.40
   0 -12   9   -0.10    4.60
   0 -12  -9    6.50    7.80
   0 -12   9   -7.10    4.10
   0  12  10    3.10    5.70
   0  12 -10   -8.10    4.90
   0  12  10   -3.50    6.60
   0  12 -10    1.50    7.50
   0 -12  10    2.70    5.40
   0 -12 -10   -3.40    9.50
   0 -12  10    4.00    5.50
   0  12  11   31.80    9.30
   0 -12  11   28.00    7.90
   0  13   0   -1.50    1.80
   0  13   0    2.40    2.70
   0  13   0    2.30    2.30
   0  13   0    2.30    3.10
   0 -13   0    3.10    1.60
   0 -13   0   -0.50    2.30
   0 -13   0    0.60    1.60
   0  13   1  243.98   14.60
   0  13   1  251.87   15.20
   0  13  -1  248.98   14.20
   0  13   1  244.78   14.20
   0  13  -1  246.48   14.60
   0  13  -1  242.28   15.00
   0  13   1  237.08   12.70
   0  13  -1  231.38   14.30
   0 -13   1  245.78   14.00
   0 -13  -1  232.48   14.90
   0 -13   1  252.07   13.60
   0 -13   1  260.27   13.60
   0 -13  -1  248.78   13.60
   0 -13  -1  244.28   13.50
   0  13   2  268.27   16.10
   0  13   2  288.17   17.00
   0  13  -2  280.87   15.30
   0  13   2  283.57   15.40
   0  13  -2  260.17   16.60
   0  13  -2  271.07   16.00
   0  13  -2  259.87   16.50
   0 -13   2  281.07   15.30
   0 -13  -2  270.67   15.40
   0 -13  -2  267.57   17.10
   0 -13   2  287.27   15.40
   0 -13  -2  261.97   15.30
   0 -13   2  293.27   15.30
   0  13  -3    2.80    3.70
   0  13  -3   -0.70    3.10
   0  13   3    0.90    2.20
   0  13  -3    0.60    2.30
   0  13   3   -0.60    3.50
   0  13  -3    3.80    3.30
   0  13   3   -0.10    3.10
   0 -13   3    1.60    1.70
   0 -13  -3    1.10    2.60
   0 -13  -3    5.50    2.50
   0 -13  -3    5.30    4.10
   0 -13   3    2.00    2.30
   0 -13   3   -1.20    1.60
   0  13  -4   -0.40    3.10
   0  13   4   -3.20    2.00
   0  13  -4   -5.30    3.30
   0  13   4   -1.40    3.80
   0  13  -4    4.40    2.40
   0  13  -4   -4.10    3.10
   0  13   4    1.30    3.30
   0 -13  -4    0.20    2.50
   0 -13   4   -1.40    2.50
   0 -13   4    3.00    2.10
   0 -13  -4    2.60    2.80
   0 -13  -4    5.20    4.60
   0 -13   4    0.00    2.50
   0  13   5   66.99    5.70
   0  13  -5   56.79    8.90
   0  13   5   60.69    7.40
   0  13  -5   52.99    8.70
   0  13   5   67.09    9.10
   0  13  -5   57.79    7.80
   0 -13  -5   63.29    7.50
   0 -13   5   59.99    6.80
   0 -13  -5   51.49    6.80
   0 -13  -5   51.19    9.00
   0 -13   5   64.69    7.40
   0  13  -6   10.10    5.70
   0  13  -6    3.70    5.50
   0  13  -6    0.20    4.20
   0  13   6    5.80    5.30
   0  13   6    0.90    3.80
   0 -13   6    3.30    3.60
   0 -13   6   -1.30    2.70
   0 -13  -6    5.30    4.10
   0 -13  -6    4.20    5.90
   0 -13  -6   -5.10    2.70
   0  13  -7   -2.90    5.30
   0  13   7   -3.30    4.50
   0  13  -7    2.80    5.70
   0  13   7    1.20    5.00
   0  13  -7   12.90    5.70
   0 -13  -7    2.30    4.10
   0 -13  -7    4.40    6.10
   0 -13   7   -3.50    3.30
   0 -13   7   -1.80    3.70
   0 -13  -7   -0.60    3.50
   0  13  -8    4.40    7.10
   0  13   8    3.30    4.60
   0  13   8    1.20    5.40
   0  13  -8    2.80    5.60
   0  13  -8   -0.50    5.70
   0 -13  -8    4.10    4.30
   0 -13  -8    3.80    4.60
   0 -13  -8    7.10    7.40
   0 -13   8   -1.50    3.60
   0 -13   8   -2.70    4.00
   0  13   9   37.80    8.50
   0  13   9   34.60    9.20
   0  13  -9   33.80    9.60
   0  13  -9   18.40    7.80
   0 -13  -9   37.20   10.50
   0 -13   9   29.10    7.20
   0 -13   9   32.60    7.30
   0  13 -10    5.50    7.20
   0  13 -10    4.70    8.10
   0  13  10   19.10    7.80
   0  13  10    6.80    7.80
   0 -13 -10   -5.40    8.20
   0 -13  10    2.70    5.60
   0 -13  10    5.00    5.10
   0  14   0  190.58   12.20
   0  14   0  200.98   12.40
   0  14   0  177.28   11.10
   0  14   0  207.68   12.20
   0 -14   0  184.68   12.20
   0 -14   0  201.88   11.10
   0 -14   0  185.78   11.00
   0  14   1  296.47   15.80
   0  14  -1  319.27   17.40
   0  14   1  303.77   18.30
   0  14  -1  323.07   17.90
   0  14   1  309.67   17.50
   0  14   1  301.07   17.80
   0  14  -1  280.37   17.30
   0  14  -1  311.97   18.40
   0 -14   1  305.87   17.30
   0 -14   1  337.77   16.80
   0 -14  -1  319.67   16.80
   0 -14  -1  300.27   18.30
   0 -14   1  322.67   16.80
   0 -14  -1  303.07   16.80
   0  14  -2    0.80    2.60
   0  14   2    0.90    3.20
   0  14   2    1.50    2.50
   0  14   2   -3.60    3.10
   0  14  -2    0.40    2.60
   0  14  -2   -1.10    3.00
   0  14  -2    0.50    2.80
   0 -14  -2    1.20    2.10
   0 -14  -2   -2.90    1.80
   0 -14   2    1.80    2.00
   0 -14   2    0.80    1.50
   0 -14  -2    2.80    3.30
   0 -14   2   -2.50    1.60
   0  14  -3   -5.20    3.40
   0  14   3   -4.00    2.10
   0  14  -3   -1.10    2.30
   0  14  -3   -0.10    3.30
   0  14  -3   -1.70    3.40
   0  14   3   -0.80    2.20
   0  14   3    2.60    3.10
   0 -14   3    0.40    1.90
   0 -14  -3   -0.20    2.20
   0 -14   3   -1.10    2.20
   0 -14  -3   -2.50    2.10
   0 -14  -3   -0.50    3.60
   0 -14   3    0.30    2.30
   0  14  -4   32.90    7.00
   0  14   4   47.60    4.90
   0  14  -4   43.30    5.00
   0  14  -4   47.30    6.90
   0  14  -4   29.00    6.50
   0  14   4   44.80    6.40
   0  14   4   44.20    7.40
   0 -14   4   36.00    5.50
   0 -14   4   43.90    4.50
   0 -14   4   43.60    5.70
   0 -14  -4   42.50    5.70
   0 -14  -4   31.70    6.90
   0 -14  -4   45.40    6.00
   0  14  -5    9.40    4.80
   0  14   5   11.90    5.80
   0  14   5   15.00    4.70
   0  14  -5   12.40    5.10
   0  14  -5    8.30    5.50
   0  14   5    9.70    3.50
   0 -14  -5    5.70    5.30
   0 -14   5   15.10    4.20
   0 -14   5   10.10    4.10
   0 -14  -5   16.60    4.50
   0 -14  -5   17.90    4.80
   0  14   6  113.69   12.50
   0  14  -6   99.99   12.20
   0  14  -6  113.09   11.70
   0  14   6  106.59    9.80
   0  14  -6  114.39   13.00
   0 -14   6  122.49   10.10
   0 -14  -6  109.39   13.10
   0 -14  -6   90.09   10.20
   0 -14  -6  104.79   10.70
   0 -14   6  133.09   10.00
   0  14   7   14.90    5.60
   0  14   7   22.10    6.90
   0  14  -7   17.30    7.60
   0  14  -7   17.40    7.00
   0  14  -7   19.60    6.30
   0 -14  -7   10.10    6.90
   0 -14   7   19.60    5.40
   0 -14   7   12.30    4.90
   0 -14  -7   16.00    5.00
   0 -14  -7   22.20    6.20
   0  14   8   21.50    6.70
   0  14  -8   22.80    8.00
   0  14   8   12.90    6.60
   0  14  -8   24.40    6.80
   0  14  -8   15.40    7.50
   0 -14  -8   19.90    8.30
   0 -14   8   20.20    6.20
   0 -14   8   19.30    6.10
   0 -14  -8   21.20    6.00
   0  14   9   34.00    8.90
   0  14  -9   41.70   10.90
   0  14  -9   36.00    9.80
   0 -14   9   33.40    7.80
   0 -14  -9   29.20   10.80
   0 -14   9   43.90    8.40
   0  14  10   14.80    7.20
   0  14  10    3.80    7.40
   0  14 -10   14.90    8.20
   0  14 -10   21.90    9.10
   0 -14  10   15.70    6.50
   0 -14  10    5.90    5.80
   0 -14 -10   10.90   10.10
   0  15   0   -1.00    2.70
   0  15   0    1.40    3.20
   0  15   0    0.40    2.10
   0  15   0    4.20    3.40
   0 -15   0   -0.50    1.70
   0 -15   0    0.00    1.70
   0 -15   0    3.70    2.90
   0  15   1   72.69    6.30
   0  15   1   60.89    7.20
   0  15  -1   66.59    7.50
   0  15  -1   64.49    6.80
   0  15  -1   68.59    6.20
   0  15   1   73.89    7.80
   0  15   1   63.39    4.60
   0  15  -1   68.59    6.90
   0 -15  -1   62.29    7.40
   0 -15   1   72.39    5.60
   0 -15  -1   70.39    5.50
   0 -15   1   63.49    5.30
   0 -15  -1   69.39    5.50
   0 -15   1   60.79    6.50
   0  15   2   75.39    8.50
   0  15  -2   67.99    6.50
   0  15   2   68.59    7.70
   0  15   2   90.09    6.60
   0  15  -2   77.99    8.10
   0  15  -2   83.09    9.00
   0  15  -2   85.49    8.30
   0 -15  -2   76.49    6.40
   0 -15  -2   65.69    8.30
   0 -15  -2   72.99    6.30
   0 -15   2   84.19    6.40
   0 -15   2   71.59    6.40
   0 -15   2   87.29    6.20
   0  15  -3   72.99    6.20
   0  15  -3   59.29    7.90
   0  15   3   68.79    6.00
   0  15   3   49.70    8.00
   0  15  -3   79.49    9.40
   0  15   3   66.39    7.70
   0  15  -3   82.29    8.10
   0 -15   3   72.49    6.40
   0 -15   3   55.99    6.40
   0 -15   3   68.09    5.80
   0 -15  -3   70.59    9.10
   0 -15  -3   81.39    6.70
   0 -15  -3   73.49    7.10
   0  15   4   15.20    4.90
   0  15  -4   19.50    5.50
   0  15  -4   13.50    5.10
   0  15   4   22.00    4.00
   0  15   4   20.40    6.00
   0  15  -4   13.60    5.60
   0  15  -4   17.50    4.70
   0 -15   4   17.90    3.80
   0 -15  -4   16.60    5.90
   0 -15   4   24.30    3.90
   0 -15  -4   17.80    4.30
   0 -15  -4   15.10    4.10
   0 -15   4   17.30    4.20
   0  15  -5   57.79    9.40
   0  15   5   71.79    9.60
   0  15  -5   53.49    9.30
   0  15   5   59.49    7.80
   0  15  -5   58.59    8.30
   0 -15  -5   59.59    9.70
   0 -15  -5   63.59    7.60
   0 -15  -5   64.29    7.50
   0 -15   5   62.99    7.40
   0 -15   5   42.90    6.70
   0  15  -6   27.80    8.20
   0  15  -6   40.90    8.60
   0  15   6   57.89    7.80
   0  15  -6   56.59    8.60
   0  15   6   44.00    8.30
   0 -15  -6   58.89   10.00
   0 -15   6   33.40    6.40
   0 -15  -6   43.70    7.00
   0 -15   6   50.29    6.80
   0 -15  -6   50.89    7.30
   0  15  -7   79.99   12.00
   0  15  -7   87.39   11.20
   0  15   7   64.89   10.50
   0  15   7   99.49   10.80
   0  15  -7   92.09   13.00
   0 -15  -7   78.79    9.90
   0 -15  -7   82.59    9.80
   0 -15   7  109.29   10.70
   0 -15   7   92.49    9.80
   0 -15  -7   95.89   13.10
   0  15  -8   35.10    9.70
   0  15  -8   43.40    8.40
   0  15  -8   45.20    9.90
   0  15   8   28.50    8.20
   0  15   8   42.70    7.60
   0 -15   8   38.70    7.40
   0 -15   8   41.40    7.80
   0 -15  -8   36.60   10.40
   0  15  -9    1.40    6.40
   0  15   9   -6.00    5.80
   0  15  -9   -1.50    6.50
   0 -15   9    2.30    5.10
   0 -15  -9   -0.40    8.20
   0 -15   9    0.00    4.00
   0  15 -10   -1.40    7.70
   0  15  10   -9.00    5.70
   0  15  10    2.70    5.90
   0  15 -10    5.00    6.70
   0 -15  10    1.60    5.20
   0 -15 -10  -10.30    8.00
   0 -15  10    7.00    6.10
   0  16   0  712.73   36.50
   0  16   0  636.94   34.90
   0  16   0  698.03   36.70
   0  16   0  696.73   36.30
   0 -16   0  723.63   35.20
   0 -16   0  661.43   36.40
   0 -16   0  715.43   35.10
   0  16  -1  142.89   10.40
   0  16  -1  127.19    9.60
   0  16   1  121.19    9.40
   0  16  -1  127.39   10.40
   0  16   1  132.59   10.50
   0  16  -1  130.59    9.50
   0  16   1  140.79   10.30
   0 -16  -1  139.19    8.80
   0 -16   1  122.89    9.60
   0 -16  -1  131.89    8.80
   0 -16  -1  113.39   10.20
   0 -16   1  138.89    8.60
   0 -16   1  148.39    8.80
   0  16   2   23.60    4.30
   0  16   2    7.60    4.20
   0  16  -2   19.70    4.50
   0  16  -2   18.80    4.00
   0  16  -2   18.60    4.90
   0  16   2   13.00    4.40
   0  16  -2   18.40    5.20
   0 -16  -2   22.80    5.40
   0 -16   2   16.80    3.50
   0 -16  -2   13.20    3.60
   0 -16   2    8.70    3.20
   0 -16   2   16.90    3.10
   0 -16  -2   19.90    3.80
   0  16  -3   65.49    8.40
   0  16  -3   73.19    9.40
   0  16   3   69.59    8.10
   0  16   3   63.29    8.70
   0  16   3   72.79    6.40
   0  16  -3   53.29    6.20
   0  16  -3   68.99    8.50
   0 -16  -3   78.59    7.50
   0 -16  -3   65.89    9.00
   0 -16   3   80.09    6.80
   0 -16   3   77.29    6.40
   0 -16   3   78.29    6.50
   0 -16  -3   77.99    7.50
   0  16  -4   64.29    8.50
   0  16  -4   70.39    9.30
   0  16  -4   56.79    9.30
   0  16   4   85.99    8.80
   0  16   4   57.89    9.10
   0  16   4   72.89    6.30
   0 -16  -4   71.69    7.90
   0 -16  -4   64.39    9.70
   0 -16   4   78.59    7.80
   0 -16   4   64.59    6.90
   0 -16  -4   60.39    7.20
   0  16   5  144.79   13.70
   0  16  -5  170.48   14.10
   0  16  -5  155.98   13.00
   0  16   5  175.98   12.70
   0  16  -5  170.88   16.30
   0 -16   5  191.18   12.50
   0 -16  -5  165.48   12.50
   0 -16   5  167.18   12.10
   0 -16  -5  144.49   11.90
   0 -16  -5  152.38   14.60
   0  16   6   68.19    9.00
   0  16  -6   72.79   11.10
   0  16  -6   88.39   10.90
   0  16  -6   58.89   10.00
   0  16   6   56.39    9.70
   0 -16   6   76.39    8.80
   0 -16  -6   57.89   10.40
   0 -16  -6   84.19    9.40
   0 -16   6   81.09    9.10
   0 -16  -6   74.49    8.80
   0  16  -7   -0.60    4.80
   0  16   7   -4.40    3.90
   0  16   7   12.90    6.20
   0  16  -7    4.60    6.10
   0  16  -7   11.40    6.80
   0 -16  -7    0.70    6.40
   0 -16  -7    3.60    4.70
   0 -16  -7    5.00    4.10
   0 -16   7   -1.00    3.90
   0 -16   7   -0.40    3.10
   0  16  -8    3.80    6.40
   0  16   8    1.70    4.80
   0  16  -8    7.70    6.30
   0  16   8   -9.70    5.20
   0  16  -8    0.30    5.20
   0 -16   8    5.80    4.20
   0 -16  -8    1.60    7.20
   0 -16   8   -3.40    4.80
   0  16  -9   18.90    9.00
   0  16   9    1.60    6.50
   0  16  -9    9.70    7.40
   0 -16   9    1.10    4.80
   0 -16  -9   -1.60    7.70
   0 -16   9   10.80    6.20
   0  16  10    0.10    6.60
   0  16  10   12.00    7.80
   0  16 -10    0.60    8.00
   0  16 -10    3.50    7.30
   0 -16 -10   -5.50    9.20
   0 -16  10    7.90    6.30
   0  17   0    4.00    3.90
   0  17   0    1.90    3.30
   0  17   0   -0.90    3.20
   0  17   0    4.20    2.60
   0 -17   0    3.00    2.10
   0 -17   0    4.90    3.60
   0 -17   0    5.10    2.40
   0  17   1    5.50    3.90
   0  17  -1   12.80    4.70
   0  17  -1   15.30    4.70
   0  17   1   14.50    4.80
   0  17  -1   12.30    3.80
   0  17   1   12.00    4.00
   0  17  -1    9.40    3.60
   0 -17   1   15.10    4.00
   0 -17  -1    9.10    2.70
   0 -17  -1   12.90    4.50
   0 -17   1   14.30    3.10
   0 -17  -1    9.30    2.80
   0 -17   1   11.40    2.90
   0  17  -2   -3.10    3.80
   0  17   2    3.90    4.80
   0  17   2   -3.50    3.90
   0  17  -2    2.80    4.30
   0  17  -2    7.10    3.40
   0  17  -2   -0.50    3.60
   0  17   2    5.40    3.60
   0 -17  -2    0.30    2.60
   0 -17   2    3.00    3.00
   0 -17   2   -1.20    2.20
   0 -17  -2    2.90    4.10
   0 -17  -2   -4.50    2.20
   0 -17   2   -0.40    1.80
   0  17   3  225.08   13.80
   0  17   3  216.78   15.00
   0  17   3  230.78   16.40
   0  17  -3  235.78   15.50
   0  17  -3  205.68   15.50
   0  17  -3  216.58   16.30
   0 -17  -3  216.88   14.10
   0 -17   3  241.78   13.90
   0 -17  -3  229.78   14.30
   0 -17   3  230.28   14.00
   0 -17  -3  210.68   16.40
   0 -17   3  234.98   13.90
   0  17  -4    0.20    4.80
   0  17   4    9.20    3.40
   0  17  -4    3.60    5.50
   0  17   4    8.80    4.70
   0  17  -4   12.10    5.10
   0  17   4    1.90    5.10
   0 -17  -4    0.80    3.50
   0 -17   4    3.10    3.40
   0 -17   4   14.60    3.80
   0 -17  -4    5.00    3.50
   0 -17  -4    4.00    5.40
   0  17   5    1.70    4.30
   0  17  -5   -4.20    4.30
   0  17  -5   -2.10    5.50
   0  17  -5    7.00    5.70
   0  17   5   -2.70    3.50
   0 -17  -5    2.80    3.60
   0 -17  -5    1.60    5.30
   0 -17   5    7.50    3.90
   0 -17   5    3.90    4.00
   0 -17  -5    4.50    3.90
   0  17  -6   36.80    8.70
   0  17  -6   51.29    8.60
   0  17   6   30.10    6.70
   0  17   6   44.40    8.70
   0  17  -6   52.89    9.90
   0 -17  -6   35.30    6.40
   0 -17  -6   46.60    9.70
   0 -17   6   43.70    6.90
   0 -17  -6   49.30    7.10
   0 -17   6   28.10    6.00
   0  17  -7    2.90    6.50
   0  17   7    2.40    5.00
   0  17   7   -2.60    5.00
   0  17  -7   10.40    6.50
   0  17  -7    5.70    6.20
   0 -17   7   -3.70    3.80
   0 -17   7   -0.60    3.30
   0 -17  -7    8.80    5.00
   0 -17  -7   -2.40    6.00
   0  17  -8   14.50    8.10
   0  17   8    6.40    6.40
   0  17   8   17.80    7.50
   0  17  -8   14.10    7.40
   0  17  -8   11.90    7.40
   0 -17   8    8.80    5.60
   0 -17  -8   19.10    9.20
   0 -17   8   20.00    6.10
   0  17   9   14.40    7.40
   0  17  -9    7.20    7.60
   0  17  -9    9.00    7.80
   0 -17   9   -0.70    5.50
   0 -17   9    7.60    5.90
   0 -17  -9    0.10    8.30
   0  17  10   32.30    9.10
   0  17 -10   14.90    8.30
   0  17 -10    7.00    9.10
   0  17  10    2.80    8.70
   0 -17  10    4.70    5.40
   0 -17 -10   16.10   10.90
   0  18   0   52.09    5.80
   0  18   0   74.29    8.30
   0  18   0   71.39    7.90
   0  18   0   62.69    7.90
   0 -18   0   65.09    6.20
   0 -18   0   60.39    7.80
   0 -18   0   59.99    6.00
   0  18   1    3.10    4.10
   0  18  -1    5.30    4.50
   0  18   1    0.10    4.30
   0  18   1    8.30    4.70
   0  18  -1   11.30    4.20
   0  18  -1    7.20    4.80
   0  18  -1    7.40    3.60
   0 -18   1    7.00    2.80
   0 -18  -1    5.70    2.80
   0 -18  -1    3.60    4.10
   0 -18  -1    5.50    2.80
   0 -18   1    0.40    3.10
   0 -18   1    5.30    2.70
   0  18  -2  454.85   24.60
   0  18  -2  464.75   26.00
   0  18   2  469.55   25.00
   0  18   2  453.35   26.60
   0  18  -2  464.95   26.80
   0  18   2  457.45   25.80
   0  18  -2  458.45   25.80
   0 -18   2  466.55   24.40
   0 -18   2  447.36   24.80
   0 -18   2  448.26   24.30
   0 -18  -2  441.66   24.50
   0 -18  -2  408.76   26.50
   0 -18  -2  415.76   24.30
   0  18  -3    0.60    4.60
   0  18   3    0.20    3.20
   0  18  -3   -4.60    1.00
   0  18   3   -2.70    4.70
   0  18  -3   -1.40    4.80
   0  18  -3   -2.40    3.90
   0  18   3   -4.10    3.10
   0 -18   3   -0.40    2.90
   0 -18   3    2.30    2.40
   0 -18  -3    4.30    3.10
   0 -18   3    1.90    3.20
   0 -18  -3   -3.60    4.60
   0 -18  -3   -1.90    2.70
   0  18  -4    6.70    5.00
   0  18  -4   -1.00    5.10
   0  18   4   16.60    5.50
   0  18   4    2.30    4.60
   0  18  -4    7.70    5.20
   0 -18  -4   13.20    4.10
   0 -18  -4    8.40    4.30
   0 -18  -4    2.00    5.60
   0 -18   4   11.50    4.00
   0 -18   4    1.40    3.40
   0  18  -5   88.19   11.10
   0  18   5   74.59   10.90
   0  18  -5   92.69   11.90
   0  18   5  107.89   10.90
   0  18  -5   93.59   12.60
   0 -18   5  105.89    9.20
   0 -18  -5  103.39   12.40
   0 -18  -5   95.29   10.00
   0 -18   5   84.29    9.20
   0 -18  -5  115.29    9.70
   0  18   6   19.50    6.60
   0  18   6   18.70    7.00
   0  18  -6   24.90    6.80
   0  18  -6   22.80    7.80
   0  18  -6    9.20    6.50
   0 -18  -6   15.70    5.20
   0 -18   6   23.50    5.80
   0 -18  -6   15.00    7.50
   0 -18   6    6.20    4.40
   0 -18  -6   14.70    5.00
   0  18   7   15.30    6.00
   0  18  -7   19.30    8.00
   0  18  -7   10.90    7.40
   0  18   7   10.40    6.40
   0  18  -7   17.10    7.00
   0 -18   7   10.80    5.20
   0 -18   7    6.40    4.80
   0 -18  -7   -4.50    6.40
   0  18  -8   40.10   10.40
   0  18  -8   50.69   11.00
   0  18   8   33.60    8.10
   0  18   8   34.70    9.10
   0  18  -8   50.89    9.60
   0 -18   8   37.10    7.70
   0 -18   8   45.20    7.80
   0 -18  -8   23.60    9.60
   0  18   9   -6.30    6.00
   0  18  -9   -9.30    6.10
   0  18  -9   -2.00    7.40
   0 -18   9    1.10    5.50
   0 -18  -9    4.00    8.70
   0 -18   9    1.00    5.50
   0  19   0   -1.90    3.70
   0  19   0   -1.40    3.60
   0  19   0    7.00    4.90
   0 -19   0   -1.90    2.20
   0 -19   0    1.50    3.50
   0 -19   0    1.60    2.60
   0  19  -1  197.88   14.60
   0  19   1  194.08   14.00
   0  19  -1  194.48   13.70
   0  19   1  187.18   13.70
   0  19  -1  190.78   12.90
   0  19   1  187.08   13.00
   0  19  -1  165.98   12.20
   0 -19   1  191.18   11.80
   0 -19   1  187.18   13.30
   0 -19  -1  173.48   11.70
   0 -19  -1  166.18   13.70
   0 -19  -1  186.38   11.90
   0 -19   1  201.58   11.90
   0  19   2  582.84   30.80
   0  19  -2  601.94   30.60
   0  19   2  576.24   32.40
   0  19  -2  547.85   31.50
   0  19   2  582.14   31.60
   0  19  -2  532.05   31.00
   0  19  -2  578.44   32.90
   0 -19   2  587.74   30.10
   0 -19   2  560.64   29.90
   0 -19   2  602.44   30.80
   0 -19  -2  540.85   30.10
   0 -19  -2  515.05   32.20
   0 -19  -2  537.05   30.00
   0  19  -3   39.30    7.40
   0  19   3   36.20    5.50
   0  19  -3   39.70    8.20
   0  19  -3   28.60    6.60
   0  19   3   37.50    6.70
   0  19   3   38.60    7.80
   0 -19  -3   32.80    7.40
   0 -19  -3   22.70    4.90
   0 -19   3   30.90    5.00
   0 -19   3   32.90    5.30
   0 -19  -3   25.70    5.00
   0  19  -4   17.00    6.00
   0  19  -4   13.20    6.70
   0  19  -4   29.10    6.80
   0  19   4   10.90    6.00
   0  19   4   15.00    5.60
   0 -19  -4   10.00    4.20
   0 -19   4    9.30    3.40
   0 -19  -4   18.50    4.50
   0 -19   4   14.10    4.30
   0 -19  -4   12.90    6.70
   0  19   5   10.30    5.10
   0  19  -5    1.10    5.30
   0  19  -5    3.40    5.10
   0  19  -5    7.30    6.10
   0  19   5    5.50    5.10
   0 -19   5    4.40    4.00
   0 -19  -5    8.70    4.70
   0 -19  -5    2.30    3.30
   0 -19  -5    6.70    5.30
   0 -19   5    7.50    4.20
   0  19   6   11.70    6.70
   0  19  -6   17.70    7.60
   0  19  -6   11.80    6.20
   0  19  -6    7.90    5.90
   0  19   6   14.60    6.20
   0 -19   6   19.70    5.60
   0 -19  -6    8.50    4.70
   0 -19   6   15.90    5.40
   0 -19  -6    8.20    7.20
   0 -19  -6    7.20    4.60
   0  19  -7    9.50    7.30
   0  19   7   18.50    6.50
   0  19  -7   24.60    8.90
   0  19   7   15.80    6.90
   0  19  -7   24.40    8.10
   0 -19   7   25.30    6.40
   0 -19  -7   17.20    9.00
   0 -19   7   18.10    5.60
   0  19   8    3.10    6.60
   0  19  -8   10.20    8.00
   0  19  -8   12.30    6.40
   0  19   8   -1.70    6.10
   0  19  -8   15.40    8.30
   0 -19   8    1.60    5.00
   0 -19  -8   16.90    9.60
   0 -19   8    6.30    5.50
   0  19  -9   -1.60    7.30
   0  19   9    1.60    6.80
   0  19  -9    5.00    7.50
   0 -19  -9    4.50    9.40
   0 -19   9    5.50    5.50
   0 -19   9    3.50    5.90
   0  20   0   71.09    9.10
   0  20   0   77.69    9.10
   0  20   0   75.09    9.00
   0 -20   0   69.39    8.70
   0 -20   0   72.59    6.70
   0 -20   0   87.99    7.10
   0  20  -1    4.10    4.80
   0  20   1    6.50    4.80
   0  20  -1    3.20    4.90
   0  20   1    3.60    5.00
   0  20  -1    2.60    3.50
   0  20  -1    4.80    4.70
   0  20   1    5.10    4.70
   0 -20  -1    6.10    3.10
   0 -20   1    0.80    3.50
   0 -20   1    5.80    2.90
   0 -20   1    6.20    3.10
   0 -20  -1   -1.70    3.90
   0 -20  -1    8.80    3.30
   0  20   2   21.40    5.00
   0  20   2   31.80    6.90
   0  20  -2   33.30    6.20
   0  20  -2   35.40    7.60
   0  20   2   27.40    6.80
   0  20  -2   23.00    5.80
   0  20  -2   26.90    5.90
   0 -20   2   32.90    5.70
   0 -20   2   31.80    4.60
   0 -20   2   28.30    4.70
   0 -20  -2   29.40    5.00
   0 -20  -2   21.60    6.30
   0 -20  -2   26.50    4.90
   0  20  -3  194.68   15.40
   0  20   3  225.48   15.50
   0  20   3  217.68   14.00
   0  20   3  199.48   16.30
   0  20  -3  229.48   17.10
   0  20  -3  222.18   15.90
   0 -20   3  223.78   13.90
   0 -20  -3  191.28   16.30
   0 -20   3  219.48   13.90
   0 -20  -3  194.48   13.80
   0 -20  -3  199.38   13.80
   0  20  -4    5.10    6.10
   0  20   4    0.70    4.90
   0  20  -4    0.60    5.50
   0  20  -4    0.60    5.20
   0  20   4    4.80    4.70
   0 -20  -4   -1.00    3.20
   0 -20  -4   -1.40    5.10
   0 -20   4   -1.90    3.20
   0 -20  -4    6.00    4.00
   0 -20   4    4.80    3.10
   0  20  -5   21.20    8.20
   0  20   5   49.50    8.10
   0  20  -5   26.60    7.90
   0  20  -5   43.10    8.50
   0  20   5   37.60    8.60
   0 -20   5   46.10    6.90
   0 -20  -5   47.20    7.20
   0 -20   5   43.80    6.90
   0 -20  -5   44.30    7.10
   0 -20  -5   62.89   10.70
   0  20  -6   24.10    7.50
   0  20  -6   23.70    8.40
   0  20  -6   21.20    7.30
   0  20   6   13.30    7.10
   0  20   6   26.70    7.50
   0 -20  -6   31.10    6.80
   0 -20   6   21.20    5.10
   0 -20   6   25.60    6.10
   0 -20  -6   13.30    7.90
   0  20  -7   52.49   11.40
   0  20   7   53.99    9.00
   0  20   7   52.39   10.40
   0  20  -7   59.09   10.40
   0  20  -7   49.40   10.40
   0 -20  -7   51.29   12.00
   0 -20   7   61.69    9.00
   0 -20   7   63.29    9.10
   0  20  -8    2.70    7.40
   0  20   8   -3.70    5.80
   0  20  -8   11.50    8.00
   0  20   8   -1.60    6.10
   0  20  -8    5.40    8.70
   0 -20  -8   -6.50    7.90
   0 -20   8    5.00    5.30
   0 -20   8   -3.10    4.90
   0  20   9   -0.90    8.70
   0  20  -9   -2.90    7.80
   0  20  -9   33.90   10.40
   0 -20   9    2.80    5.30
   0 -20  -9   20.00   10.70
   0  21   0    2.30    4.90
   0  21   0   -0.40    4.10
   0  21   0    8.50    5.00
   0 -21   0   -2.70    2.40
   0 -21   0    7.60    3.30
   0 -21   0    1.60    4.00
   0  21   1   80.99    9.70
   0  21  -1   76.29    9.60
   0  21   1   82.69    9.30
   0  21   1   77.69    9.00
   0  21  -1   67.29    8.20
   0  21  -1   78.29   10.10
   0 -21   1   78.49    7.50
   0 -21  -1   77.69    7.60
   0 -21  -1   56.79    9.20
   0 -21   1   51.69    8.00
   0 -21   1   72.29    6.30
   0 -21  -1   76.29    7.50
   0  21   2    8.10    5.40
   0  21  -2   -1.80    3.70
   0  21  -2   -2.50    5.10
   0  21  -2   -0.30    3.90
   0  21   2    0.50    4.20
   0  21   2    6.90    5.40
   0  21  -2   -3.10    5.00
   0 -21  -2    0.70    3.10
   0 -21  -2    2.10    3.10
   0 -21   2    3.20    3.10
   0 -21   2   -2.20    2.80
   0 -21   2   11.70    4.50
   0 -21  -2   -1.10    4.60
   0  21  -3  104.89   12.70
   0  21   3  114.29   11.80
   0  21  -3   94.19   11.00
   0  21  -3  122.29   12.20
   0  21   3  121.19   13.00
   0 -21  -3   98.59   12.00
   0 -21   3   97.89    8.70
   0 -21  -3   86.49    9.40
   0 -21   3  110.29    9.00
   0 -21  -3   95.49    9.70
   0  21  -4   -4.60    5.00
   0  21   4    0.90    5.50
   0  21  -4   -2.70    5.20
   0  21  -4   10.00    6.20
   0  21   4   -7.00    4.50
   0 -21   4   -0.80    2.50
   0 -21  -4    9.70    6.50
   0 -21  -4   -2.10    3.20
   0 -21   4   -1.00    3.30
   0 -21  -4   -0.70    3.30
   0  21   5  155.08   13.10
   0  21  -5  136.89   15.30
   0  21  -5  144.19   16.70
   0  21  -5  141.29   14.90
   0  21   5  147.89   15.50
   0 -21   5  170.88   12.40
   0 -21  -5  125.69   11.60
   0 -21   5  154.88   12.10
   0 -21  -5  131.59   16.10
   0 -21  -5  154.78   12.30
   0  21  -6   65.09   11.40
   0  21   6   71.09   10.50
   0  21  -6   95.49   12.20
   0  21   6   72.89   10.80
   0  21  -6   45.80   10.60
   0 -21  -6   61.19   11.90
   0 -21   6   87.69   10.00
   0 -21   6   88.19    9.90
   0  21   7    3.00    6.50
   0  21  -7   13.20    7.80
   0  21  -7   -7.00    6.30
   0  21   7   10.10    6.30
   0  21  -7    3.40    6.50
   0 -21   7    6.80    5.60
   0 -21  -7   -5.50    7.70
   0 -21   7   11.00    5.10
   0  21   8   20.90    8.50
   0  21  -8   10.50    8.60
   0  21  -8   10.30    7.90
   0  21  -8   11.80    8.80
   0  21   8    7.60    8.50
   0 -21  -8   25.00   10.60
   0 -21   8   12.30    6.30
   0 -21   8    8.10    6.00
   0  21  -9   -1.80    7.40
   0  21  -9   13.70    8.60
   0 -21   9   -0.80    5.40
   0 -21  -9   -4.00    8.90
   0  22   0  273.67   17.80
   0  22   0  272.47   18.10
   0  22   0  271.97   18.10
   0 -22   0  264.37   18.30
   0 -22   0  245.28   15.70
   0 -22   0  256.87   15.80
   0  22   1  248.48   16.50
   0  22  -1  235.88   16.90
   0  22  -1  224.18   16.20
   0  22   1  242.28   16.20
   0  22  -1  235.68   15.50
   0  22   1  237.38   16.40
   0 -22   1  224.48   14.00
   0 -22   1  225.78   14.00
   0 -22  -1  189.58   16.50
   0 -22  -1  192.08   13.80
   0 -22  -1  207.38   14.00
   0 -22   1  213.38   15.70
   0  22  -2   14.20    5.70
   0  22  -2   12.70    6.30
   0  22  -2   29.20    7.10
   0  22   2   11.60    6.10
   0  22   2   14.40    4.80
   0  22   2   23.20    6.50
   0  22  -2   18.40    8.30
   0 -22  -2   15.60    4.50
   0 -22   2   20.50    4.50
   0 -22   2   14.50    4.10
   0 -22  -2   12.60    4.30
   0 -22  -2   29.30    6.80
   0  22   3   19.40    6.50
   0  22  -3   17.80    5.80
   0  22  -3   19.10    5.90
   0  22   3   24.40    6.90
   0  22  -3   38.50    8.70
   0 -22   3   25.00    4.70
   0 -22   3   29.00    5.10
   0 -22  -3   20.10    5.00
   0 -22  -3   20.70    7.30
   0 -22  -3   13.90    4.80
   0  22  -4   15.70    7.50
   0  22  -4   29.80    7.70
   0  22   4   38.30    8.70
   0  22   4   22.50    6.90
   0  22  -4   18.20    6.80
   0 -22  -4   31.00    5.80
   0 -22   4   30.70    6.00
   0 -22  -4   25.40    5.90
   0 -22   4   24.90    5.50
   0 -22  -4   37.00    9.10
   0  22   5   85.19   10.50
   0  22  -5   44.30    9.50
   0  22   5   42.80    9.20
   0  22  -5   65.69   11.70
   0  22  -5   79.29   11.00
   0 -22   5   64.79    8.20
   0 -22  -5   51.09    7.80
   0 -22  -5   66.19    8.70
   0 -22   5   66.49    8.40
   0 -22  -5   62.99   11.40
   0  22  -6    8.70    7.00
   0  22   6   13.40    6.60
   0  22  -6    7.90    6.50
   0  22  -6   17.00    8.50
   0  22   6    1.90    6.50
   0 -22   6    8.00    4.20
   0 -22   6    9.20    4.90
   0 -22  -6    7.20    7.50
   0  22  -7   13.10    8.00
   0  22  -7   11.80    7.10
   0  22  -7   13.40    8.40
   0  22   7    8.80    6.60
   0  22   7    4.00    7.40
   0 -22   7    9.60    5.60
   0 -22  -7    9.40    9.10
   0 -22   7   12.00    4.80
   0  22  -8   15.80    9.20
   0  22  -8    0.30    7.50
   0  22   8    3.90    7.40
   0  22  -8    3.20    7.70
   0 -22   8    3.20    5.10
   0 -22  -8  -10.40    7.90
   0 -22   8    6.00    5.90
   0  23   0    9.90    5.30
   0  23   0   10.40    5.70
   0  23   0    3.10    5.30
   0 -23   0    4.80    3.20
   0 -23   0    3.80    5.30
   0 -23   0    3.40    3.30
   0  23   1   14.80    5.30
   0  23  -1    0.80    5.30
   0  23   1   10.60    5.50
   0  23  -1   -0.10    4.50
   0  23  -1    7.60    5.50
   0  23   1   -1.00    4.80
   0 -23   1    4.50    3.20
   0 -23  -1    6.10    3.60
   0 -23   1    5.80    3.30
   0 -23  -1    8.20    3.70
   0 -23   1    8.20    4.80
   0 -23  -1   -2.30    5.30
   0  23   2   36.50    7.70
   0  23   2   37.70    8.00
   0  23  -2   38.00    8.40
   0  23  -2   28.30    6.30
   0  23   2   17.30    5.80
   0  23  -2   24.70    7.40
   0 -23  -2   24.40    5.20
   0 -23   2   30.30    5.20
   0 -23  -2   18.80    4.90
   0 -23  -2   24.30    7.60
   0 -23   2   30.30    5.30
   0  23  -3    1.30    5.70
   0  23   3    2.20    5.20
   0  23   3    4.50    6.10
   0  23  -3    9.00    5.50
   0  23  -3    1.50    5.60
   0 -23   3    2.50    3.50
   0 -23  -3   -1.50    5.60
   0 -23  -3    7.70    4.40
   0 -23   3    0.60    3.30
   0 -23  -3    2.70    3.60
   0  23  -4    2.40    6.40
   0  23  -4    6.70    5.60
   0  23  -4   -0.20    5.50
   0  23   4   -3.20    5.20
   0  23   4    6.10    6.00
   0 -23  -4   17.50    5.20
   0 -23  -4    5.00    3.90
   0 -23  -4   -0.10    6.30
   0 -23   4    1.10    3.60
   0 -23   4   11.40    4.50
   0  23  -5   -6.00    5.20
   0  23  -5   16.40    7.20
   0  23  -5    4.70    7.30
   0  23   5    7.80    6.60
   0  23   5   -3.60    5.60
   0 -23  -5    9.70    7.40
   0 -23   5   12.30    5.20
   0 -23  -5   11.90    6.10
   0 -23   5    9.80    3.70
   0  23  -6    8.30    6.30
   0  23   6    3.40    6.20
   0  23   6    6.50    6.80
   0  23  -6    9.70    7.40
   0  23  -6   11.30    7.50
   0 -23  -6   -2.00    7.50
   0 -23   6   13.90    5.50
   0 -23   6    7.10    5.00
   0  23  -7   15.20    7.90
   0  23  -7   -2.80    7.20
   0  23  -7   14.90    8.10
   0  23   7    0.40    7.00
   0  23   7   -4.30    5.90
   0 -23  -7    9.00    9.40
   0 -23   7    6.60    4.40
   0 -23   7    9.00    5.80
   0  23  -8  -13.20    6.70
   0  23  -8   -1.20    8.70
   0 -23   8    1.30    5.50
   0 -23  -8  -17.60    7.40
   0  24   0   22.10    7.00
   0  24   0   13.30    5.90
   0  24   0   12.90    6.40
   0 -24   0   19.10    4.50
   0 -24   0    6.80    5.30
   0 -24   0   10.00    3.90
   0  24   1   21.80    6.80
   0  24  -1   27.60    7.40
   0  24  -1   22.50    6.90
   0  24   1   28.90    7.20
   0  24   1   14.50    6.20
   0  24  -1   15.20    6.00
   0 -24   1   24.10    4.80
   0 -24   1   26.00    6.60
   0 -24   1   19.10    4.70
   0 -24  -1   24.00    5.10
   0 -24  -1   12.60    6.70
   0 -24  -1   27.30    5.20
   0  24   2   18.80    7.00
   0  24  -2   21.90    8.10
   0  24  -2   28.20    7.60
   0  24   2   20.00    6.90
   0 -24   2   30.20    5.40
   0 -24  -2   29.80    5.90
   0 -24  -2   21.40    5.10
   0 -24   2   14.70    4.40
   0 -24  -2   23.80    7.20
   0  24   3   81.39   11.50
   0  24  -3   81.89   11.40
   0  24   3   65.09    9.90
   0  24  -3   93.99   12.80
   0 -24  -3   70.59    8.70
   0 -24   3   83.69    8.80
   0 -24   3   80.89    8.70
   0 -24  -3   65.19    8.40
   0 -24  -3   74.99   11.80
   0  24  -4   57.79   10.60
   0  24   4   71.39   10.60
   0  24  -4   52.59    9.60
   0  24  -4   74.09   12.20
   0  24   4   67.19   11.10
   0 -24  -4   60.89    8.30
   0 -24  -4   53.79   10.80
   0 -24   4   59.39    7.60
   0 -24  -4   62.19    8.50
   0 -24   4   79.29    8.80
   0  24  -5   26.70    8.20
   0  24   5   14.00    7.00
   0  24  -5    3.70    6.10
   0  24   5    6.50    7.10
   0  24  -5   18.00    7.10
   0 -24   5   16.20    5.30
   0 -24  -5   17.00    8.90
   0 -24   5   20.10    5.00
   0  24  -6   -0.60    7.20
   0  24  -6   13.20    7.30
   0  24  -6   -1.30    6.60
   0  24   6    1.80    6.60
   0  24   6   11.00    6.70
   0 -24   6   -4.40    4.30
   0 -24   6    4.00    4.90
   0 -24  -6    5.80    8.30
   0  24  -7   20.90    9.60
   0  24  -7   14.20    8.90
   0  24   7    9.70    7.70
   0  24  -7   18.80    9.10
   0  24   7   19.10    8.10
   0 -24   7   14.90    6.40
   0 -24  -7   11.90    9.60
   0 -24   7   14.60    6.20
   0  24  -8   -2.00    7.80
   0  24  -8   -4.70    8.40
   0 -24  -8   16.00   10.80
   0 -24   8   -0.10    5.40
   0  25   0   -5.10    5.40
   0  25   0    2.90    4.40
   0  25   0   -4.00    4.20
   0 -25   0   -0.40    3.20
   0 -25   0   -3.10    2.70
   0 -25   0    4.20    4.70
   0  25  -1   -1.10    5.00
   0  25   1    1.50    5.70
   0  25   1    7.30    5.30
   0  25  -1    8.40    5.00
   0  25  -1   14.90    6.60
   0  25   1    6.10    6.10
   0 -25  -1   12.90    4.30
   0 -25  -1   11.80    4.30
   0 -25   1    4.70    3.80
   0 -25  -1   12.00    6.60
   0 -25   1    8.00    4.10
   0  25  -2   25.50    8.40
   0  25   2   30.90    8.00
   0  25  -2   51.79    9.50
   0  25   2   33.40    8.20
   0 -25   2   46.90    6.70
   0 -25   2   43.90    6.40
   0 -25  -2   28.30    8.00
   0 -25  -2   35.50    6.20
   0 -25  -2   46.60    6.90
   0  25   3   84.09   12.00
   0  25   3   95.59   11.90
   0  25  -3   67.69   11.10
   0  25  -3   91.89   13.00
   0 -25   3   83.19    9.00
   0 -25   3   82.39    8.90
   0 -25  -3   78.29    9.20
   0 -25  -3   62.69    8.60
   0 -25  -3   99.09   13.20
   0  25   4   -3.20    5.80
   0  25  -4    8.40   10.10
   0  25  -4    9.30    7.10
   0  25   4    1.80    6.00
   0  25  -4    5.90    7.10
   0 -25  -4    2.20    4.40
   0 -25  -4   -2.50    6.60
   0 -25   4    6.20    4.40
   0 -25  -4    6.80    5.30
   0 -25   4    0.50    3.70
   0  25   5    7.70    6.70
   0  25   5   13.40    7.80
   0  25  -5   14.10    7.20
   0  25  -5   21.40    7.80
   0  25  -5   13.10    8.70
   0 -25   5    2.30    4.70
   0 -25   5   13.10    5.40
   0 -25  -5   24.30    9.60
   0  25   6   45.90   11.00
   0  25  -6   71.49   12.40
   0  25  -6   73.09   14.00
   0  25  -6   59.39   10.80
   0  25   6   58.49   11.00
   0 -25  -6   55.09   12.60
   0 -25   6   64.09    9.30
   0 -25   6   49.60    7.90
   0  25  -7    8.10    7.70
   0  25  -7  -12.20    6.70
   0  25  -7   11.00    8.80
   0  25   7   -9.50    5.90
   0 -25  -7    6.20    8.40
   0 -25   7    5.00    5.60
   0  26   0    7.10    5.20
   0  26   0   15.30    6.40
   0  26   0   30.50    8.00
   0 -26   0    7.80    4.70
   0 -26   0   15.40    4.70
   0 -26   0   10.10    6.20
   0  26   1   73.49   10.30
   0  26   1   87.09   11.20
   0  26  -1   80.49   10.50
   0  26  -1   77.69   11.10
   0  26   1   74.59   11.20
   0  26  -1   69.89   10.70
   0 -26  -1   67.19    8.30
   0 -26   1   65.09    7.80
   0 -26   1   56.69    7.60
   0 -26  -1   67.99   11.10
   0 -26  -1   57.79    7.70
   0  26  -2   22.00    7.70
   0  26   2   25.40    7.70
   0  26  -2   34.80    9.80
   0  26   2   25.80    8.30
   0 -26  -2   28.40    6.10
   0 -26   2   24.40    5.40
   0 -26  -2   26.90    8.30
   0 -26  -2   23.90    5.50
   0 -26   2   27.70    5.30
   0  26   3    7.30    7.00
   0  26  -3   27.30    8.80
   0  26   3   18.00    7.20
   0  26  -3    8.30    7.30
   0 -26   3   18.10    5.20
   0 -26  -3   14.10    4.80
   0 -26  -3   15.70    5.60
   0 -26  -3   23.10    8.30
   0 -26   3   19.70    5.40
   0  26   4   69.79   11.10
   0  26  -4   59.09   11.00
   0  26  -4   67.99   12.70
   0  26   4   54.69   10.90
   0 -26   4   67.49    8.80
   0 -26  -4   70.69   13.00
   0 -26   4   56.49    8.30
   0  26  -5  115.79   14.10
   0  26  -5  110.99   16.10
   0  26   5   94.99   14.20
   0  26  -5  102.79   14.50
   0  26   5  107.49   13.30
   0 -26   5   97.29   11.20
   0 -26  -5  105.79   15.80
   0 -26   5  113.49   11.80
   0  26  -6   26.40    8.90
   0  26   6   14.20    7.70
   0  26  -6    6.60    8.60
   0  26  -6    2.60    6.90
   0  26   6   17.90    8.50
   0 -26   6    8.10    5.60
   0 -26   6   15.40    5.90
   0 -26  -6    9.00    9.40
   0  26   7   20.40    8.50
   0  26  -7   31.30   11.10
   0  26  -7   33.00    9.70
   0  26  -7   27.80   11.20
   0 -26  -7   21.90   10.70
   0 -26   7    8.80    5.80
   0  27   0   -2.50    5.50
   0  27   0   -3.60    5.50
   0  27   0   -4.20    4.20
   0 -27   0    1.20    3.70
   0 -27   0    1.70    9.30
   0 -27   0   -3.60    3.30
   0  27   1   66.09   10.30
   0  27  -1   87.49   12.20
   0  27  -1   72.89   11.30
   0  27   1   60.19   10.40
   0 -27   1   72.59    8.60
   0 -27  -1   54.79    8.00
   0 -27  -1   59.99    7.90
   0 -27  -1   53.59   11.00
   0 -27   1   74.09    8.40
   0  27   2   -3.10    5.80
   0  27   2    8.10    7.30
   0  27  -2    9.00    7.10
   0  27  -2    3.30    6.60
   0 -27  -2    4.00    4.10
   0 -27  -2   -4.90    3.90
   0 -27   2    2.10    3.70
   0 -27  -2   -1.40    6.30
   0 -27   2    4.30    4.20
   0  27  -3   12.90    8.30
   0  27  -3   12.10    7.50
   0  27   3    5.00    7.00
   0  27   3   18.90    7.60
   0 -27  -3   11.60    8.20
   0 -27   3   11.80    4.80
   0 -27  -3   11.60    5.00
   0 -27  -3   10.30    5.00
   0 -27   3   16.40    5.20
   0  27  -4    5.90    8.40
   0  27   4   13.20    8.20
   0  27  -4   13.20    7.70
   0  27   4   10.70    7.10
   0 -27   4   21.30    6.00
   0 -27  -4   18.90    9.40
   0 -27   4   15.90    5.30
   0  27   5   -3.60    7.10
   0  27  -5    5.80    7.60
   0  27  -5    2.60    8.30
   0  27   5    6.00    7.40
   0 -27   5   -8.50    4.30
   0 -27  -5   -8.40    7.60
   0 -27   5   -4.00    3.90
   0  27  -6   39.40   10.40
   0  27  -6   39.70   10.20
   0  27  -6   18.80   10.50
   0  27   6   24.00    8.90
   0 -27   6   31.80    7.60
   0 -27  -6   49.00   12.80
   0  28   0   41.50    9.40
   0  28   0   17.10    7.50
   0  28   0   29.90    8.50
   0 -28   0   42.70    6.90
   0 -28   0   35.40    6.50
   0  28   1    4.30    6.70
   0  28  -1   14.60    7.90
   0  28   1   24.70    8.10
   0  28  -1   22.00    8.30
   0 -28  -1   29.70    9.20
   0 -28   1   25.00    5.90
   0 -28  -1   31.00    6.20
   0 -28   1   22.60    5.70
   0 -28  -1   15.60    5.10
   0  28   2    9.70    7.60
   0  28   2    4.90    6.90
   0  28  -2   23.60    8.20
   0  28  -2   13.60    8.00
   0 -28  -2    6.40    4.70
   0 -28   2   16.20    5.10
   0 -28  -2   13.40    5.60
   0 -28  -2   12.30    8.30
   0 -28   2   12.10    5.20
   0  28   3    1.70    7.70
   0  28   3   16.50    7.90
   0  28  -3   19.80    8.40
   0  28  -3   -8.80    6.60
   0 -28  -3   -0.20    7.30
   0 -28   3    1.90    4.20
   0 -28  -3    1.30    4.30
   0 -28   3    1.10    4.30
   0  28   4    3.10    7.80
   0  28   4   12.10    7.40
   0  28  -4   16.40    8.40
   0  28  -4    1.80    7.60
   0 -28   4    6.50    4.90
   0 -28  -4   17.50    9.10
   0 -28   4    4.50    4.70
   0  28   5   19.50    9.50
   0  28  -5   42.10   10.70
   0  28   5   24.10    8.80
   0  28  -5   20.30   10.10
   0 -28   5   37.60    7.70
   0 -28  -5    6.10    8.40
   0 -28   5   33.10    7.30
   0  28   6   18.30    9.00
   0  28  -6   25.80   11.10
   0  28  -6   24.70    9.40
   0 -28  -6   14.00    9.80
   0 -28   6   14.10    5.60
   0  29   0   -7.00    6.70
   0  29   0   -4.40    6.10
   0 -29   0    7.60    5.10
   0 -29   0    0.20    4.10
   0  29  -1   13.10    7.60
   0  29   1   -1.10    6.40
   0  29   1    5.30    7.00
   0  29  -1    1.90    6.80
   0 -29  -1    6.60    7.30
   0 -29  -1   -2.80    4.30
   0 -29   1   -3.50    4.10
   0 -29   1   -1.10    4.30
   0 -29  -1    1.00    4.30
   0  29   2    5.40    7.00
   0  29  -2   -3.30    6.70
   0  29   2   -8.70    7.40
   0  29  -2   -0.70    6.90
   0 -29  -2   -1.70    4.20
   0 -29   2   -6.60    3.90
   0 -29   2    2.00    4.60
   0 -29  -2   -3.80    4.70
   0 -29  -2    5.20    7.60
   0  29   3    6.10    7.80
   0  29  -3    2.80    8.90
   0  29   3   17.70    8.00
   0  29  -3   10.70    8.10
   0 -29   3    6.50    5.20
   0 -29  -3   11.50    8.10
   0 -29   3   15.90    5.50
   0  29  -4    1.90    7.80
   0  29   4  -11.70    6.60
   0  29  -4    2.30    8.30
   0  29   4    2.90    7.00
   0 -29  -4    6.80    8.20
   0 -29   4    2.80    5.00
   0 -29   4    2.60    4.60
   0  29   5   16.90    9.00
   0  29  -5   15.10    9.90
   0  29  -5   21.10    9.00
   0 -29   5   10.40    5.70
   0 -29  -5   22.40   11.10
   0  30   0    1.80    8.30
   0  30   0    1.20    6.90
   0 -30   0    3.30    4.90
   0 -30   0   11.50    5.50
   0  30   1   -9.70    6.60
   0  30   1   -9.00    7.40
   0  30  -1    5.60    7.40
   0  30  -1    5.70    6.00
   0 -30   1   -6.40    4.10
   0 -30  -1   -9.10    4.10
   0 -30   1   -3.00    4.00
   0 -30  -1    7.40    5.00
   0  30   2   -6.00    6.40
   0  30   2  -11.50    6.80
   0  30  -2   16.00    8.90
   0  30  -2    9.90    7.70
   0 -30   2    0.60    4.70
   0 -30   2   -1.90    4.40
   0 -30  -2   -4.40    4.20
   0 -30  -2   -0.80    7.70
   0  30  -3   -4.10    7.10
   0  30   3    5.00    7.10
   0  30   3  -10.00    7.10
   0  30  -3    2.30    8.20
   0 -30   3    8.30    5.00
   0 -30  -3    9.10    9.50
   0 -30   3    1.10    4.80
   0  30  -4    0.90    8.10
   0  30  -4   -9.40    6.50
   0  30   4   -1.30    6.90
   0 -30  -4   -4.90    8.80
   0 -30   4   -5.70    4.20
   0 -30   4    5.50    6.60
   0  30  -5   -8.70    8.00
   0 -30   5    3.50    5.40
   0  31   0    0.80    7.40
   0 -31   0   -1.70    4.60
   0 -31   0   -0.30    4.60
   0  31   1   50.19   11.20
   0  31  -1   55.49   11.50
   0  31   1   48.80   10.80
   0  31  -1   44.60   10.90
   0 -31   1   31.60    7.40
   0 -31   1   28.90    6.60
   0 -31  -1   44.60    8.00
   0 -31  -1   36.10    7.50
   0  31  -2   11.60    8.70
   0  31  -2   30.60    9.90
   0  31   2   11.50    8.40
   0  31   2    6.30    7.80
   0 -31  -2    3.70    8.60
   0 -31   2    2.10    5.80
   0 -31   2   11.70    5.70
   0  31   3   -3.20    8.10
   0  31  -3   -2.00    7.30
   0  31   3  -12.60    6.20
   0  31  -3    7.80    8.00
   0 -31  -3   -0.20    8.10
   0 -31   3   -6.60    4.60
   0 -31   3   -3.10    4.40
   0  31  -4   -1.90    8.10
   0  31   4   -5.90    6.40
   0  31  -4   -5.60    7.20
   0 -31   4   -4.20    4.70
   0 -31  -4   -9.40    6.90
   0  32   0    2.80    7.10
   0 -32   0    5.70    5.60
   0 -32   0   -8.40    4.40
   0  32  -1   -0.40    7.40
   0  32   1   -3.30    7.30
   0  32   1  -15.00    7.30
   0 -32   1   -8.60    4.30
   0 -32  -1   -9.00    4.70
   0 -32   1   -5.40    4.50
   0  32   2   10.70    8.60
   0  32  -2   10.50    8.50
   0  32  -2   -8.20    6.60
   0  32   2   -6.50    8.50
   0 -32   2   -9.90    4.40
   0 -32   2   -4.00    5.90
   0  32  -3    9.00    9.60
   0 -32  -3    8.10    9.60
   0 -32   3   -0.10    5.30
   0  33   0    0.50    7.70
   0 -33   0    5.40    5.70
   0 -33   1    4.30    5.70
   1   0 -11   -4.00    5.70
   1   0 -11   -2.80    5.60
  -1   0  11    2.20    5.50
  -1   0  11    5.80    5.70
   1   0 -10    6.10    6.20
  -1   0  10    4.70    4.90
  -1   0  10    5.30    5.70
   1   0 -10    7.30    6.10
   1   0 -10    3.30    5.50
  -1   0  10   18.00    6.20
  -1   0   9    3.90    4.50
   1   0  -9   -0.70    4.20
   1   0  -9   -1.60    6.20
   1   0  -9    0.90    4.70
  -1   0   9    3.20    4.10
  -1   0   9   -4.10    4.60
   1   0  -9   -0.50    4.40
   1   0  -8  717.43   40.50
   1   0  -8  708.03   40.40
  -1   0   8  696.63   39.50
  -1   0   8  719.03   39.60
   1   0  -8  742.23   40.00
   1   0  -8  727.63   40.50
  -1   0   8  697.93   39.40
   1   0  -8  809.52   41.10
   1   0  -7   11.80    5.30
   1   0  -7    1.70    3.80
   1   0  -7   -7.00    3.30
   1   0  -7    4.70    4.50
  -1   0   7    1.90    3.60
   1   0  -7    0.70    4.30
  -1   0   7   -0.40    3.70
   1   0  -7    0.60    1.50
   1   0  -7   -3.70    3.20
  -1   0   7   -1.50    3.50
  -1   0   7   -2.90    3.50
  -1   0   6   -1.60    2.60
   1   0  -6    5.80    3.50
   1   0  -6    1.90    1.40
   1   0  -6    0.20    2.40
   1   0  -6    2.10    4.30
  -1   0   6   -6.30    2.70
   1   0  -6    4.50    2.80
   1   0  -6    0.90    2.70
  -1   0   6    0.40    3.30
   1   0  -6    4.30    3.90
  -1   0   5    1.00    2.40
   1   0  -5    5.10    3.10
   1   0  -5    2.10    1.20
   1   0  -5    1.40    2.70
   1   0  -5   -1.10    1.30
   1   0  -5    2.70    2.50
   1   0  -5    6.30    3.00
  -1   0   5   -2.40    2.30
   1   0  -5   -0.10    3.30
   1   0  -4   39.90    5.20
   1   0  -4   31.00    4.70
   1   0  -4   34.70    4.40
  -1   0   4   33.80    4.20
   1   0  -4   39.00    4.80
   1   0  -4   39.50    5.00
  -1   0   4   31.30    4.40
   1   0  -3    2.50    2.20
   1   0  -3    3.70    1.70
   1   0  -3    0.70    1.90
   1   0  -3   -1.10    0.80
   1   0  -3   -1.50    1.50
   1   0  -3   -0.80    1.50
   1   0  -3    1.70    2.10
  -1   0   3    0.00    1.70
  -1   0   3   -2.30    1.50
   1   0  -2 1031.30   48.90
   1   0  -2 1001.00   48.90
   1   0  -2 1000.10   48.90
  -1   0   2 1008.30   48.30
   1   0  -2 1065.09   48.50
   1   0  -2  984.90   48.80
  -1   0   2  890.61   48.60
  -1   0   1    0.20    0.70
   1   0  -1   -0.90    1.10
  -1   0   1   -1.10    1.00
   1   0  -1    0.40    1.10
   1   0  -1    0.30    1.30
   1   0  -1   -0.10    0.90
   1   0   0  783.12   36.90
  -1   0   0  760.62   37.10
  -1   0  -1    0.10    0.60
   1   0   1   -1.20    0.80
  -1   0  -1   -2.60    1.60
   1   0   1   -0.20    0.60
  -1   0  -1   -2.80    1.30
  -1   0  -1   -1.10    1.20
  -1   0  -1   -0.70    1.00
  -1   0  -2    0.40    1.60
  -1   0  -2    2.20    2.20
  -1   0  -2    4.60    1.90
  -1   0  -2   -0.50    2.20
  -1   0  -2    0.90    2.30
   1   0   2    1.00    1.40
  -1   0  -2    0.90    2.00
  -1   0  -2   -1.70    1.40
   1   0   2    3.30    1.50
  -1   0  -3   -1.40    1.50
  -1   0  -3    2.30    2.20
   1   0   3    2.00    1.70
   1   0   3    1.20    1.60
  -1   0  -3   -2.30    1.90
  -1   0  -3    1.40    1.70
  -1   0  -3   -1.30    1.90
  -1   0  -3    0.70    2.20
  -1   0  -3   -2.80    2.00
  -1   0  -4   37.30    4.40
   1   0   4   34.50    4.20
  -1   0  -4   37.00    5.20
  -1   0  -4   27.50    4.00
  -1   0  -4   32.80    5.10
  -1   0  -4   33.90    4.40
  -1   0  -4   36.10    5.00
  -1   0  -4   28.10    4.50
   1   0   4   37.90    4.30
  -1   0  -5    3.20    2.70
  -1   0  -5   -2.30    2.80
  -1   0  -5    1.10    2.80
   1   0   5   -4.70    1.80
  -1   0  -5    1.30    3.20
  -1   0  -5    2.60    2.90
   1   0   5   -1.90    2.20
  -1   0  -5    2.70    3.30
  -1   0  -5   -0.70    2.80
   1   0   5    0.30    2.20
  -1   0  -6  258.87   16.90
   1   0   6  256.37   16.00
  -1   0  -6  275.77   16.80
  -1   0  -6  273.97   17.30
  -1   0  -6  281.37   16.90
  -1   0  -6  280.17   17.40
  -1   0  -6  240.98   16.80
   1   0   6  250.77   16.10
   1   0   6  286.97   16.40
  -1   0  -6  290.47   17.10
   1   0   7    1.10    3.40
   1   0   7    2.20    3.40
  -1   0  -7    0.50    4.60
  -1   0  -7   -2.60    4.00
  -1   0  -7    0.70    3.50
  -1   0  -7   -2.80    3.70
  -1   0  -7   -2.60    3.70
  -1   0  -7   -2.70    3.20
  -1   0  -7   -4.50    3.30
   1   0   7    3.30    3.40
   1   0   7    4.10    4.10
  -1   0  -8  420.06   24.80
   1   0   8  370.26   23.10
  -1   0  -8  369.36   24.40
  -1   0  -8  428.76   24.80
   1   0   8  362.56   23.00
  -1   0  -8  400.56   25.00
  -1   0  -8  430.16   24.50
   1   0   8  357.46   23.10
   1   0   8  389.26   23.50
  -1   0  -8  378.46   24.50
  -1   0  -8  437.86   25.00
  -1   0  -9   -1.50    4.10
  -1   0  -9   -1.50    4.60
  -1   0  -9    8.20    5.20
  -1   0  -9   -4.10    4.60
   1   0   9   -0.90    3.50
   1   0   9    1.90    4.60
   1   0   9    0.00    3.80
   1   0   9    0.80    3.90
  -1   0 -10    0.40    5.70
  -1   0 -10    8.90    5.90
  -1   0 -10    3.40    5.90
   1   0  10   -2.00    4.40
   1   0  10    4.80    5.10
   1   0  10    9.90    5.90
   1   0  10    0.00    4.20
   1   0  11   10.10    6.10
   1   0  11   -5.60    4.40
   1   1 -11    8.90    6.40
   1   1 -11   23.00    7.80
   1   1 -11    8.40    7.40
  -1   1  11    4.40    5.50
  -1   1  11   15.10    6.50
   1  -1 -11    6.40    7.30
   1  -1 -11    1.90    6.30
  -1  -1  11   18.70    7.20
  -1  -1  11    5.70    6.00
   1   1 -10   16.60    6.70
  -1   1  10    9.60    5.30
  -1   1  10   13.90    5.90
   1   1 -10    1.50    5.70
  -1   1  10    2.00    5.90
   1   1 -10   14.00    6.80
   1  -1 -10    8.00    6.00
  -1  -1  10    4.40    5.00
  -1  -1  10    4.30    4.90
   1  -1 -10   -5.20    8.10
   1  -1 -10    9.80    5.90
   1  -1 -10    3.60    5.60
   1   1  -9  109.39   12.50
   1   1  -9  128.29   13.50
  -1   1   9  117.89   11.80
  -1   1   9  101.99   11.30
   1   1  -9   95.69   11.80
   1   1  -9  104.39   12.40
  -1   1   9  114.89   11.90
  -1  -1   9  112.39   11.90
  -1  -1   9  107.49   11.60
   1  -1  -9  127.09   13.90
   1  -1  -9  120.89   13.00
  -1  -1   9  113.29   11.50
   1  -1  -9  115.89   12.80
   1  -1  -9  102.69   12.10
   1   1  -8  110.19   12.00
   1   1  -8  105.09   11.70
  -1   1   8  139.49   11.40
   1   1  -8  137.39   13.30
   1   1  -8  149.88   13.20
  -1   1   8  113.19   10.50
  -1   1   8  114.89   11.50
   1   1  -8  114.19   10.70
   1  -1  -8  117.69   10.80
  -1  -1   8  106.99    9.80
   1  -1  -8   85.79   11.00
   1  -1  -8   95.29   11.40
  -1  -1   8  131.09   11.40
   1  -1  -8  122.19   12.60
  -1  -1   8  143.59   11.40
   1  -1  -8  113.49   12.50
  -1   1   7   15.00    4.90
   1   1  -7   21.70    5.20
   1   1  -7   18.40    5.80
   1   1  -7   22.30    5.30
   1   1  -7   26.70    6.30
  -1   1   7   21.50    5.40
  -1   1   7   16.40    4.90
   1   1  -7   16.20    5.40
  -1   1   7   20.60    4.60
   1   1  -7   28.10    6.40
   1  -1  -7   22.00    5.20
  -1  -1   7   25.10    5.00
  -1  -1   7   30.40    5.80
   1  -1  -7   26.90    6.40
   1  -1  -7   30.20    5.60
   1  -1  -7   27.50    6.10
  -1  -1   7   22.80    5.20
  -1  -1   7   31.80    5.80
   1  -1  -7   27.80    5.90
   1  -1  -7   22.20    5.20
   1   1  -6   37.70    5.60
  -1   1   6   25.40    5.00
   1   1  -6   33.90    5.80
   1   1  -6   34.80    5.90
   1   1  -6   32.40    5.70
   1   1  -6   43.40    6.00
   1   1  -6   40.80    6.20
  -1   1   6   35.40    5.30
   1  -1  -6   21.70    5.00
  -1  -1   6   29.50    5.40
   1  -1  -6   26.50    4.80
   1  -1  -6   34.80    6.00
   1  -1  -6   27.00    5.90
   1  -1  -6   35.70    5.40
  -1  -1   6   28.20    5.00
   1  -1  -6   34.00    5.70
  -1  -1   6   33.10    5.50
  -1  -1   6   30.60    4.90
   1   1  -5   15.80    3.60
   1   1  -5   15.10    4.30
   1   1  -5   13.50    3.80
   1   1  -5   13.10    3.90
   1   1  -5   16.30    4.00
  -1   1   5   18.30    3.80
  -1   1   5   14.50    3.80
   1   1  -5   18.10    3.80
   1  -1  -5   21.50    4.00
   1  -1  -5   13.10    4.20
  -1  -1   5   21.20    4.20
   1  -1  -5   19.20    4.20
   1  -1  -5   19.40    4.20
  -1  -1   5   20.60    3.50
  -1  -1   5   14.90    3.90
   1  -1  -5   22.70    4.20
   1  -1  -5   17.60    3.70
   1   1  -4   17.00    3.70
   1   1  -4   17.60    3.40
   1   1  -4   14.60    3.70
  -1   1   4   12.90    3.40
   1   1  -4    9.70    3.30
  -1   1   4   15.40    3.30
   1   1  -4   14.20    3.50
   1   1  -4   18.20    3.20
  -1  -1   4   13.80    2.80
  -1  -1   4   13.80    3.20
   1  -1  -4   15.80    3.50
   1  -1  -4   24.10    3.80
   1  -1  -4   12.10    4.00
  -1  -1   4    9.60    2.90
   1  -1  -4   15.00    3.40
   1  -1  -4   10.90    3.40
   1  -1  -4   19.10    3.50
  -1   1   3  386.96   21.90
   1   1  -3  405.56   22.20
   1   1  -3  419.86   21.40
   1   1  -3  430.66   22.10
  -1   1   3  422.26   21.70
   1   1  -3  443.46   22.00
   1   1  -3  431.06   21.50
   1   1  -3  406.86   22.10
   1   1  -3  438.36   22.30
   1  -1  -3  411.36   21.90
   1  -1  -3  404.86   21.50
   1  -1  -3  448.46   22.00
   1  -1  -3  440.56   21.50
  -1  -1   3  416.56   21.30
   1  -1  -3  429.46   22.20
   1  -1  -3  431.76   22.40
  -1  -1   3  397.76   21.70
   1  -1  -3  407.76   22.10
   1   1  -2  268.37   14.60
  -1   1   2  235.28   14.50
   1   1  -2  275.37   14.80
   1   1  -2  260.17   14.50
   1   1  -2  297.27   14.40
  -1   1   2  275.57   14.30
   1   1  -2  285.67   14.40
   1   1  -2  294.77   13.90
   1   1  -2  275.27   14.60
   1  -1  -2  262.37   14.50
   1  -1  -2  261.37   14.40
   1  -1  -2  289.37   14.50
   1  -1  -2  275.07   14.70
   1  -1  -2  272.57   14.90
  -1  -1   2  271.77   13.80
  -1  -1   2  256.27   14.30
   1  -1  -2  296.67   14.40
  -1   1   1   11.40    1.80
  -1   1   1   14.60    1.60
   1   1  -1   10.50    1.80
   1   1  -1   11.60    1.60
   1   1  -1   10.20    1.60
  -1  -1   1   12.10    0.90
   1  -1  -1   11.80    2.00
   1  -1  -1   10.10    1.70
  -1  -1   1   11.30    1.60
   1  -1  -1   10.90    1.70
  -1   1   0    0.50    0.60
   1   1   0    0.40    0.30
   1  -1   0    1.40    0.50
  -1  -1   0   -0.60    0.60
   1   1   1   27.50    2.40
  -1   1  -1   25.80    2.70
  -1   1  -1   26.10    2.80
  -1   1  -1   28.00    2.60
   1   1   1   24.80    2.20
  -1   1  -1   26.50    2.40
  -1  -1  -1   29.80    3.00
  -1  -1  -1   29.20    2.30
   1  -1   1   24.40    1.90
  -1  -1  -1   24.40    2.90
  -1  -1  -1   25.20    2.80
   1  -1   1   25.90    2.60
  -1  -1  -1   24.40    2.30
  -1   1  -2  601.24   29.40
  -1   1  -2  597.84   29.50
  -1   1  -2  583.84   29.50
   1   1   2  545.35   29.00
  -1   1  -2  615.34   29.70
  -1   1  -2  587.24   28.90
  -1   1  -2  591.04   28.90
  -1  -1  -2  618.14   29.70
  -1  -1  -2  603.54   29.50
  -1  -1  -2  626.84   29.70
  -1  -1  -2  592.94   29.30
   1  -1   2  532.15   28.70
  -1  -1  -2  584.24   28.80
  -1  -1  -2  584.44   29.10
  -1  -1  -2  569.94   28.80
   1  -1   2  537.35   28.70
  -1   1  -3   95.89    6.90
  -1   1  -3   91.59    7.00
  -1   1  -3   71.49    5.90
  -1   1  -3   89.19    6.20
  -1   1  -3  105.29    6.90
  -1   1  -3   95.99    6.40
  -1   1  -3   94.69    6.90
  -1  -1  -3   89.09    6.60
  -1  -1  -3   92.39    6.20
   1  -1   3   99.79    6.20
   1  -1   3   94.69    6.20
  -1  -1  -3   89.09    6.10
  -1  -1  -3   90.89    7.00
  -1  -1  -3   99.19    7.10
  -1  -1  -3   99.19    6.70
  -1  -1  -3  109.99    7.00
  -1   1  -4   90.69    7.80
  -1   1  -4  122.59    7.80
  -1   1  -4  111.59    7.80
  -1   1  -4   95.09    7.80
   1   1   4  104.49    7.20
  -1   1  -4   98.89    8.20
  -1   1  -4   94.39    7.30
  -1   1  -4  113.39    8.10
  -1  -1  -4  109.29    8.00
   1  -1   4  111.29    7.40
  -1  -1  -4  105.09    8.00
  -1  -1  -4  101.19    7.40
  -1  -1  -4  102.99    8.20
   1  -1   4  109.99    7.30
  -1  -1  -4   99.59    8.10
   1  -1   4   91.09    7.10
  -1  -1  -4  107.19    7.50
  -1  -1  -4  114.09    8.30
  -1   1  -5   41.60    5.40
   1   1   5   52.49    5.70
  -1   1  -5   57.09    6.60
  -1   1  -5   50.19    6.00
  -1   1  -5   51.69    6.60
  -1   1  -5   47.30    5.70
  -1   1  -5   50.59    6.60
  -1   1  -5   50.59    6.20
  -1  -1  -5   51.39    6.30
   1  -1   5   48.20    5.50
  -1  -1  -5   40.30    5.90
  -1  -1  -5   48.30    5.70
  -1  -1  -5   54.39    6.50
   1  -1   5   49.60    5.40
   1  -1   5   54.99    5.80
  -1  -1  -5   52.89    5.80
  -1  -1  -5   54.99    6.50
  -1  -1  -5   44.20    6.30
   1   1   6   27.30    5.00
  -1   1  -6   35.00    5.50
  -1   1  -6   35.20    5.80
  -1   1  -6   39.30    6.20
   1   1   6   28.30    5.00
  -1   1  -6   31.30    5.90
   1   1   6   28.30    5.00
  -1   1  -6   37.90    5.60
  -1   1  -6   22.90    5.40
  -1   1  -6   22.80    5.30
   1   1   6   24.90    4.60
  -1  -1  -6   27.40    5.70
  -1  -1  -6   34.90    5.90
   1  -1   6   32.00    5.00
   1  -1   6   27.30    4.70
  -1  -1  -6   22.00    5.60
  -1  -1  -6   35.80    6.20
  -1  -1  -6   33.50    6.10
  -1  -1  -6   34.00    5.50
   1  -1   6   27.10    4.80
  -1  -1  -6   29.60    5.10
  -1   1  -7    2.20    4.50
  -1   1  -7   -6.00    3.50
  -1   1  -7   -1.70    4.30
   1   1   7   -1.20    3.20
  -1   1  -7    2.40    4.10
   1   1   7   -0.70    3.40
  -1   1  -7    0.00    4.30
  -1   1  -7   -2.20    3.40
  -1   1  -7    2.10    4.40
   1   1   7    5.00    3.40
   1   1   7    1.00    3.20
  -1  -1  -7   -3.60    3.90
  -1  -1  -7   -2.50    3.90
  -1  -1  -7   -0.30    3.80
   1  -1   7    1.40    3.20
  -1  -1  -7    2.20    3.80
  -1  -1  -7    8.50    5.20
   1  -1   7    2.20    3.40
  -1  -1  -7   -1.20    3.60
   1  -1   7    1.30    3.40
  -1  -1  -7    0.10    3.60
   1  -1   7    0.50    3.70
   1   1   8  283.67   18.80
   1   1   8  283.07   18.60
  -1   1  -8  323.47   19.90
   1   1   8  252.87   18.50
  -1   1  -8  301.67   20.50
   1   1   8  276.07   18.40
  -1   1  -8  328.77   20.10
   1   1   8  283.07   19.00
  -1   1  -8  304.27   19.70
  -1   1  -8  318.77   20.10
  -1   1  -8  225.58   26.20
  -1   1  -8  290.17   20.50
   1  -1   8  279.07   18.70
  -1  -1  -8  299.57   19.90
  -1  -1  -8  292.57   19.40
  -1  -1  -8  334.17   20.90
   1  -1   8  293.67   18.40
  -1  -1  -8  284.37   19.70
   1  -1   8  293.67   18.80
  -1  -1  -8  302.87   20.00
   1  -1   8  328.77   19.40
  -1  -1  -8  299.17   19.60
  -1  -1  -8  309.67   20.20
   1   1   9  130.19   12.00
  -1   1  -9  128.19   13.20
   1   1   9  109.19   12.00
   1   1   9  129.49   11.20
   1   1   9  127.19   11.30
  -1   1  -9  158.58   12.90
   1   1   9  128.09   11.10
  -1   1  -9  126.99   13.80
  -1   1  -9  137.39   14.20
   1   1   9  114.39   10.90
   1  -1   9  132.69   11.40
  -1  -1  -9  117.79   12.90
  -1  -1  -9  120.79   12.60
   1  -1   9  120.59   11.10
   1  -1   9  109.89   12.40
  -1  -1  -9  114.69   12.70
  -1  -1  -9  106.39   12.80
   1   1  10    4.20    5.50
   1   1  10    3.00    5.00
  -1   1 -10    6.00    5.70
  -1   1 -10   -1.50    5.90
  -1   1 -10    7.80    6.60
   1   1  10    3.80    5.20
   1   1  10    4.00    4.80
  -1   1 -10    4.20    6.00
   1  -1  10    2.70    4.40
  -1  -1 -10    2.10    5.80
   1  -1  10    9.70    5.60
  -1  -1 -10    4.60    5.60
  -1  -1 -10    6.30    5.90
   1  -1  10    4.10    4.90
  -1   1 -11   -0.60    7.00
  -1   1 -11   -2.20    5.70
   1   1  11   -5.30    6.30
   1  -1  11   -1.90    4.70
   1  -1  11   -0.80    5.00
   1  -1  11    1.50    5.60
  -1   2  11    3.90    5.40
   1   2 -11   -2.20    6.40
   1   2 -11   -5.00    5.80
   1   2 -11   -0.10    5.90
  -1   2  11   14.20    6.40
   1  -2 -11    5.30    6.10
  -1  -2  11   13.30    6.10
   1  -2 -11   -0.70    6.00
  -1  -2  11    6.60    5.80
   1   2 -10    2.60    5.60
   1   2 -10    2.50    5.30
  -1   2  10    0.70    4.60
  -1   2  10   -2.00    5.40
  -1   2  10   -1.20    4.30
   1   2 -10    5.90    6.00
  -1  -2  10    4.80    5.70
   1  -2 -10    2.00    5.70
   1  -2 -10   -0.60    8.00
   1  -2 -10    0.60    5.10
  -1  -2  10   -3.50    4.40
   1   2  -9    3.10    5.10
   1   2  -9    9.80    5.20
  -1   2   9    0.70    4.00
  -1   2   9    4.70    4.50
  -1   2   9    1.60    4.60
   1   2  -9   10.30    6.10
   1   2  -9    0.60    4.70
   1  -2  -9    5.20    5.10
  -1  -2   9    5.20    4.60
  -1  -2   9    9.40    5.20
   1  -2  -9    4.50    4.80
   1  -2  -9    7.80    6.70
  -1  -2   9   -0.40    4.10
   1  -2  -9    3.60    5.40
  -1   2   8   -6.20    4.10
   1   2  -8   -0.70    4.20
   1   2  -8    1.50    4.60
   1   2  -8    4.60    4.80
   1   2  -8    2.80    4.50
  -1   2   8   -0.50    4.10
  -1   2   8    3.10    4.40
   1  -2  -8   12.60    4.80
  -1  -2   8    5.40    4.40
  -1  -2   8   14.80    4.90
   1  -2  -8   -0.30    4.10
   1  -2  -8   -0.90    3.20
   1  -2  -8    5.70    4.90
  -1  -2   8    8.30    4.70
   1  -2  -8    1.90    5.30
  -1   2   7  703.33   39.90
   1   2  -7  824.62   40.90
   1   2  -7  742.63   40.80
   1   2  -7  759.52   40.80
  -1   2   7  733.63   38.80
  -1   2   7  722.53   39.80
   1   2  -7  777.22   40.60
   1   2  -7  734.93   40.90
  -1   2   7  719.73   39.50
   1  -2  -7  743.63   40.60
  -1  -2   7  769.92   39.60
  -1  -2   7  746.33   38.80
   1  -2  -7  793.92   41.60
   1  -2  -7  695.13   40.40
   1  -2  -7  799.52   40.50
   1  -2  -7  771.62   40.00
   1  -2  -7  740.53   40.10
  -1  -2   7  712.33   39.80
  -1  -2   7  707.73   39.80
   1   2  -6   13.00    4.60
   1   2  -6   15.30    4.60
  -1   2   6    8.50    3.80
  -1   2   6   11.90    4.30
  -1   2   6   20.60    4.00
   1   2  -6   16.00    4.60
   1   2  -6   11.10    3.80
   1   2  -6   16.20    4.60
   1   2  -6    9.10    4.20
   1  -2  -6   14.80    4.30
  -1  -2   6   21.30    3.90
  -1  -2   6   11.70    4.00
  -1  -2   6   17.80    4.50
   1  -2  -6   17.50    4.60
   1  -2  -6   14.20    4.90
   1  -2  -6   20.80    4.70
   1  -2  -6    9.90    3.90
  -1  -2   6   16.00    4.20
   1  -2  -6   23.70    4.80
   1   2  -5    1.50    1.00
  -1   2   5    5.10    3.10
   1   2  -5    5.90    3.50
   1   2  -5    6.70    3.30
   1   2  -5   13.70    3.80
  -1   2   5    9.60    3.30
  -1   2   5    4.40    2.70
   1   2  -5   11.80    3.20
   1   2  -5    8.70    3.50
   1   2  -5    6.20    3.20
  -1  -2   5   11.40    3.50
  -1  -2   5    8.80    2.60
   1  -2  -5    1.20    1.20
   1  -2  -5    9.40    3.10
   1  -2  -5    3.20    3.00
  -1  -2   5    5.00    2.80
   1  -2  -5    8.20    3.90
   1  -2  -5    8.90    3.40
   1  -2  -5    9.30    3.60
  -1  -2   5    2.70    2.90
   1  -2  -5    4.10    2.90
  -1   2   4    2.10    2.70
   1   2  -4    1.70    0.90
   1   2  -4    5.40    2.90
  -1   2   4    6.60    2.80
   1   2  -4    5.30    2.40
   1   2  -4    4.00    2.70
  -1   2   4    0.20    2.10
   1   2  -4   -1.90    2.40
   1   2  -4    4.00    2.70
   1   2  -4   -3.40    2.80
  -1  -2   4    0.80    2.60
  -1  -2   4    2.00    2.30
   1  -2  -4    0.70    2.30
   1  -2  -4    0.30    2.40
   1  -2  -4    0.80    1.00
   1  -2  -4   -0.60    1.00
   1  -2  -4    4.30    2.20
   1  -2  -4    9.30    3.20
  -1  -2   4    2.70    1.90
   1  -2  -4    5.40    2.90
  -1   2   3  339.17   19.80
   1   2  -3  376.56   20.10
  -1   2   3  377.46   19.70
   1   2  -3  378.56   19.90
   1   2  -3  407.86   20.00
   1   2  -3  356.06   20.10
   1   2  -3  382.66   19.10
  -1   2   3  374.16   19.10
   1   2  -3  392.86   20.00
   1  -2  -3  372.56   19.60
  -1  -2   3  349.27   19.70
   1  -2  -3  376.86   19.90
   1  -2  -3  384.46   20.00
  -1  -2   3  368.56   18.90
   1  -2  -3  393.16   20.00
   1  -2  -3  385.66   20.40
  -1  -2   3  359.06   19.50
  -1   2   2  501.35   24.90
   1   2  -2  491.75   25.10
   1   2  -2  494.75   25.30
   1   2  -2  518.85   24.10
   1   2  -2  518.15   25.00
  -1   2   2  470.85   24.30
   1   2  -2  469.95   25.00
   1  -2  -2  514.75   25.10
   1  -2  -2  483.45   24.60
   1  -2  -2  528.55   25.00
   1  -2  -2  504.75   25.40
  -1  -2   2  477.85   24.70
   1  -2  -2  496.35   25.10
  -1  -2   2  458.55   24.90
   1   2  -1 1087.29   51.39
  -1   2   1 1054.79   51.39
   1   2  -1 1062.59   51.39
   1   2  -1 1040.10   51.39
   1   2  -1 1085.19   51.59
   1  -2  -1 1141.99   51.49
   1  -2  -1 1152.68   51.49
   1  -2  -1 1021.20   51.59
  -1  -2   1 1035.50   51.19
  -1  -2   1 1025.30   51.29
  -1  -2   1 1008.60   51.29
  -1   2   0   38.80    2.70
   1   2   0   40.80    2.80
  -1  -2   0   39.10    2.80
   1  -2   0   45.20    2.50
  -1   2  -1 1192.98   56.89
  -1   2  -1 1219.58   57.29
  -1   2  -1 1201.58   57.19
  -1   2  -1 1216.28   57.09
   1   2   1 1134.29   56.89
   1   2   1 1163.38   57.09
  -1  -2  -1 1159.48   56.99
  -1  -2  -1 1204.38   57.19
  -1  -2  -1 1213.38   57.39
   1  -2   1 1128.19   56.59
  -1  -2  -1 1255.07   57.09
  -1  -2  -1 1126.09   56.49
   1  -2   1 1145.59   56.59
  -1   2  -2 1575.64   73.59
  -1   2  -2 1633.04   73.59
  -1   2  -2 1496.75   73.49
  -1   2  -2 1562.34   73.99
  -1   2  -2 1588.84   73.79
  -1   2  -2 1555.84   74.19
  -1   2  -2 1546.65   74.19
   1   2   2 1473.25   73.69
   1   2   2 1429.36   73.39
  -1  -2  -2 1596.34   74.19
  -1  -2  -2 1589.74   73.59
   1  -2   2 1378.76   73.19
   1  -2   2 1448.16   73.39
  -1  -2  -2 1558.34   74.39
  -1  -2  -2 1475.95   73.29
  -1  -2  -2 1527.15   73.89
   1  -2   2 1434.46   73.39
  -1  -2  -2 1494.55   73.29
  -1  -2  -2 1602.44   73.99
  -1   2  -3   59.89    4.60
  -1   2  -3   53.39    5.00
  -1   2  -3   39.10    3.90
  -1   2  -3   53.99    4.70
  -1   2  -3   57.39    4.60
  -1   2  -3   56.79    5.20
  -1   2  -3   53.09    5.30
  -1  -2  -3   63.39    5.60
  -1  -2  -3   60.69    4.50
  -1  -2  -3   52.59    5.00
  -1  -2  -3   64.59    5.90
   1  -2   3   50.99    4.30
   1  -2   3   42.10    3.90
  -1  -2  -3   60.89    5.00
   1  -2   3   47.70    4.20
  -1  -2  -3   52.79    5.00
  -1  -2  -3   53.79    4.30
  -1   2  -4  358.76   19.50
  -1   2  -4  342.27   19.20
  -1   2  -4  370.16   19.10
  -1   2  -4  339.87   19.70
  -1   2  -4  351.06   19.00
  -1   2  -4  371.66   19.90
  -1  -2  -4  364.56   19.50
   1  -2   4  339.87   18.70
  -1  -2  -4  355.76   19.70
  -1  -2  -4  333.57   19.70
  -1  -2  -4  346.17   18.90
  -1  -2  -4  355.56   18.90
  -1  -2  -4  359.56   19.30
   1  -2   4  299.47   18.10
  -1  -2  -4  334.17   19.30
   1  -2   4  326.57   18.70
  -1   2  -5  147.09    9.90
  -1   2  -5  146.79   10.40
  -1   2  -5  143.29   10.30
  -1   2  -5  151.08   10.20
   1   2   5  124.29    9.30
  -1   2  -5  141.69    9.90
   1   2   5  122.59    9.80
  -1   2  -5  152.08   10.90
  -1   2  -5  147.69   10.80
  -1  -2  -5  153.68   10.60
  -1  -2  -5  141.39   10.50
   1  -2   5  120.19    9.30
  -1  -2  -5  150.38   10.90
  -1  -2  -5  152.88   10.00
   1  -2   5  127.09    9.20
  -1  -2  -5  162.18   10.50
   1  -2   5  136.69    9.60
  -1  -2  -5  158.08   10.10
  -1  -2  -5  149.59   10.50
  -1   2  -6  162.58   12.00
  -1   2  -6  148.19   11.70
  -1   2  -6  193.28   12.20
  -1   2  -6  168.48   11.70
  -1   2  -6  159.88   12.50
  -1   2  -6  146.99   12.10
  -1   2  -6  171.38   11.80
   1   2   6  160.88   11.10
   1   2   6  157.48   11.70
  -1  -2  -6  175.28   11.80
  -1  -2  -6  156.08   11.50
  -1  -2  -6  172.98   12.80
  -1  -2  -6  169.88   12.20
   1  -2   6  169.58   11.30
  -1  -2  -6  159.58   11.80
  -1  -2  -6  166.28   12.10
   1  -2   6  152.68   10.90
   1  -2   6  143.19   11.00
  -1  -2  -6  182.38   13.20
   1   2   7   64.89    8.00
  -1   2  -7   75.39    9.30
  -1   2  -7   71.49    8.70
   1   2   7   59.39    7.60
  -1   2  -7   68.89    8.30
   1   2   7   65.99    7.90
  -1   2  -7   68.09    8.10
   1   2   7   74.99    7.80
  -1   2  -7   45.50    8.10
  -1   2  -7   64.19    8.00
   1   2   7   57.99    7.60
  -1   2  -7   81.09    9.80
   1  -2   7   62.79    7.10
  -1  -2  -7   75.19    9.50
  -1  -2  -7   67.79    8.60
  -1  -2  -7   52.19    7.80
  -1  -2  -7   59.49    8.60
  -1  -2  -7   64.49    8.20
   1  -2   7   72.09    7.90
  -1  -2  -7   74.39    8.10
  -1  -2  -7   82.39    9.40
   1  -2   7   61.99    7.60
   1   2   8   62.49    8.50
   1   2   8   54.09    8.00
   1   2   8   72.39    8.50
   1   2   8   75.69    9.00
  -1   2  -8   73.49    9.40
  -1   2  -8   86.59   10.40
   1   2   8   72.89    9.00
  -1   2  -8   63.59    9.50
  -1   2  -8   63.59   10.20
   1   2   8   67.69    8.20
   1   2   8   70.29    9.20
  -1   2  -8   69.59    9.20
  -1  -2  -8   80.19   10.20
  -1  -2  -8   71.69    9.70
   1  -2   8   77.99    8.80
  -1  -2  -8   70.79    9.80
  -1  -2  -8   66.39    9.10
  -1  -2  -8   67.79    8.80
  -1  -2  -8   61.79    8.90
   1  -2   8   87.19    9.60
   1  -2   8   81.39    8.70
   1  -2   8   79.69    8.90
  -1  -2  -8   73.69    9.20
  -1   2  -9   -8.80    4.10
   1   2   9    0.00    3.70
   1   2   9    2.20    4.10
   1   2   9   -3.70    3.40
  -1   2  -9    1.30    4.90
   1   2   9    3.70    4.60
   1   2   9    8.60    4.70
  -1   2  -9    2.80    4.80
  -1   2  -9   -1.50    5.20
   1   2   9    3.40    4.80
   1  -2   9    0.50    3.80
  -1  -2  -9    4.80    4.60
  -1  -2  -9    0.10    4.30
   1  -2   9    1.20    3.90
  -1  -2  -9    0.20    6.20
  -1  -2  -9   -1.80    5.20
  -1  -2  -9    2.40    5.30
   1   2  10    3.30    4.40
   1   2  10   -3.40    3.80
  -1   2 -10    1.70    5.40
  -1   2 -10    2.20    5.80
  -1   2 -10    2.40    5.20
   1   2  10    3.30    5.00
  -1   2 -10    1.40    6.10
  -1  -2 -10   -0.80    8.70
   1  -2  10   -5.70    3.60
  -1  -2 -10   -4.30    5.30
   1  -2  10   12.60    5.90
   1  -2  10    0.00    4.30
  -1  -2 -10    3.80    5.40
  -1   2 -11    4.80    6.40
  -1   2 -11    3.50    6.80
   1  -2  11   16.00    6.60
   1  -2  11   13.60    6.00
   1  -2  11    5.80    5.10
  -1   3  11   14.40    7.10
   1   3 -11   -0.10    6.20
   1   3 -11    5.80    6.50
  -1   3  11    8.30    5.80
   1   3 -11   13.80    7.60
  -1  -3  11    7.10    5.80
   1  -3 -11   15.70    8.00
  -1  -3  11   -1.20    5.00
   1  -3 -11    8.70    6.70
   1   3 -10    5.50    5.60
  -1   3  10    9.80    6.20
  -1   3  10    6.00    5.20
   1   3 -10    6.80    6.60
   1   3 -10    5.30    6.20
  -1   3  10    4.70    5.10
   1  -3 -10    9.50    6.60
  -1  -3  10   17.50    5.80
   1  -3 -10   10.40    5.80
   1  -3 -10   10.20    9.00
  -1  -3  10    5.90    5.20
   1   3  -9    8.60    6.20
  -1   3   9    5.30    4.90
   1   3  -9    4.50    5.10
  -1   3   9   15.20    5.40
  -1   3   9   -1.00    4.30
   1   3  -9   15.30    6.30
   1   3  -9   18.10    6.00
  -1  -3   9   19.30    5.90
   1  -3  -9   14.90    6.00
  -1  -3   9    6.30    5.20
   1  -3  -9   10.30    5.40
   1  -3  -9   15.50    6.10
   1  -3  -9   20.70    7.70
  -1  -3   9    3.30    3.40
   1   3  -8   27.90    6.60
   1   3  -8   18.70    6.30
  -1   3   8   20.20    6.00
  -1   3   8   21.40    6.20
  -1   3   8   25.40    5.90
   1   3  -8   24.10    7.10
   1   3  -8   28.50    6.70
   1  -3  -8   36.20    8.70
   1  -3  -8   30.70    6.60
  -1  -3   8   37.70    6.70
   1  -3  -8   20.40    6.20
   1  -3  -8   23.90    7.10
  -1  -3   8   28.00    6.20
  -1  -3   8   33.90    6.50
   1  -3  -8   32.20    6.40
   1   3  -7  180.48   13.60
   1   3  -7  162.78   13.20
  -1   3   7  156.88   12.80
  -1   3   7  162.58   12.40
   1   3  -7  155.58   13.40
   1   3  -7  162.98   12.80
  -1   3   7  163.48   11.50
  -1  -3   7  152.58   12.30
   1  -3  -7  188.98   13.40
   1  -3  -7  178.38   13.00
   1  -3  -7  185.28   12.50
  -1  -3   7  168.98   12.00
   1  -3  -7  157.08   12.80
   1  -3  -7  177.58   13.70
   1  -3  -7  161.18   13.90
  -1  -3   7  138.09   12.10
   1   3  -6    8.60    3.10
  -1   3   6    4.90    3.60
   1   3  -6   -1.20    2.90
   1   3  -6    5.80    3.90
  -1   3   6    4.90    3.70
   1   3  -6    0.50    3.40
   1   3  -6   10.90    4.50
  -1   3   6    8.90    3.30
   1   3  -6    7.20    3.30
   1  -3  -6    4.20    3.20
  -1  -3   6    4.80    2.70
   1  -3  -6    7.20    3.70
  -1  -3   6    4.60    3.60
   1  -3  -6    8.80    4.30
  -1  -3   6   10.90    3.80
   1  -3  -6    8.80    3.90
   1  -3  -6    4.20    3.90
   1  -3  -6    0.00    1.70
   1  -3  -6   11.90    4.10
  -1  -3   6   11.90    4.00
  -1   3   5  253.67   16.30
  -1   3   5  264.47   15.30
   1   3  -5  308.67   16.80
  -1   3   5  255.17   15.90
   1   3  -5  302.97   16.90
   1   3  -5  289.07   15.40
   1   3  -5  245.18   15.30
   1   3  -5  285.37   16.60
   1   3  -5  256.37   16.80
  -1  -3   5  281.97   16.10
   1  -3  -5  256.57   15.90
  -1  -3   5  270.07   16.20
   1  -3  -5  284.37   16.70
  -1  -3   5  274.87   15.80
   1  -3  -5  272.97   16.50
   1  -3  -5  284.27   17.20
   1  -3  -5  263.47   16.40
  -1  -3   5  256.97   14.90
   1   3  -4    2.20    1.80
   1   3  -4   -3.70    2.70
  -1   3   4    1.80    2.80
   1   3  -4   -0.20    1.90
   1   3  -4   -0.20    2.30
  -1   3   4   -1.20    1.90
  -1   3   4    1.70    2.40
   1   3  -4    0.40    1.90
   1   3  -4    1.60    2.70
   1  -3  -4    4.30    2.70
  -1  -3   4    4.30    2.40
   1  -3  -4    1.70    3.30
   1  -3  -4   -0.70    2.30
   1  -3  -4    0.10    1.00
   1  -3  -4    4.10    3.40
  -1  -3   4    0.10    1.70
  -1  -3   4   -3.70    2.10
   1  -3  -4    0.00    1.70
   1  -3  -4   -0.60    2.40
  -1   3   3  489.85   25.20
   1   3  -3  521.35   25.40
   1   3  -3  455.55   25.50
   1   3  -3  503.65   24.20
  -1   3   3  492.65   24.50
   1   3  -3  486.65   25.20
   1   3  -3  515.05   25.40
  -1  -3   3  455.85   25.10
   1  -3  -3  536.75   24.60
   1  -3  -3  404.16   24.40
   1  -3  -3  523.95   25.60
  -1  -3   3  451.75   24.90
   1  -3  -3  493.25   25.30
   1  -3  -3  505.35   25.30
   1  -3  -3  483.95   25.80
  -1  -3   3  461.95   24.60
   1   3  -2  221.28   12.70
  -1   3   2  230.28   11.80
  -1   3   2  226.18   12.40
   1   3  -2  233.88   11.30
   1   3  -2  225.98   12.30
   1   3  -2  235.28   12.50
   1   3  -2  229.78   12.50
   1   3  -2  209.78   11.70
  -1  -3   2  226.08   12.30
   1  -3  -2  239.28   12.50
  -1  -3   2  217.98   12.20
  -1  -3   2  214.08   11.80
   1  -3  -2  232.88   13.00
   1  -3  -2  227.28   12.40
   1   3  -1   43.10    3.20
   1   3  -1   44.30    3.10
   1   3  -1   47.80    2.60
  -1   3   1   43.90    3.10
  -1   3   1   52.79    4.00
   1   3  -1   39.50    4.00
   1   3  -1   44.60    3.80
   1   3  -1   45.70    3.60
   1  -3  -1   52.29    4.10
  -1  -3   1   45.10    3.50
  -1  -3   1   45.50    3.20
   1  -3  -1   46.80    3.80
   1  -3  -1   47.80    3.80
  -1  -3   1   45.60    3.40
  -1   3   0  155.08    8.40
   1   3   0  168.78    8.50
  -1   3   0  158.78    8.50
   1   3   0  170.58    8.50
   1   3   0  160.08    8.60
  -1  -3   0  157.28    8.60
   1  -3   0  179.88    8.30
  -1  -3   0  136.19    8.00
  -1  -3   0  164.48    8.40
   1  -3   0  177.58    8.30
   1   3   1 3929.01  181.58
  -1   3  -1 3799.42  181.48
   1   3   1 3862.91  181.78
  -1   3  -1 3847.42  181.88
  -1   3  -1 3890.91  181.78
  -1   3  -1 3938.51  181.98
  -1  -3  -1 3826.52  181.78
   1  -3   1 3823.22  181.38
  -1  -3  -1 3379.16  181.08
   1  -3   1 3686.73  181.28
  -1  -3  -1 3901.51  181.88
  -1   3  -2  321.77   17.80
   1   3   2  316.07   16.80
   1   3   2  328.67   17.20
  -1   3  -2  338.77   17.60
  -1   3  -2  340.07   17.90
   1   3   2  323.47   17.40
  -1   3  -2  343.27   17.30
   1  -3   2  322.07   17.00
  -1  -3  -2  340.07   17.70
  -1  -3  -2  352.56   17.90
  -1  -3  -2  325.37   18.10
   1  -3   2  313.67   17.00
  -1  -3  -2  359.26   17.50
  -1  -3  -2  349.17   17.00
  -1   3  -3   28.60    3.10
   1   3   3   26.60    3.20
  -1   3  -3   27.80    4.30
  -1   3  -3   25.50    3.20
  -1   3  -3   26.50    4.30
  -1   3  -3   27.70    4.10
   1   3   3   31.20    3.70
  -1   3  -3   28.80    3.50
   1   3   3   26.30    3.80
  -1   3  -3   27.30    3.60
   1  -3   3   25.40    3.20
  -1  -3  -3   24.60    4.40
  -1  -3  -3   33.60    4.20
  -1  -3  -3   27.10    3.30
   1  -3   3   23.90    2.70
  -1  -3  -3   28.90    3.60
  -1  -3  -3   25.30    3.20
   1  -3   3   24.20    3.10
  -1  -3  -3   27.20    4.10
  -1  -3  -3   33.60    4.40
  -1   3  -4  145.69    9.20
  -1   3  -4  146.39    9.70
   1   3   4  154.88    9.90
  -1   3  -4  145.89    9.70
  -1   3  -4  157.28   10.20
  -1   3  -4  152.48   10.60
   1   3   4  155.68    9.70
  -1   3  -4  159.28   10.70
  -1   3  -4  148.49    9.70
   1   3   4  133.79   10.00
   1  -3   4  141.69    9.20
  -1  -3  -4  146.09   10.50
  -1  -3  -4  152.58   10.40
  -1  -3  -4  147.59    9.70
  -1  -3  -4  160.18    9.90
  -1  -3  -4  163.78   10.10
   1  -3   4  144.79    9.40
  -1  -3  -4  130.59   10.40
   1  -3   4  137.99    8.80
  -1  -3  -4  144.39    9.40
  -1   3  -5   21.60    4.80
   1   3   5   15.20    3.60
   1   3   5   13.70    4.00
  -1   3  -5   18.70    4.60
   1   3   5   19.20    4.00
  -1   3  -5   25.70    4.30
  -1   3  -5   21.00    4.10
  -1   3  -5   27.00    4.90
  -1   3  -5   20.00    4.20
  -1  -3  -5   23.60    4.80
  -1  -3  -5   26.00    4.30
  -1  -3  -5   25.90    5.10
  -1  -3  -5   22.30    4.20
   1  -3   5   15.20    3.50
   1  -3   5   28.80    4.20
  -1  -3  -5   23.20    4.20
   1  -3   5   10.70    2.80
  -1  -3  -5   20.10    5.00
  -1  -3  -5   21.60    4.30
  -1   3  -6   55.19    6.80
   1   3   6   43.00    6.20
   1   3   6   39.30    6.10
   1   3   6   42.20    6.00
  -1   3  -6   25.90    6.10
  -1   3  -6   29.20    6.10
  -1   3  -6   39.40    6.30
   1   3   6   37.90    5.50
  -1   3  -6   44.20    6.10
  -1   3  -6   43.20    6.20
  -1  -3  -6   51.19    7.20
  -1  -3  -6   44.70    6.40
  -1  -3  -6   50.69    6.70
  -1  -3  -6   41.30    5.80
   1  -3   6   39.30    5.60
  -1  -3  -6   31.10    6.20
   1  -3   6   45.70    5.80
  -1  -3  -6   41.90    7.10
   1  -3   6   35.50    5.10
  -1  -3  -6   43.00    6.00
  -1   3  -7   39.80    7.50
   1   3   7   50.29    7.10
   1   3   7   31.30    5.70
  -1   3  -7   25.70    5.70
   1   3   7   39.80    5.90
   1   3   7   34.70    6.50
   1   3   7   40.10    6.10
  -1   3  -7   25.60    5.40
  -1   3  -7   41.10    6.80
  -1   3  -7   45.10    7.10
   1   3   7   37.70    6.40
   1   3   7   34.90    6.50
  -1   3  -7   52.09    7.30
  -1   3  -7   38.70    7.50
   1  -3   7   44.00    6.40
  -1  -3  -7   34.70    6.40
  -1  -3  -7   39.50    7.20
  -1  -3  -7   43.20    6.50
   1  -3   7   39.90    5.90
  -1  -3  -7   37.10    6.90
  -1  -3  -7   32.90    6.10
   1  -3   7   54.99    7.00
  -1  -3  -7   51.59    7.90
  -1  -3  -7   37.10    7.30
   1   3   8   84.99    9.80
  -1   3  -8   63.99    8.90
   1   3   8   72.49    8.50
  -1   3  -8   62.59    9.20
  -1   3  -8   75.49   10.50
   1   3   8   92.29    9.60
   1   3   8   67.79    8.60
   1   3   8   72.29    9.00
  -1   3  -8   82.79   10.80
  -1   3  -8   74.69    9.60
   1   3   8   82.59    9.30
   1   3   8   83.49   10.00
  -1  -3  -8   72.99    9.10
   1  -3   8   82.89    9.20
   1  -3   8   88.89    9.60
  -1  -3  -8   92.59   11.50
  -1  -3  -8   57.69    8.40
  -1  -3  -8   78.99   10.30
  -1  -3  -8   64.39    8.90
  -1  -3  -8   86.39   11.10
  -1  -3  -8   76.19    9.50
   1   3   9    7.40    4.40
   1   3   9   15.90    5.50
   1   3   9    4.20    4.80
   1   3   9   17.70    5.50
   1   3   9   15.40    5.50
  -1   3  -9    9.80    5.60
  -1   3  -9   13.50    6.00
  -1   3  -9   -2.40    4.40
  -1   3  -9    3.00    5.60
   1   3   9    8.50    4.70
   1   3   9    6.40    4.50
  -1  -3  -9   11.90    5.50
   1  -3   9    7.80    4.50
   1  -3   9    5.60    4.70
  -1  -3  -9   -1.80    4.40
  -1  -3  -9   -3.30    4.60
  -1  -3  -9    8.80    5.80
  -1  -3  -9   -6.70    5.10
   1   3  10   20.50    6.60
  -1   3 -10   22.10    7.80
  -1   3 -10   19.90    7.60
  -1   3 -10   23.70    7.30
   1   3  10   26.80    6.60
   1  -3  10   21.50    6.60
   1  -3  10   33.60    7.90
  -1  -3 -10   26.00   11.50
   1  -3  10   25.50    6.60
  -1  -3 -10   25.90    7.80
  -1   3 -11   -0.60    6.70
  -1   3 -11    4.50    6.60
   1  -3  11    9.60    6.30
   1  -3  11   14.40    6.50
   1  -3  11    7.50    5.80
  -1   4  11   34.80    8.30
  -1   4  11   40.30    8.20
   1   4 -11   49.10    9.90
   1   4 -11   34.00    9.20
   1   4 -11   41.90   10.40
  -1   4  11   31.10    8.40
   1  -4 -11   39.50    9.00
  -1  -4  11   29.60    7.50
  -1  -4  11   31.60    8.20
   1  -4 -11   40.30    9.70
   1   4 -10   -0.20    5.70
   1   4 -10    7.30    5.90
  -1   4  10   -1.60    5.70
   1   4 -10    8.70    6.40
  -1   4  10   -0.40    4.80
  -1   4  10    3.10    5.00
   1  -4 -10   -1.60    5.60
   1  -4 -10    0.00    5.40
   1  -4 -10    1.50    8.50
  -1  -4  10   -1.50    4.70
  -1  -4  10    0.40    4.80
   1   4  -9   35.00    7.70
  -1   4   9   36.60    7.10
  -1   4   9   33.80    7.60
   1   4  -9   33.30    8.20
   1   4  -9   37.70    7.90
   1   4  -9   42.20    8.00
  -1  -4   9   45.20    7.70
   1  -4  -9   42.70    9.80
   1  -4  -9   31.90    7.10
   1  -4  -9   40.00    7.80
  -1  -4   9   41.10    7.10
   1   4  -8    5.80    4.60
   1   4  -8    8.90    5.40
   1   4  -8    7.00    5.30
   1   4  -8   12.20    5.40
  -1   4   8   -1.70    4.20
  -1   4   8    0.00    4.20
  -1  -4   8    6.50    4.20
   1  -4  -8    0.70    4.40
   1  -4  -8    2.70    5.30
  -1  -4   8   12.90    5.00
  -1  -4   8   12.90    4.60
   1  -4  -8   10.40    5.00
   1  -4  -8   10.50    4.90
  -1   4   7   -0.20    4.10
  -1   4   7    3.40    4.50
   1   4  -7   -1.60    3.60
   1   4  -7   -3.80    2.80
   1   4  -7    2.80    4.90
  -1   4   7    0.30    3.30
  -1   4   7   -1.10    3.20
   1   4  -7    0.30    3.30
   1   4  -7   -0.30    4.00
  -1  -4   7    2.40    3.10
   1  -4  -7   -5.70    3.80
   1  -4  -7   -0.20    1.40
   1  -4  -7    2.20    5.30
  -1  -4   7   11.00    4.40
  -1  -4   7   -1.60    3.50
   1  -4  -7    4.90    3.70
   1  -4  -7   -0.30    2.40
   1  -4  -7    0.50    3.60
   1  -4  -7   -2.30    3.70
   1   4  -6   -2.90    3.60
  -1   4   6    0.80    3.50
  -1   4   6    4.20    3.80
   1   4  -6    4.90    3.70
   1   4  -6   -0.10    3.40
   1   4  -6    2.10    2.80
   1   4  -6    0.10    2.50
  -1   4   6    6.30    3.10
   1   4  -6    2.20    3.40
  -1  -4   6    6.10    3.60
  -1  -4   6   -1.00    2.30
   1  -4  -6    2.80    3.10
   1  -4  -6   -2.70    4.00
   1  -4  -6    0.00    4.40
  -1  -4   6   -0.20    2.70
  -1  -4   6    8.70    3.70
   1  -4  -6    0.00    1.80
   1  -4  -6    5.10    3.50
   1  -4  -6    6.40    3.60
   1  -4  -6    1.40    3.20
  -1   4   5    8.90    3.40
   1   4  -5    0.70    3.00
   1   4  -5    7.40    3.70
   1   4  -5   11.80    2.90
   1   4  -5   14.90    3.60
  -1   4   5    7.10    3.10
   1   4  -5    9.60    3.50
  -1   4   5    4.30    2.70
   1   4  -5    8.30    3.60
   1  -4  -5    7.90    3.30
   1  -4  -5   10.00    2.90
   1  -4  -5    9.90    4.40
  -1  -4   5    2.20    2.90
   1  -4  -5    7.40    3.00
   1  -4  -5    4.40    2.90
  -1  -4   5    6.20    3.00
   1  -4  -5    6.40    2.70
   1  -4  -5   10.60    4.10
  -1  -4   5    4.10    3.20
  -1   4   4  562.74   28.90
   1   4  -4  500.75   28.00
   1   4  -4  565.84   29.10
   1   4  -4  516.05   29.30
  -1   4   4  544.05   27.70
  -1   4   4  553.04   28.00
   1   4  -4  529.25   29.00
   1   4  -4  540.95   27.50
   1   4  -4  553.14   29.00
   1  -4  -4  599.84   29.50
  -1  -4   4  533.05   27.90
   1  -4  -4  527.25   28.80
  -1  -4   4  538.95   28.70
   1  -4  -4  556.94   28.90
  -1  -4   4  505.55   28.60
   1  -4  -4  580.74   28.40
   1  -4  -4  535.95   29.60
   1  -4  -4  596.44   28.10
  -1   4   3    3.50    1.60
   1   4  -3    0.30    2.60
  -1   4   3    2.00    2.70
  -1   4   3    3.30    1.90
   1   4  -3    2.00    1.30
   1   4  -3    2.20    2.30
   1   4  -3    4.40    2.40
   1   4  -3    3.70    1.80
   1   4  -3    1.20    2.30
   1  -4  -3    3.00    2.30
   1  -4  -3    0.10    1.50
   1  -4  -3    1.40    2.10
   1  -4  -3    2.60    1.60
  -1  -4   3    1.70    1.80
   1  -4  -3    2.80    1.90
  -1  -4   3    1.80    2.10
  -1  -4   3    3.50    2.20
   1  -4  -3    1.80    2.80
  -1   4   2  267.77   14.10
   1   4  -2  286.87   13.50
   1   4  -2  298.37   15.30
   1   4  -2  282.07   14.80
   1   4  -2  261.37   14.00
  -1   4   2  262.57   14.80
   1   4  -2  288.37   14.90
   1   4  -2  270.87   14.60
   1  -4  -2  286.87   14.70
  -1  -4   2  261.37   14.50
  -1  -4   2  268.67   14.50
   1  -4  -2  270.67   15.30
   1  -4  -2  282.17   14.70
  -1  -4   2  266.57   14.00
   1  -4  -2  258.17   14.10
  -1   4   1   85.29    5.40
   1   4  -1   86.09    5.20
   1   4  -1   86.99    5.80
   1   4  -1   89.29    4.70
  -1   4   1   80.09    5.50
   1   4  -1   86.29    5.40
   1   4  -1   75.49    5.90
  -1  -4   1   81.19    5.20
   1  -4  -1   75.39    6.20
   1  -4  -1   89.09    5.50
  -1  -4   1   90.69    5.10
   1  -4  -1   79.09    5.50
  -1   4   0  609.34   30.70
   1   4   0  635.54   30.70
   1   4   0  592.94   30.50
   1   4   0  630.84   30.70
  -1   4   0  598.94   30.60
  -1   4   0  609.34   30.60
   1   4   0  602.14   30.80
   1  -4   0  692.43   30.50
  -1  -4   0  610.44   30.60
  -1  -4   0  631.74   30.20
  -1  -4   0  589.44   30.80
  -1  -4   0  644.14   30.20
   1  -4   0  695.63   30.50
  -1   4  -1  568.64   29.10
  -1   4  -1  566.64   29.20
  -1   4  -1  596.64   29.00
   1   4   1  579.64   29.00
  -1   4  -1  593.04   28.60
   1   4   1  574.94   29.30
   1   4   1  607.44   28.60
   1  -4   1  575.84   28.50
  -1  -4  -1  548.25   29.30
   1  -4   1  576.64   28.50
  -1  -4  -1  575.24   29.00
  -1  -4  -1  616.74   29.20
  -1   4  -2  147.59    9.50
  -1   4  -2  157.98    8.90
   1   4   2  147.49    9.40
   1   4   2  153.58    9.20
   1   4   2  149.69    8.30
  -1   4  -2  146.29    9.20
  -1   4  -2  157.78    9.50
   1   4   2  161.38    8.80
   1  -4   2  162.68    8.70
  -1  -4  -2  162.68    9.50
  -1  -4  -2  151.68    9.90
  -1  -4  -2  171.78    9.10
  -1  -4  -2  146.09    9.40
   1  -4   2  151.18    8.60
  -1   4  -3  112.79    8.10
   1   4   3  121.39    8.00
  -1   4  -3  144.79    8.10
  -1   4  -3  121.89    8.60
   1   4   3  119.29    7.60
   1   4   3  109.79    7.20
  -1   4  -3  101.19    8.40
   1   4   3  119.29    8.20
  -1   4  -3  119.29    7.70
  -1  -4  -3  114.59    8.40
   1  -4   3  115.69    7.50
   1  -4   3  116.79    6.80
   1  -4   3  117.09    7.50
  -1  -4  -3  113.49    7.50
  -1  -4  -3  128.89    8.60
  -1  -4  -3  117.39    7.30
  -1  -4  -3  122.89    9.00
  -1  -4  -3  131.19    7.90
  -1  -4  -3  113.29    7.40
  -1   4  -4  522.45   27.70
  -1   4  -4  542.15   28.90
  -1   4  -4  575.64   28.00
  -1   4  -4  601.64   28.30
   1   4   4  514.05   28.40
   1   4   4  531.85   27.60
  -1   4  -4  526.35   28.20
   1   4   4  528.25   28.00
  -1   4  -4  533.25   28.80
  -1   4  -4  551.54   27.10
   1   4   4  472.25   27.10
   1  -4   4  520.65   27.60
   1  -4   4  493.75   26.70
  -1  -4  -4  511.75   27.50
  -1  -4  -4  517.05   27.60
  -1  -4  -4  537.15   29.00
  -1  -4  -4  544.45   27.50
   1  -4   4  515.65   27.50
  -1  -4  -4  518.55   28.50
  -1  -4  -4  540.25   28.50
  -1  -4  -4  564.94   28.20
  -1   4  -5  164.98   10.60
  -1   4  -5  157.58   12.00
  -1   4  -5  158.38   11.40
  -1   4  -5  179.98   11.40
   1   4   5  156.58   11.00
   1   4   5  169.08   10.80
   1   4   5  167.28   11.60
  -1   4  -5  148.79   11.80
  -1   4  -5  180.88   11.50
  -1   4  -5  162.48   10.80
   1   4   5  147.09   10.50
   1  -4   5  166.18   10.10
  -1  -4  -5  161.78   11.00
   1  -4   5  163.88   10.90
  -1  -4  -5  171.08   11.10
  -1  -4  -5  158.38   12.10
  -1  -4  -5  174.68   11.40
   1  -4   5  165.88   10.90
  -1  -4  -5  179.88   12.50
  -1  -4  -5  177.48   11.10
  -1  -4  -5  174.28   11.90
   1   4   6    4.30    3.70
  -1   4  -6    1.40    3.30
   1   4   6    6.40    3.60
   1   4   6    4.50    3.10
  -1   4  -6    6.20    4.50
  -1   4  -6    1.00    3.90
  -1   4  -6    1.60    1.60
  -1   4  -6    5.10    3.70
  -1   4  -6    1.90    3.60
   1   4   6   12.00    4.10
  -1   4  -6    6.40    3.60
  -1  -4  -6    0.70    4.00
   1  -4   6   12.60    3.40
   1  -4   6    6.30    3.20
  -1  -4  -6    5.50    3.90
  -1  -4  -6    3.40    4.10
  -1  -4  -6    1.30    3.60
  -1  -4  -6    0.60    3.40
   1  -4   6    4.80    3.20
  -1  -4  -6    1.40    3.80
  -1  -4  -6    5.40    3.40
   1   4   7   26.20    5.60
   1   4   7   29.30    6.10
   1   4   7   34.10    5.70
  -1   4  -7   27.20    6.00
  -1   4  -7   26.50    5.80
   1   4   7   25.70    5.50
  -1   4  -7   31.70    6.50
   1   4   7   32.40    5.60
  -1   4  -7   31.40    7.50
  -1   4  -7   21.00    6.30
   1  -4   7   35.80    5.50
  -1  -4  -7   33.00    7.30
  -1  -4  -7   26.90    5.60
  -1  -4  -7   30.30    7.10
  -1  -4  -7   25.30    5.50
   1  -4   7   40.50    6.20
  -1  -4  -7   34.10    6.10
   1  -4   7   42.50    6.20
  -1  -4  -7   38.20    6.40
  -1  -4  -7   29.30    6.50
   1   4   8  112.99    9.90
   1   4   8  121.19   10.50
   1   4   8  119.89   11.10
  -1   4  -8  104.59   12.40
  -1   4  -8  130.69   11.40
   1   4   8  103.09   11.00
  -1   4  -8  133.49   11.70
   1   4   8  106.29   11.30
  -1   4  -8  111.89   13.30
   1   4   8  103.79   10.80
  -1   4  -8  110.89   11.90
   1   4   8  116.99   10.40
  -1  -4  -8  107.79   11.30
  -1  -4  -8  111.89   11.70
  -1  -4  -8  106.39   12.80
  -1  -4  -8  124.79   12.10
  -1  -4  -8  121.89   11.30
  -1  -4  -8  140.09   14.00
   1  -4   8  128.89   10.60
   1  -4   8  111.19   11.40
  -1  -4  -8  130.89   13.00
   1   4   9  117.49   12.40
   1   4   9   98.99   10.50
   1   4   9   79.99   10.40
  -1   4  -9   90.39   12.30
  -1   4  -9   84.29   12.10
   1   4   9   99.79   10.90
   1   4   9   98.09   10.90
   1   4   9  105.69   11.40
   1   4   9   94.69   10.50
  -1   4  -9  105.59   11.90
  -1  -4  -9   94.79   12.60
  -1  -4  -9   98.19   11.30
   1  -4   9   95.59   10.70
  -1  -4  -9   90.39   13.10
  -1  -4  -9  101.59   11.40
   1  -4   9   96.89   10.80
   1   4  10   -4.30    3.70
  -1   4 -10    3.20    6.10
   1   4  10    1.40    5.60
  -1   4 -10   -9.20    4.70
  -1   4 -10    5.20    7.00
   1   4  10    3.50    5.30
   1  -4  10   -1.00    4.80
   1  -4  10    1.00    4.80
   1  -4  10   -1.80    4.50
  -1   4 -11    5.20    6.60
  -1   4 -11    4.50    6.70
  -1   4 -11   -5.70    6.50
   1  -4  11   10.90    5.80
   1  -4  11    0.20    5.00
   1  -4  11    1.30    4.80
  -1   5  11    4.60    7.20
   1   5 -11   -5.30    5.60
   1   5 -11    7.40    7.20
  -1   5  11    2.70    4.80
  -1   5  11   -4.60    5.90
  -1  -5  11  -14.40    3.90
  -1  -5  11    0.50    5.40
   1  -5 -11    2.00    5.90
   1  -5 -11    2.70    6.70
   1  -5 -11  -10.40    8.80
  -1   5  10   30.50    7.40
  -1   5  10   25.50    6.90
  -1   5  10   18.40    6.20
   1   5 -10   15.00    7.00
   1   5 -10   16.80    7.30
   1   5 -10   10.30    6.30
   1   5 -10   37.20    9.50
  -1  -5  10   20.00    6.70
   1  -5 -10   19.20    7.00
   1  -5 -10   17.80    6.70
  -1  -5  10   19.60    6.50
   1  -5 -10    7.10    8.20
   1   5  -9    5.50    3.90
   1   5  -9    2.10    5.40
   1   5  -9    6.30    5.40
   1   5  -9   11.50    6.50
  -1   5   9    6.50    5.10
  -1   5   9    6.90    5.30
  -1  -5   9    2.30    4.40
   1  -5  -9    0.40    4.70
  -1  -5   9    3.20    4.30
   1  -5  -9    6.40    5.60
   1  -5  -9   -0.80    6.50
  -1   5   8   22.80    6.00
   1   5  -8   35.80    7.40
   1   5  -8   34.10    7.20
   1   5  -8   27.50    6.80
   1   5  -8   20.10    6.50
  -1   5   8   19.10    5.90
  -1  -5   8   24.80    6.10
  -1  -5   8   18.10    5.80
   1  -5  -8   25.00    6.30
   1  -5  -8   20.80    6.10
  -1  -5   8   25.70    5.70
   1  -5  -8   24.70    8.20
   1   5  -7    6.00    4.20
   1   5  -7    1.30    3.70
  -1   5   7    8.20    3.70
  -1   5   7   -1.40    4.00
  -1   5   7    2.80    4.10
  -1   5   7    0.20    2.70
   1   5  -7    0.10    4.20
   1   5  -7    6.50    4.60
   1   5  -7   -9.70    4.40
   1  -5  -7    0.80    5.00
  -1  -5   7   -3.30    3.40
   1  -5  -7   -1.50    3.40
  -1  -5   7   -3.60    3.50
   1  -5  -7   -0.70    3.90
   1  -5  -7    2.90    3.80
  -1  -5   7    1.50    3.80
   1  -5  -7   -5.80    3.20
   1  -5  -7    0.10    3.80
   1   5  -6   39.60    5.80
  -1   5   6   35.40    4.80
  -1   5   6   29.80    5.60
   1   5  -6   34.20    6.70
  -1   5   6   29.00    5.90
   1   5  -6   30.20    5.90
   1   5  -6   27.50    5.70
   1   5  -6   24.80    5.50
  -1   5   6   39.50    5.30
   1  -5  -6   42.10    7.00
  -1  -5   6   41.10    6.10
   1  -5  -6   38.80    6.10
  -1  -5   6   34.30    5.20
   1  -5  -6   45.80    5.60
   1  -5  -6   42.80    6.10
  -1  -5   6   32.00    4.40
  -1  -5   6   37.20    5.80
   1  -5  -6   39.20    7.30
   1  -5  -6   29.60    5.60
   1  -5  -6   41.20    5.80
   1   5  -5   17.00    3.80
  -1   5   5   16.30    3.20
   1   5  -5   19.90    5.00
   1   5  -5   14.80    4.10
   1   5  -5   20.20    4.30
  -1   5   5   20.80    4.30
  -1   5   5   17.30    3.10
   1   5  -5   19.30    3.90
   1   5  -5   19.20    3.20
  -1  -5   5   23.10    4.20
   1  -5  -5   16.50    3.30
  -1  -5   5   10.80    3.30
   1  -5  -5   14.70    4.70
   1  -5  -5   17.30    4.00
   1  -5  -5   15.70    3.90
   1  -5  -5   22.70    5.10
   1  -5  -5   21.00    4.20
  -1  -5   5   16.00    3.70
   1   5  -4  748.43   38.10
   1   5  -4  811.62   40.00
   1   5  -4  810.02   39.90
  -1   5   4  744.53   38.30
  -1   5   4  774.82   39.80
  -1   5   4  739.43   38.70
   1   5  -4  769.22   40.40
   1   5  -4  782.72   39.00
   1   5  -4  787.62   40.10
   1  -5  -4  787.82   39.70
   1  -5  -4  769.92   39.70
   1  -5  -4  743.13   38.60
   1  -5  -4  742.23   40.40
  -1  -5   4  741.93   39.40
   1  -5  -4  812.92   40.40
   1  -5  -4  854.71   38.80
  -1  -5   4  736.73   38.50
  -1  -5   4  758.02   39.50
   1  -5  -4  795.42   39.20
   1   5  -3  501.35   26.40
   1   5  -3  511.55   27.60
   1   5  -3  517.05   27.30
  -1   5   3  519.05   26.30
   1   5  -3  537.05   27.20
  -1   5   3  521.65   25.80
  -1   5   3  526.55   27.30
   1   5  -3  528.45   27.10
   1   5  -3  529.25   25.60
   1  -5  -3  581.34   26.10
   1  -5  -3  505.05   27.00
  -1  -5   3  489.45   26.10
   1  -5  -3  535.55   28.00
   1  -5  -3  490.25   26.00
   1  -5  -3  514.75   27.00
  -1  -5   3  505.35   26.90
  -1  -5   3  532.55   27.00
  -1   5   2    8.30    1.90
  -1   5   2    7.40    2.60
   1   5  -2    9.70    2.80
   1   5  -2    9.90    2.30
   1   5  -2   12.10    1.30
   1   5  -2   11.50    2.10
   1   5  -2   10.90    2.30
   1   5  -2   12.00    2.60
   1  -5  -2    8.70    2.10
   1  -5  -2    6.70    2.20
  -1  -5   2   10.20    1.80
  -1  -5   2    6.10    1.90
  -1  -5   2    9.90    2.20
   1  -5  -2    6.30    2.80
   1   5  -1    2.60    1.30
   1   5  -1    1.50    2.10
  -1   5   1   -2.30    2.20
   1   5  -1    3.00    1.70
   1   5  -1   -1.70    2.10
  -1   5   1    2.00    1.80
   1  -5  -1    3.40    1.40
  -1  -5   1   -2.30    1.10
  -1  -5   1    1.60    1.40
  -1  -5   1    0.90    1.10
   1  -5  -1    3.10    2.40
   1  -5  -1    1.70    1.70
   1   5   0  789.32   39.50
  -1   5   0  772.32   39.30
  -1   5   0  775.62   39.30
   1   5   0  813.92   39.40
  -1   5   0  794.72   39.30
  -1   5   0  785.92   39.30
   1   5   0  757.12   39.10
   1   5   0  805.62   39.40
  -1  -5   0  826.82   38.80
  -1  -5   0  778.92   39.60
   1  -5   0  859.81   39.10
  -1  -5   0  791.82   39.30
   1  -5   0  889.01   39.10
  -1  -5   0  832.92   38.80
   1  -5   0  804.42   39.40
  -1   5  -1   71.49    4.70
  -1   5  -1   58.99    4.70
  -1   5  -1   60.89    5.00
   1   5   1   68.79    4.40
  -1   5  -1   69.09    5.10
   1   5   1   68.09    5.50
   1   5   1   62.99    4.70
  -1  -5  -1   67.29    5.30
   1  -5   1   68.49    4.30
   1  -5   1   64.79    4.20
  -1  -5  -1   63.29    5.10
  -1   5  -2  228.08   12.80
   1   5   2  235.68   12.90
   1   5   2  237.68   12.40
   1   5   2  218.98   13.10
   1   5   2  236.88   11.80
  -1   5  -2  224.48   13.20
  -1   5  -2  232.08   12.30
  -1   5  -2  216.08   13.10
  -1  -5  -2  226.78   13.10
   1  -5   2  231.88   12.30
  -1  -5  -2  231.08   13.50
   1  -5   2  229.98   12.40
  -1  -5  -2  241.68   13.30
   1   5   3   93.09    6.00
   1   5   3  100.69    6.50
  -1   5  -3   94.39    6.50
   1   5   3   97.09    7.00
  -1   5  -3  100.39    7.40
  -1   5  -3   81.89    7.00
  -1   5  -3   86.09    7.60
   1   5   3   79.69    7.30
  -1  -5  -3  102.69    7.80
  -1  -5  -3  110.99    7.80
  -1  -5  -3  103.69    7.80
   1  -5   3   84.19    6.20
   1  -5   3   95.79    5.60
  -1  -5  -3   92.39    6.10
   1  -5   3   97.39    6.60
  -1  -5  -3   98.39    6.50
  -1  -5  -3  103.69    6.80
  -1  -5  -3   94.49    6.40
   1   5   4  128.79   10.10
  -1   5  -4  138.89    9.90
  -1   5  -4  143.89   10.60
   1   5   4  144.29    9.70
  -1   5  -4  157.88    9.80
   1   5   4  128.99    8.60
   1   5   4  139.59    9.10
  -1   5  -4  155.58   10.70
  -1  -5  -4  146.09    9.30
   1  -5   4  130.99    9.20
  -1  -5  -4  143.99   10.90
  -1  -5  -4  158.08    9.70
   1  -5   4  126.19    8.20
   1  -5   4  136.09    9.20
  -1  -5  -4  152.38   10.50
  -1  -5  -4  164.28   10.50
  -1  -5  -4  149.69    9.50
   1   5   5   61.89    7.10
  -1   5  -5   62.09    7.60
   1   5   5   59.79    7.30
  -1   5  -5   59.09    6.60
   1   5   5   63.39    6.10
  -1   5  -5   69.89    7.50
   1   5   5   57.09    6.10
  -1   5  -5   64.09    7.70
  -1  -5  -5   58.19    6.30
  -1  -5  -5   58.69    7.40
  -1  -5  -5   56.59    6.40
  -1  -5  -5   70.09    7.80
   1  -5   5   63.09    5.30
   1  -5   5   50.19    5.90
  -1  -5  -5   57.69    6.20
   1  -5   5   56.19    6.20
  -1  -5  -5   78.69    6.60
  -1  -5  -5   67.29    8.10
   1   5   6   19.30    4.90
  -1   5  -6   10.90    4.40
   1   5   6    8.80    3.40
   1   5   6    8.70    3.90
  -1   5  -6    7.80    3.10
  -1   5  -6   20.20    5.70
   1   5   6   21.40    4.30
  -1   5  -6    9.60    4.30
  -1   5  -6    7.20    4.90
  -1   5  -6    9.20    4.00
  -1  -5  -6   13.00    5.00
  -1  -5  -6   10.70    4.20
  -1  -5  -6   14.40    4.30
   1  -5   6    8.10    3.70
  -1  -5  -6   10.00    3.70
  -1  -5  -6    6.70    5.00
   1  -5   6    9.70    3.30
   1  -5   6    8.60    3.60
  -1  -5  -6   11.80    4.00
  -1  -5  -6    8.70    4.80
  -1   5  -7   22.60    6.60
  -1   5  -7   29.50    6.00
   1   5   7   24.30    6.00
  -1   5  -7   36.80    6.90
  -1   5  -7   14.50    6.00
   1   5   7   28.10    6.10
   1   5   7   34.20    5.70
   1   5   7   25.00    5.10
   1   5   7   29.70    5.40
  -1  -5  -7   32.70    7.50
  -1  -5  -7   29.40    5.70
  -1  -5  -7   32.80    6.70
   1  -5   7   24.90    4.80
  -1  -5  -7   43.10    6.60
   1  -5   7   25.10    5.40
  -1  -5  -7   34.40    7.50
   1  -5   7   34.30    5.50
  -1  -5  -7   30.50    5.90
  -1  -5  -7   31.80    6.10
   1   5   8  123.59   10.30
   1   5   8  129.49   12.20
  -1   5  -8  131.99   12.00
  -1   5  -8  109.59   12.30
   1   5   8  126.19   10.80
  -1   5  -8  121.39   13.80
   1   5   8  107.19   10.20
   1   5   8  120.49   11.30
  -1   5  -8  143.09   13.00
   1   5   8  129.99   11.10
  -1  -5  -8  129.79   13.50
  -1  -5  -8  131.59   11.60
  -1  -5  -8  141.09   14.50
   1  -5   8  139.19   11.30
  -1  -5  -8  141.79   11.60
  -1  -5  -8  140.49   11.70
  -1  -5  -8  137.49   14.40
  -1  -5  -8  128.99   11.40
   1  -5   8  136.39   11.30
  -1   5  -9   86.69   11.30
   1   5   9  103.59   11.20
   1   5   9  120.59   11.50
   1   5   9  104.79   11.80
   1   5   9   95.09   10.30
  -1   5  -9   89.89   12.50
  -1   5  -9   81.19   12.00
   1   5   9  103.49   11.50
   1  -5   9   91.99   10.80
  -1  -5  -9   80.39   12.10
  -1  -5  -9   74.09   10.50
  -1  -5  -9  102.19   11.30
   1  -5   9  106.19   11.10
  -1  -5  -9   87.49   12.60
  -1   5 -10   10.00    6.80
  -1   5 -10    4.00    6.40
   1   5  10    4.10    5.60
  -1   5 -10    1.60    6.20
   1   5  10    3.70    7.40
   1  -5  10    4.90    4.90
   1  -5  10    9.90    6.20
   1  -5  10   10.10    5.50
  -1  -5 -10   13.50    7.90
  -1   5 -11    0.80    6.50
  -1   5 -11   -3.50    5.70
   1  -5  11    6.50    5.60
   1  -5  11  -10.30    4.50
   1  -5  11   19.10    7.40
   1   6 -11   18.40    8.70
  -1   6  11   21.70    7.00
  -1   6  11   30.10    7.50
   1   6 -11   15.90    7.70
  -1   6  11   18.80    7.60
   1  -6 -11   36.20    9.10
   1  -6 -11   24.20   10.40
   1  -6 -11   12.80    6.90
  -1  -6  11   32.20    8.00
  -1  -6  11   19.90    6.90
  -1   6  10   -4.30    5.00
   1   6 -10    5.80    5.00
   1   6 -10    5.70    5.60
  -1   6  10    9.10    5.30
   1   6 -10    9.00    7.00
   1  -6 -10   -1.30    7.60
   1  -6 -10   -2.60    5.00
  -1  -6  10   -7.10    3.90
   1  -6 -10    3.70    6.20
  -1  -6  10   10.60    5.60
  -1   6   9   10.30   10.20
   1   6  -9    7.40    5.70
   1   6  -9    1.00    6.10
  -1   6   9    7.90    5.00
  -1   6   9    0.40    4.70
   1   6  -9    2.60    4.00
   1   6  -9    6.50    5.30
   1  -6  -9   -0.10    7.60
  -1  -6   9   -2.30    4.20
  -1  -6   9    3.70    4.70
   1  -6  -9    9.10    5.60
   1  -6  -9   16.00    5.90
   1   6  -8   -3.40    4.70
  -1   6   8    1.30    4.00
   1   6  -8   -1.30    4.30
   1   6  -8    7.40    5.70
   1   6  -8   12.70    5.90
  -1   6   8    4.40    4.80
  -1  -6   8   12.30    5.10
   1  -6  -8   11.30    6.70
  -1  -6   8    2.20    3.70
  -1  -6   8    2.00    4.30
   1  -6  -8    1.60    4.20
   1  -6  -8    8.20    5.10
   1   6  -7   16.70    5.70
   1   6  -7   11.50    5.10
   1   6  -7    9.70    4.30
   1   6  -7   14.10    4.40
  -1   6   7    4.50    5.00
   1   6  -7   10.30    5.80
  -1   6   7   13.20    3.60
  -1   6   7   13.90    4.30
  -1   6   7   16.30    5.50
   1  -6  -7   10.20    6.10
   1  -6  -7    1.70    4.00
  -1  -6   7   11.30    4.60
  -1  -6   7   14.10    4.60
   1  -6  -7   17.00    4.90
   1  -6  -7    2.30    2.70
   1  -6  -7    5.10    5.00
  -1  -6   7   11.60    4.50
   1   6  -6   34.90    6.60
   1   6  -6   43.40    7.60
   1   6  -6   54.59    7.30
  -1   6   6   51.89    6.00
  -1   6   6   55.89    7.50
   1   6  -6   46.50    6.90
  -1   6   6   50.69    7.50
   1   6  -6   58.39    6.90
  -1   6   6   53.09    5.60
   1  -6  -6   55.69    7.10
   1  -6  -6   52.99    8.20
   1  -6  -6   45.40    6.40
  -1  -6   6   59.29    7.10
   1  -6  -6   47.80    5.90
  -1  -6   6   45.00    5.60
   1  -6  -6   39.60    6.20
  -1  -6   6   49.90    6.80
   1   6  -5   90.99    7.50
   1   6  -5   88.49    6.20
  -1   6   5   88.99    7.00
   1   6  -5   92.09    8.00
   1   6  -5   83.79    9.20
  -1   6   5   89.19    8.10
  -1   6   5   74.19    6.10
   1   6  -5   97.59    8.30
   1   6  -5   83.29    8.90
   1  -6  -5   80.89    6.80
   1  -6  -5   86.69    7.30
  -1  -6   5   86.69    6.60
  -1  -6   5   72.99    7.80
   1  -6  -5   82.99    9.30
   1  -6  -5   91.29    7.90
  -1  -6   5   84.39    7.60
   1  -6  -5   96.19    6.70
   1  -6  -5   88.39    7.70
   1   6  -4  399.06   22.80
   1   6  -4  396.76   23.20
   1   6  -4  433.56   22.70
  -1   6   4  396.36   21.00
   1   6  -4  411.56   21.80
   1   6  -4  401.46   20.80
  -1   6   4  402.16   22.70
  -1   6   4  407.56   21.70
   1   6  -4  442.16   22.90
   1  -6  -4  408.16   22.50
   1  -6  -4  405.76   22.30
  -1  -6   4  392.66   22.30
   1  -6  -4  457.95   21.50
   1  -6  -4  403.56   21.30
  -1  -6   4  407.46   21.30
   1  -6  -4  406.76   23.50
  -1  -6   4  390.56   22.20
   1   6  -3   36.10    5.30
   1   6  -3   31.80    4.10
   1   6  -3   39.10    5.00
   1   6  -3   36.00    3.00
  -1   6   3   39.10    5.10
  -1   6   3   44.50    4.40
  -1   6   3   35.90    3.10
   1   6  -3   44.50    4.80
   1   6  -3   39.50    4.40
  -1  -6   3   44.20    3.80
  -1  -6   3   36.40    4.20
   1  -6  -3   27.20    5.00
  -1  -6   3   31.10    4.10
   1  -6  -3   31.10    3.20
   1  -6  -3   40.90    4.70
   1  -6  -3   39.50    4.60
   1   6  -2   93.39    7.10
   1   6  -2  101.69    6.50
  -1   6   2   98.19    7.10
  -1   6   2  100.89    5.40
   1   6  -2  102.89    6.40
   1   6  -2  106.09    7.10
   1   6  -2  100.99    5.40
  -1   6   2  101.09    6.30
   1  -6  -2   98.29    6.60
  -1  -6   2   93.79    6.40
   1  -6  -2  100.89    7.50
   1  -6  -2  103.19    6.60
  -1  -6   2   96.19    6.30
  -1  -6   2   98.59    5.90
   1   6  -1   27.20    3.30
   1   6  -1   24.60    2.40
   1   6  -1   23.40    2.80
  -1   6   1   28.00    3.00
  -1   6   1   33.70    3.70
   1   6  -1   29.20    3.40
  -1   6   1   27.40    2.30
  -1  -6   1   25.00    2.50
   1  -6  -1   28.00    2.90
  -1  -6   1   28.10    2.70
   1  -6  -1   26.10    3.60
   1  -6  -1   25.50    2.80
  -1  -6   1   23.40    2.50
  -1   6   0  195.48   10.80
   1   6   0  188.18   10.60
   1   6   0  196.18   10.90
  -1   6   0  194.48   10.60
   1   6   0  196.18   10.60
  -1   6   0  188.08   10.60
  -1   6   0  186.08   10.30
   1   6   0  178.78   10.30
   1  -6   0  215.88   10.30
   1  -6   0  210.88   10.20
  -1  -6   0  185.78   10.60
  -1  -6   0  202.88   10.00
   1  -6   0  191.38   10.70
  -1  -6   0  201.08   10.00
   1   6   1   49.50    4.50
  -1   6  -1   54.39    4.70
  -1   6  -1   56.59    4.10
  -1   6  -1   51.49    4.50
   1   6   1   51.49    4.90
   1   6   1   54.39    3.90
  -1   6  -1   58.99    4.60
   1  -6   1   52.59    3.80
   1  -6   1   53.09    3.80
  -1  -6  -1   49.00    4.60
  -1  -6  -1   58.09    5.30
  -1  -6  -1   60.39    3.60
  -1  -6  -1   61.49    3.60
   1   6   2  301.37   17.30
  -1   6  -2  306.47   17.20
   1   6   2  323.07   16.80
  -1   6  -2  297.87   17.20
  -1   6  -2  300.57   16.60
  -1   6  -2  310.37   16.20
   1   6   2  324.47   15.50
   1   6   2  327.37   16.30
  -1  -6  -2  298.87   17.60
  -1  -6  -2  305.07   17.20
  -1  -6  -2  322.87   16.10
  -1  -6  -2  317.27   16.10
   1  -6   2  308.27   16.20
   1  -6   2  295.17   16.20
  -1   6  -3    6.30    2.80
   1   6   3    8.10    1.90
   1   6   3    6.70    2.30
  -1   6  -3    5.80    3.00
  -1   6  -3    8.20    3.50
  -1   6  -3    3.20    2.10
   1   6   3   10.30    3.50
   1   6   3    9.90    3.20
  -1  -6  -3   11.40    3.60
  -1  -6  -3    7.30    3.30
   1  -6   3    7.00    2.00
  -1  -6  -3   11.10    2.20
  -1  -6  -3    5.80    2.10
   1  -6   3    6.70    2.30
  -1  -6  -3    1.30    1.90
  -1  -6  -3    3.20    3.80
   1  -6   3    9.40    1.60
   1   6   4  559.34   29.60
  -1   6  -4  592.24   31.10
   1   6   4  590.94   30.20
   1   6   4  560.44   31.40
  -1   6  -4  565.94   31.70
  -1   6  -4  584.44   31.80
   1   6   4  587.24   30.90
  -1  -6  -4  615.44   31.40
  -1  -6  -4  582.04   30.40
  -1  -6  -4  551.34   30.30
  -1  -6  -4  634.74   30.80
  -1  -6  -4  544.95   31.40
   1  -6   4  592.84   29.20
   1  -6   4  601.54   30.50
   1  -6   4  593.34   30.50
  -1  -6  -4  620.44   29.90
  -1  -6  -4  609.14   32.30
  -1   6  -5   -0.60    2.90
   1   6   5   -1.30    2.10
   1   6   5    1.20    2.80
   1   6   5   -5.00    2.80
  -1   6  -5    2.90    2.40
  -1   6  -5    1.80    3.40
  -1   6  -5    1.60    2.80
  -1   6  -5    0.20    3.50
   1   6   5    3.20    2.50
  -1  -6  -5   -2.20    3.20
  -1  -6  -5   -4.10    3.00
  -1  -6  -5    3.10    2.50
   1  -6   5    0.10    2.10
   1  -6   5    3.40    2.60
  -1  -6  -5    4.10    2.80
  -1  -6  -5    0.80    1.00
   1  -6   5    1.80    2.50
  -1  -6  -5   -0.90    2.20
  -1  -6  -5    2.20    4.00
  -1   6  -6   -0.40    2.90
   1   6   6    4.80    3.90
  -1   6  -6   -3.60    3.40
  -1   6  -6   -2.20    3.40
  -1   6  -6    1.80    4.40
   1   6   6    5.00    3.00
   1   6   6    7.50    3.30
   1   6   6   -0.20    3.50
  -1   6  -6    0.20    4.00
  -1  -6  -6   -3.20    4.40
  -1  -6  -6   -1.60    2.80
  -1  -6  -6    1.40    3.10
  -1  -6  -6   -3.10    3.30
   1  -6   6    0.10    2.60
   1  -6   6   -3.60    2.60
  -1  -6  -6   -3.00    4.50
  -1  -6  -6    2.50    4.40
  -1  -6  -6    1.30    3.30
   1  -6   6   -2.70    2.70
   1   6   7   12.80    4.60
  -1   6  -7   17.10    6.00
  -1   6  -7   13.10    5.80
   1   6   7   20.10    4.40
  -1   6  -7    7.20    4.90
   1   6   7   11.60    4.10
  -1   6  -7   20.20    6.10
   1   6   7    4.70    4.50
  -1  -6  -7    5.60    3.90
  -1  -6  -7   23.80    6.30
   1  -6   7    7.50    4.20
  -1  -6  -7    9.10    4.30
  -1  -6  -7   15.90    6.40
  -1  -6  -7   10.10    4.40
   1  -6   7    1.00    3.60
  -1  -6  -7    5.40    3.90
  -1  -6  -7    6.50    5.60
  -1   6  -8  163.28   12.90
   1   6   8  133.09   12.80
  -1   6  -8  148.69   13.70
   1   6   8  132.29   11.20
  -1   6  -8  120.59   14.20
   1   6   8  153.48   12.50
   1   6   8  154.98   12.90
  -1   6  -8  148.49   12.80
   1   6   8  146.89   11.60
   1   6   8  143.69   11.40
  -1  -6  -8  128.89   14.40
  -1  -6  -8  144.09   12.60
   1  -6   8  142.79   12.00
  -1  -6  -8  149.29   12.30
  -1  -6  -8  149.19   12.40
   1  -6   8  147.69   11.90
  -1  -6  -8  163.18   16.40
  -1  -6  -8  150.78   13.80
  -1   6  -9   -2.20    4.90
  -1   6  -9   -4.00    6.20
   1   6   9    4.00    4.30
   1   6   9    6.80    4.20
  -1   6  -9    2.20    6.20
   1   6   9   -0.20    4.50
   1   6   9    2.80    4.90
   1   6   9   -0.60    3.90
   1  -6   9   12.60    5.30
  -1  -6  -9   -4.60    3.90
   1  -6   9    1.00    4.50
  -1  -6  -9    4.00    5.30
  -1  -6  -9   -3.40    6.90
  -1  -6  -9    5.10    7.20
   1   6  10   17.90    6.60
  -1   6 -10   17.70    7.60
  -1   6 -10    9.70    7.20
   1  -6  10   10.50    5.90
   1  -6  10   13.10    5.60
  -1  -6 -10   11.90    8.00
  -1   6 -11    9.20    7.60
  -1   6 -11   15.30    8.00
   1  -6  11    2.10    5.40
   1  -6  11    0.50    4.90
   1  -6  11    9.30    6.60
   1   7 -11   27.90    9.60
  -1   7  11   23.90    7.30
  -1   7  11   12.50    8.00
  -1   7  11   26.60    8.60
   1   7 -11   36.40    8.90
   1  -7 -11   24.00    8.00
   1  -7 -11   43.60   12.10
  -1  -7  11   21.90    7.40
  -1  -7  11   24.50    7.20
   1   7 -10    7.90    6.90
   1   7 -10   10.40    7.40
  -1   7  10    0.10    5.70
   1   7 -10   11.50    6.90
  -1   7  10   15.70    6.30
   1  -7 -10   13.60    6.30
   1  -7 -10   -5.70    7.50
   1  -7 -10   16.20    6.70
  -1  -7  10   12.80    5.80
  -1  -7  10    4.90    5.50
   1   7  -9   29.40    7.50
  -1   7   9   29.30    7.40
   1   7  -9   31.00    7.00
   1   7  -9   12.70    6.90
  -1   7   9   36.40    8.00
  -1  -7   9   19.50    6.20
   1  -7  -9   25.80    8.90
  -1  -7   9   42.80    7.80
   1  -7  -9   30.30    7.30
   1  -7  -9   13.80    5.90
   1   7  -8    5.60    5.30
   1   7  -8    2.90    4.70
   1   7  -8    8.10    5.90
   1   7  -8    9.90    5.60
  -1   7   8   17.50    6.10
  -1   7   8   12.20    5.50
  -1  -7   8   13.40    5.20
  -1  -7   8   12.70    5.00
   1  -7  -8    3.50    4.30
   1  -7  -8   14.70    7.00
   1  -7  -8    9.10    4.80
  -1   7   7   10.00    5.30
   1   7  -7   13.70    5.50
  -1   7   7   14.80    5.10
   1   7  -7   16.70    5.20
  -1   7   7    9.30    4.30
   1   7  -7   14.30    5.60
   1   7  -7   11.50    6.00
   1   7  -7   12.30    5.30
   1  -7  -7   14.40    5.60
  -1  -7   7   19.00    4.70
  -1  -7   7   21.00    5.30
   1  -7  -7   23.90    7.10
  -1  -7   7   14.40    4.90
   1  -7  -7   11.60    4.90
   1   7  -6   12.20    4.90
   1   7  -6    8.20    4.50
   1   7  -6   13.20    5.60
  -1   7   6   10.20    3.90
   1   7  -6   11.00    4.20
   1   7  -6    8.20    4.30
  -1   7   6   13.80    3.30
  -1   7   6   12.60    4.70
   1  -7  -6   12.90    3.70
  -1  -7   6   14.90    3.90
   1  -7  -6    7.30    4.10
   1  -7  -6    9.10    4.00
  -1  -7   6    8.70    4.00
   1  -7  -6    4.20    5.20
  -1  -7   6   16.90    4.60
   1  -7  -6   10.30    3.60
   1   7  -5  143.29   10.40
  -1   7   5  146.19   11.20
   1   7  -5  158.48   11.30
   1   7  -5  148.99   11.50
  -1   7   5  163.18   10.20
   1   7  -5  142.99    9.10
   1   7  -5  169.68   11.60
  -1   7   5  155.28    9.40
   1   7  -5  152.68   12.00
   1  -7  -5  150.38   11.00
  -1  -7   5  148.29   10.80
   1  -7  -5  180.28   10.10
  -1  -7   5  153.48    9.80
   1  -7  -5  152.68    9.70
  -1  -7   5  150.68   10.80
   1  -7  -5  143.39   10.90
   1  -7  -5  153.48   12.40
   1   7  -4  332.47   19.40
   1   7  -4  341.97   18.80
   1   7  -4  308.87   18.00
   1   7  -4  331.97   18.90
   1   7  -4  322.67   19.70
  -1   7   4  332.27   19.20
  -1   7   4  332.47   18.00
  -1   7   4  339.87   17.20
   1   7  -4  327.07   17.00
   1  -7  -4  337.77   20.00
  -1  -7   4  332.57   17.50
   1  -7  -4  319.67   18.70
   1  -7  -4  316.17   18.60
  -1  -7   4  334.47   18.70
  -1  -7   4  331.07   18.50
   1  -7  -4  337.17   17.40
  -1   7   3   38.90    5.30
   1   7  -3   32.30    5.20
  -1   7   3   35.40    4.10
  -1   7   3   35.60    2.90
   1   7  -3   31.70    4.90
   1   7  -3   35.40    4.30
   1   7  -3   26.20    4.00
   1   7  -3   28.50    2.80
   1  -7  -3   25.70    3.90
  -1  -7   3   27.70    3.90
   1  -7  -3   35.40    3.00
   1  -7  -3   27.30    4.10
   1  -7  -3   37.20    5.50
  -1  -7   3   31.40    3.50
  -1  -7   3   37.70    4.30
   1   7  -2   59.99    5.90
  -1   7   2   56.59    5.80
  -1   7   2   65.59    3.70
   1   7  -2   57.29    3.70
   1   7  -2   60.69    4.60
   1   7  -2   55.39    5.20
  -1   7   2   51.99    4.50
  -1  -7   2   49.99    4.20
  -1  -7   2   52.29    4.00
   1  -7  -2   52.79    5.90
   1  -7  -2   59.59    4.80
  -1  -7   2   56.99    4.50
   1  -7  -2   60.09    4.80
  -1   7   1  127.39    6.80
   1   7  -1  117.19    7.70
   1   7  -1  118.29    7.30
  -1   7   1  114.59    7.30
  -1   7   1  109.29    7.50
   1   7  -1  108.69    7.50
   1  -7  -1  119.29    8.00
  -1  -7   1  126.89    7.00
  -1  -7   1  122.99    7.00
  -1  -7   1  122.89    7.00
   1  -7  -1  118.09    7.10
   1  -7  -1  134.39    7.20
   1   7   0  301.87   16.30
  -1   7   0  309.77   16.20
   1   7   0  302.77   16.60
  -1   7   0  307.77   16.60
   1   7   0  326.87   16.70
   1   7   0  331.87   16.90
  -1   7   0  302.87   16.50
  -1   7   0  301.37   16.50
   1  -7   0  347.47   16.20
   1  -7   0  350.26   16.30
  -1  -7   0  326.07   16.00
  -1  -7   0  315.97   16.60
  -1  -7   0  322.17   16.00
   1  -7   0  311.27   16.60
  -1   7  -1 1253.67   61.19
  -1   7  -1 1236.08   61.79
   1   7   1 1310.07   61.19
   1   7   1 1247.78   61.99
  -1   7  -1 1220.18   61.59
   1   7   1 1285.67   60.49
   1   7   1 1232.18   61.49
  -1   7  -1 1255.67   61.49
   1  -7   1 1245.28   60.79
  -1  -7  -1 1247.78   62.29
  -1  -7  -1 1357.76   60.79
  -1  -7  -1 1322.57   60.79
  -1  -7  -1 1171.28   61.69
   1  -7   1 1271.77   61.09
   1  -7   1 1251.47   60.99
  -1   7  -2  196.48   10.80
   1   7   2  203.28   12.00
   1   7   2  198.58   10.80
  -1   7  -2  185.28   11.40
   1   7   2  204.08   10.00
   1   7   2  191.68   11.40
  -1   7  -2  178.28   11.80
  -1   7  -2  183.28   11.70
  -1  -7  -2  190.48   12.20
  -1  -7  -2  212.38   10.80
   1  -7   2  198.18   10.90
  -1  -7  -2  182.98   11.70
   1  -7   2  202.28    9.90
  -1  -7  -2  199.68   10.80
   1  -7   2  184.58   10.80
   1   7   3   32.70    2.90
   1   7   3   27.30    5.00
  -1   7  -3   32.30    5.20
  -1   7  -3   33.90    4.70
   1   7   3   30.00    4.50
  -1   7  -3   36.50    5.20
   1   7   3   35.90    3.90
  -1   7  -3   33.10    3.80
   1  -7   3   32.40    2.70
   1  -7   3   34.70    4.00
  -1  -7  -3   29.50    4.90
  -1  -7  -3   31.60    3.90
   1  -7   3   33.60    3.90
  -1  -7  -3   35.70    4.10
  -1  -7  -3   30.10    5.60
  -1  -7  -3   34.30    5.00
   1   7   4  135.59    8.50
  -1   7  -4  131.49   10.20
  -1   7  -4  147.69   11.00
   1   7   4  157.18    9.40
   1   7   4  168.18   11.10
  -1   7  -4  142.19   10.10
   1   7   4  149.79   10.00
  -1  -7  -4  128.99   10.60
  -1  -7  -4  154.28   11.50
  -1  -7  -4  145.19   10.40
  -1  -7  -4  143.29    8.70
  -1  -7  -4  135.49    9.40
  -1  -7  -4  121.69    9.10
   1  -7   4  151.68    9.50
   1  -7   4  136.99    8.00
   1  -7   4  151.18    9.60
   1   7   5  154.88   10.00
  -1   7  -5  171.88   12.70
   1   7   5  151.88   11.90
  -1   7  -5  170.38   12.60
  -1   7  -5  157.88   10.70
  -1   7  -5  163.98   11.70
   1   7   5  165.18   10.50
   1   7   5  165.98   11.30
  -1  -7  -5  159.58   10.20
  -1  -7  -5  185.18   12.30
  -1  -7  -5  132.99   10.50
  -1  -7  -5  147.79   12.20
   1  -7   5  173.18   11.10
  -1  -7  -5  175.48   12.60
  -1  -7  -5  166.88   11.10
  -1  -7  -5  173.38   11.10
   1  -7   5  172.38   11.20
   1  -7   5  160.38    9.60
   1   7   6   31.70    5.20
  -1   7  -6   21.00    5.40
   1   7   6   29.40    6.00
  -1   7  -6   31.20    5.30
   1   7   6   29.30    4.70
  -1   7  -6   32.00    7.00
   1   7   6   33.70    5.80
  -1   7  -6   29.80    6.50
  -1   7  -6   29.00    5.00
  -1  -7  -6   30.30    7.00
  -1  -7  -6   30.00    6.70
   1  -7   6   27.50    5.10
   1  -7   6   33.90    5.10
  -1  -7  -6   25.40    5.10
  -1  -7  -6   15.70    4.30
   1  -7   6   35.30    4.40
  -1  -7  -6   22.70    4.30
  -1  -7  -6   32.00    5.50
  -1  -7  -6   27.50    6.40
  -1   7  -7  -11.50    3.20
  -1   7  -7   -2.90    5.00
  -1   7  -7    5.90    5.00
   1   7   7    1.90    3.00
   1   7   7    2.00    3.90
  -1   7  -7   10.50    5.20
   1   7   7   -3.00    2.90
   1   7   7    3.60    4.20
  -1  -7  -7    0.30    3.70
  -1  -7  -7    3.60    5.60
  -1  -7  -7   -4.00    3.30
  -1  -7  -7   -2.40    4.70
  -1  -7  -7   -0.70    5.00
   1  -7   7    4.50    3.10
  -1  -7  -7    3.30    3.40
   1  -7   7    0.70    3.40
  -1   7  -8    4.30    5.00
   1   7   8   -0.20    4.20
  -1   7  -8    4.20    5.50
  -1   7  -8    5.00    5.40
   1   7   8    7.40    4.00
   1   7   8   -0.60    4.60
   1   7   8   -2.40    3.40
   1  -7   8    2.20    4.20
  -1  -7  -8    9.70    4.40
  -1  -7  -8   -7.40    4.70
  -1  -7  -8    0.20    5.80
  -1  -7  -8    8.60    4.90
  -1  -7  -8    4.30    5.90
   1  -7   8    2.00    4.20
   1   7   9    3.20    4.60
   1   7   9   10.10    5.20
   1   7   9    2.20    4.30
  -1   7  -9   19.20    7.70
  -1   7  -9    9.10    6.60
   1   7   9   15.10    6.90
  -1  -7  -9    8.30    7.50
  -1  -7  -9   11.60    7.30
   1  -7   9   12.80    5.30
   1  -7   9    5.40    4.70
  -1  -7  -9   10.90    7.30
   1   7  10    1.50    5.60
  -1   7 -10    2.70    5.90
  -1   7 -10   -0.50    6.30
  -1  -7 -10  -16.30    6.80
   1  -7  10   -1.80    4.60
   1  -7  10    0.50    5.00
  -1   7 -11  -12.40    5.40
  -1   7 -11   -0.70    7.00
   1  -7  11   12.50    6.70
   1  -7  11    0.90    5.20
   1  -7  11   -5.50    4.50
   1   8 -11   16.30    8.60
  -1   8  11   34.70    9.10
  -1   8  11   33.10    7.90
  -1  -8  11   16.90    6.80
   1  -8 -11   30.50   12.90
  -1  -8  11   27.80    7.80
   1   8 -10   -5.80    5.30
   1   8 -10    1.40    5.90
  -1   8  10    7.30    6.20
   1   8 -10   20.30    7.80
  -1   8  10   -2.80    5.10
  -1  -8  10   -1.20    4.70
   1  -8 -10    1.90    6.00
   1  -8 -10    7.40    6.00
  -1  -8  10    0.60    5.00
   1  -8 -10  -12.30    8.20
  -1   8   9   -2.70    5.40
   1   8  -9   -4.60    3.10
   1   8  -9    8.20    5.40
   1   8  -9   -4.40    5.40
  -1   8   9   -1.30    4.60
  -1  -8   9    3.60    4.50
   1  -8  -9   -4.00    6.40
   1  -8  -9   -2.60    4.80
   1  -8  -9    4.80    5.00
  -1  -8   9   -1.10    4.80
   1   8  -8  123.49   14.10
  -1   8   8  116.59   12.40
   1   8  -8  106.89   12.40
  -1   8   8   95.99   12.10
   1   8  -8   98.09   12.30
   1  -8  -8  109.59   11.90
   1  -8  -8  124.49   14.50
  -1  -8   8  123.29   11.00
   1  -8  -8  116.29   12.10
  -1  -8   8  106.99   11.40
   1   8  -7   44.40    7.30
  -1   8   7   58.39    8.80
   1   8  -7   47.80    8.50
  -1   8   7   46.50    6.80
   1   8  -7   54.59    7.70
   1   8  -7   48.30    8.90
  -1   8   7   51.19    8.00
  -1  -8   7   57.89    7.80
   1  -8  -7   57.39    8.00
   1  -8  -7   65.89   10.10
  -1  -8   7   61.49    6.70
  -1  -8   7   59.49    7.90
   1  -8  -7   42.50    7.20
   1   8  -6   60.19    7.30
   1   8  -6   59.09    8.80
   1   8  -6   58.49    7.40
  -1   8   6   51.39    7.80
   1   8  -6   59.49    8.70
  -1   8   6   59.59    5.60
  -1   8   6   64.59    7.10
  -1  -8   6   64.69    6.60
   1  -8  -6   64.79    7.80
  -1  -8   6   56.99    7.10
   1  -8  -6   58.99    7.50
  -1  -8   6   58.99    7.40
   1  -8  -6   59.49    9.10
  -1   8   5    4.10    2.80
   1   8  -5    3.70    3.40
  -1   8   5    4.00    3.70
   1   8  -5    9.50    4.10
   1   8  -5    3.20    4.00
  -1   8   5    6.30    2.20
   1   8  -5    5.90    3.10
   1   8  -5    4.00    2.30
  -1  -8   5    4.30    3.00
   1  -8  -5    1.70    3.00
  -1  -8   5   -0.40    2.20
   1  -8  -5    5.60    3.20
  -1  -8   5    0.00    2.80
   1  -8  -5    5.80    4.30
   1  -8  -5    1.40    2.10
   1   8  -4  113.99    9.00
   1   8  -4  102.39    7.70
   1   8  -4  112.19    8.40
   1   8  -4  100.79    8.80
  -1   8   4  101.29    8.80
  -1   8   4  112.29    6.60
   1   8  -4  102.99    6.40
  -1   8   4  109.89    7.60
   1  -8  -4   99.99    8.10
   1  -8  -4  108.59    9.60
   1  -8  -4   95.19    8.00
  -1  -8   4  108.99    7.00
  -1  -8   4  104.99    8.00
  -1  -8   4   98.49    8.00
   1  -8  -4  102.19    6.50
   1   8  -3 1039.90   51.79
   1   8  -3 1082.49   54.19
   1   8  -3 1007.30   54.09
   1   8  -3 1083.69   52.99
  -1   8   3 1037.50   53.89
  -1   8   3 1097.89   51.89
  -1   8   3 1090.09   52.89
   1  -8  -3 1061.69   54.59
   1  -8  -3 1075.19   53.39
  -1  -8   3 1126.09   52.29
   1  -8  -3 1068.89   53.39
  -1  -8   3 1091.39   53.29
  -1  -8   3 1049.09   53.19
  -1   8   2  154.98    8.10
  -1   8   2  152.28    9.00
   1   8  -2  147.49    8.90
   1   8  -2  141.49    9.70
  -1   8   2  150.58   10.00
   1   8  -2  129.29    9.60
   1   8  -2  147.09    8.00
   1  -8  -2  151.78    9.10
   1  -8  -2  143.59   10.20
  -1  -8   2  141.79    8.30
   1  -8  -2  149.39    9.00
  -1  -8   2  152.68    8.90
  -1  -8   2  140.59    8.80
   1   8  -1   -0.60    0.70
  -1   8   1    3.50    2.40
  -1   8   1    0.70    1.50
   1   8  -1   -1.00    2.00
   1   8  -1   -2.00    1.80
   1   8  -1    2.50    1.90
  -1   8   1    1.50    1.60
  -1  -8   1    0.90    1.30
  -1  -8   1    0.90    1.40
   1  -8  -1    0.10    1.40
   1  -8  -1   -1.90    1.20
   1  -8  -1   -3.00    1.90
  -1  -8   1   -1.50    1.10
   1   8   0  379.46   19.20
   1   8   0  340.37   18.50
   1   8   0  356.96   18.90
  -1   8   0  353.76   18.90
   1   8   0  346.57   18.90
  -1   8   0  353.46   18.80
  -1   8   0  353.36   18.30
  -1   8   0  360.06   18.80
  -1  -8   0  366.16   18.20
  -1  -8   0  372.76   18.20
  -1  -8   0  360.56   18.90
   1  -8   0  366.56   19.00
   1  -8   0  370.06   18.40
   1  -8   0  387.46   18.40
   1   8   1  360.26   18.10
  -1   8  -1  362.36   18.90
   1   8   1  367.36   18.80
  -1   8  -1  344.07   19.30
   1   8   1  371.06   19.90
   1   8   1  344.77   19.20
  -1   8  -1  358.76   19.50
  -1   8  -1  359.86   19.20
  -1  -8  -1  394.96   18.50
   1  -8   1  360.06   18.60
  -1  -8  -1  401.96   18.50
  -1  -8  -1  364.56   20.10
   1  -8   1  369.56   18.50
   1  -8   1  365.66   18.60
  -1  -8  -1  343.37   19.50
   1   8   2  211.68   11.50
  -1   8  -2  184.78   11.40
  -1   8  -2  197.08   12.70
   1   8   2  211.28   13.10
  -1   8  -2  219.08   13.00
   1   8   2  211.08   12.30
  -1   8  -2  209.88   12.30
   1   8   2  222.58   10.60
  -1  -8  -2  199.28   13.40
  -1  -8  -2  209.08   11.50
  -1  -8  -2  217.18   11.50
  -1  -8  -2  206.38   12.80
   1  -8   2  206.08   11.60
   1  -8   2  198.78   11.60
   1  -8   2  213.48   10.70
   1   8   3   10.80    2.40
   1   8   3   11.70    1.80
  -1   8  -3    7.20    3.60
  -1   8  -3   10.90    3.70
   1   8   3    4.10    3.40
  -1   8  -3   11.00    2.40
  -1   8  -3    8.50    3.30
   1   8   3   10.70    3.20
   1  -8   3    4.60    2.20
   1  -8   3    9.30    2.50
  -1  -8  -3   10.00    4.40
  -1  -8  -3    3.90    3.50
   1  -8   3    8.60    1.50
  -1  -8  -3    7.00    2.40
  -1  -8  -3    4.70    2.10
  -1   8  -4  166.28   12.30
  -1   8  -4  168.38   10.50
  -1   8  -4  154.78   11.80
   1   8   4  177.28    9.70
   1   8   4  160.78   12.00
   1   8   4  174.48   11.40
  -1   8  -4  161.48   11.50
   1   8   4  174.78   10.50
  -1  -8  -4  187.78    9.90
  -1  -8  -4  147.39   12.00
   1  -8   4  183.28    9.40
  -1  -8  -4  169.78   11.80
  -1  -8  -4  170.88   10.70
   1  -8   4  181.88   11.00
   1  -8   4  169.68   10.90
  -1  -8  -4  161.58   12.30
  -1  -8  -4  167.48   10.70
  -1   8  -5   37.90    6.10
  -1   8  -5   28.70    6.30
  -1   8  -5   41.50    6.50
   1   8   5   37.70    4.30
   1   8   5   47.90    6.80
   1   8   5   47.40    6.20
  -1   8  -5   30.90    4.60
   1   8   5   45.80    5.20
   1  -8   5   36.50    5.30
   1  -8   5   39.40    3.90
  -1  -8  -5   33.00    5.00
  -1  -8  -5   45.10    4.70
  -1  -8  -5   35.50    6.50
  -1  -8  -5   40.70    6.50
   1  -8   5   34.60    5.10
  -1  -8  -5   41.30    7.40
  -1  -8  -5   33.40    4.80
  -1   8  -6   48.50    6.30
   1   8   6   59.99    6.80
  -1   8  -6   48.10    8.10
  -1   8  -6   51.59    8.20
  -1   8  -6   45.50    7.30
   1   8   6   67.29    6.30
   1   8   6   64.09    8.00
   1   8   6   54.09    8.00
   1  -8   6   46.40    6.40
   1  -8   6   54.59    6.80
  -1  -8  -6   64.19    7.30
  -1  -8  -6   51.49    6.00
  -1  -8  -6   53.69    7.10
  -1  -8  -6   55.29    7.00
  -1  -8  -6   60.89    9.40
  -1  -8  -6   51.09    8.10
  -1  -8  -6   54.89    8.10
  -1   8  -7   44.00    8.40
   1   8   7   30.10    6.90
   1   8   7   36.30    6.80
   1   8   7   35.50    5.60
  -1   8  -7   32.70    6.90
  -1   8  -7   22.00    6.70
   1  -8   7   19.80    5.30
   1  -8   7   32.20    5.60
  -1  -8  -7   31.10    5.80
  -1  -8  -7   34.30    7.40
  -1  -8  -7   20.70    6.90
  -1  -8  -7   32.50    8.60
  -1  -8  -7   28.00    5.60
  -1  -8  -7   35.80    5.90
  -1   8  -8   69.79   10.90
  -1   8  -8   68.19   10.80
   1   8   8   91.49   11.50
  -1   8  -8   62.89    9.30
   1   8   8  100.69   10.30
   1  -8   8   73.49    8.80
  -1  -8  -8   66.09   10.80
  -1  -8  -8   74.99   11.60
  -1  -8  -8   58.39    8.60
  -1  -8  -8   95.09   11.90
   1  -8   8   75.19    9.10
  -1  -8  -8   52.79    8.40
   1   8   9   -3.00    4.60
   1   8   9   -4.20    4.80
   1   8   9    3.60    5.40
  -1   8  -9    0.20    6.10
  -1   8  -9    1.50    5.30
   1  -8   9    2.40    4.60
  -1  -8  -9   -9.20    6.20
   1  -8   9   -3.50    4.30
  -1  -8  -9    4.10    7.30
  -1   8 -10   -5.50    6.60
  -1   8 -10   12.20    7.10
   1   8  10    7.70    5.70
   1   8  10    1.20    5.90
   1  -8  10   -2.90    4.70
  -1  -8 -10    0.50    7.40
   1  -8  10   -5.00    4.50
  -1   8 -11    0.10    7.80
  -1   8 -11   -2.90    6.70
   1   8  11   17.30    7.60
   1  -8  11    5.20    5.60
   1  -8  11   -5.30    5.00
   1  -8  11   -5.00    4.60
  -1   9  11   14.40    7.60
   1   9 -11    5.70    7.20
   1   9 -11    1.20    7.20
  -1  -9  11    6.20    6.30
   1  -9 -11  -14.00    8.40
  -1  -9  11   -1.90    5.60
   1   9 -10   12.80    8.40
   1   9 -10   23.60    8.60
  -1   9  10   12.80    6.00
  -1   9  10   12.50    6.70
   1  -9 -10   14.20    9.60
   1  -9 -10   15.60    6.70
   1  -9 -10    2.30    5.90
  -1  -9  10    8.60    6.10
  -1  -9  10   18.30    6.60
   1   9  -9   57.79   10.70
  -1   9   9   57.89    9.80
   1   9  -9   48.50    8.70
  -1   9   9   49.99    9.30
   1   9  -9   41.40    9.00
  -1  -9   9   54.29    8.80
   1  -9  -9   54.89    9.00
   1  -9  -9   64.49   12.00
   1  -9  -9   41.40    8.60
  -1  -9   9   47.80    8.40
  -1   9   8  154.78   13.10
   1   9  -8  131.99   15.10
  -1   9   8  129.29   13.80
   1   9  -8  143.39   12.50
   1   9  -8  117.49   14.00
   1  -9  -8  120.89   13.00
   1  -9  -8  123.49   12.90
   1  -9  -8  143.69   15.70
  -1  -9   8  160.58   12.70
  -1  -9   8  147.79   11.80
   1   9  -7   37.60    7.80
   1   9  -7   30.00    6.70
  -1   9   7   43.50    7.50
   1   9  -7   40.10    6.70
   1   9  -7   45.20    8.80
  -1   9   7   34.00    6.00
   1  -9  -7   38.10    6.70
   1  -9  -7   27.60    6.30
  -1  -9   7   39.20    6.70
  -1  -9   7   40.90    6.80
   1  -9  -7   36.00    8.60
  -1  -9   7   33.10    6.50
  -1   9   6   11.60    3.80
  -1   9   6    5.70    4.90
   1   9  -6   10.30    4.20
   1   9  -6    4.30    4.80
   1   9  -6   10.60    4.90
   1   9  -6    1.50    4.20
  -1   9   6   10.00    5.00
   1  -9  -6    5.00    3.60
  -1  -9   6   11.10    4.40
  -1  -9   6   10.20    4.30
  -1  -9   6   10.30    3.60
   1  -9  -6   13.00    4.40
   1  -9  -6    7.50    5.40
  -1   9   5   51.39    5.90
   1   9  -5   38.90    5.90
   1   9  -5   43.80    7.00
   1   9  -5   33.70    6.60
   1   9  -5   44.10    5.80
  -1   9   5   45.90    4.50
  -1   9   5   37.10    6.50
  -1  -9   5   38.30    5.70
   1  -9  -5   38.90    5.80
   1  -9  -5   37.40    5.70
  -1  -9   5   45.10    4.80
   1  -9  -5   43.20    7.50
  -1  -9   5   42.20    5.80
   1   9  -4   33.30    4.70
  -1   9   4   39.10    3.10
   1   9  -4   33.90    5.80
  -1   9   4   38.90    4.80
  -1   9   4   32.20    3.50
  -1   9   4   27.60    5.50
   1   9  -4   36.80    3.40
   1   9  -4   29.80    5.70
   1  -9  -4   34.10    4.90
   1  -9  -4   35.60    3.20
  -1  -9   4   32.70    4.60
   1  -9  -4   27.20    5.70
   1  -9  -4   38.10    5.00
  -1  -9   4   35.30    3.90
  -1  -9   4   34.20    4.50
   1   9  -3  412.56   22.90
  -1   9   3  373.66   22.70
  -1   9   3  409.76   21.70
   1   9  -3  373.46   22.80
   1   9  -3  424.96   20.50
  -1   9   3  437.26   20.60
   1   9  -3  402.56   21.70
  -1  -9   3  399.36   21.70
   1  -9  -3  416.56   22.10
   1  -9  -3  401.66   22.00
   1  -9  -3  396.86   23.30
  -1  -9   3  402.66   21.90
  -1  -9   3  422.36   20.90
   1   9  -2  477.65   24.00
  -1   9   2  505.75   24.20
   1   9  -2  455.75   25.70
  -1   9   2  465.95   25.90
  -1   9   2  498.95   25.10
   1   9  -2  501.75   25.00
   1   9  -2  480.55   25.90
  -1  -9   2  452.65   24.70
   1  -9  -2  501.35   25.10
  -1  -9   2  508.35   24.50
   1  -9  -2  494.15   25.10
   1  -9  -2  436.46   26.00
  -1  -9   2  486.95   24.90
  -1   9   1  213.28   11.20
   1   9  -1  189.78   11.90
   1   9  -1  199.58   11.60
  -1   9   1  199.58   11.60
   1   9  -1  200.48   11.90
   1   9  -1  184.08   11.00
  -1   9   1  202.78   12.20
   1  -9  -1  214.78   11.30
  -1  -9   1  203.08   11.20
  -1  -9   1  202.08   11.00
  -1  -9   1  212.68   11.10
   1  -9  -1  214.38   11.30
   1  -9  -1  201.28   12.30
  -1   9   0  130.69    8.10
   1   9   0  134.99    8.70
  -1   9   0  149.19    8.80
   1   9   0  149.19    9.10
   1   9   0  133.19    8.30
  -1   9   0  137.19    8.70
  -1   9   0  134.29    8.80
   1   9   0  137.99    8.80
   1  -9   0  155.58    8.20
  -1  -9   0  149.29    7.90
   1  -9   0  144.79    8.80
   1  -9   0  134.19    8.00
  -1  -9   0  134.69    8.60
  -1  -9   0  153.78    7.90
   1   9   1  211.98   12.60
   1   9   1  221.48   12.20
  -1   9  -1  234.78   13.10
   1   9   1  208.78   13.20
  -1   9  -1  209.58   12.60
  -1   9  -1  222.58   12.30
  -1   9  -1  224.08   12.70
   1   9   1  219.28   11.50
  -1  -9  -1  218.18   13.00
  -1  -9  -1  228.08   11.70
  -1  -9  -1  236.68   11.80
   1  -9   1  221.18   12.00
   1  -9   1  222.88   12.00
   1  -9   1  218.08   12.00
  -1   9  -2  211.58   13.40
   1   9   2  233.08   13.10
   1   9   2  229.68   11.20
   1   9   2  232.18   12.30
  -1   9  -2  213.28   13.10
  -1   9  -2  218.18   13.60
  -1   9  -2  211.48   12.40
   1   9   2  225.38   13.90
  -1  -9  -2  204.08   13.50
   1  -9   2  221.28   12.30
   1  -9   2  233.48   12.50
  -1  -9  -2  225.58   12.10
  -1  -9  -2  198.68   14.10
   1  -9   2  226.28   11.60
  -1  -9  -2  210.58   12.10
   1   9   3   36.70    2.90
   1   9   3   38.30    5.70
  -1   9  -3   36.10    5.10
   1   9   3   40.90    4.10
   1   9   3   32.60    4.80
  -1   9  -3   34.60    3.90
  -1   9  -3   27.60    5.20
  -1   9  -3   39.40    5.60
   1  -9   3   28.30    3.90
   1  -9   3   32.00    4.10
  -1  -9  -3   40.30    6.60
  -1  -9  -3   39.00    4.20
   1  -9   3   39.00    2.90
  -1  -9  -3   36.20    4.10
  -1  -9  -3   30.70    4.90
  -1   9  -4  163.78   11.60
  -1   9  -4  173.28   10.60
   1   9   4  160.68   12.30
   1   9   4  178.58    9.50
   1   9   4  161.48   11.30
   1   9   4  183.18   10.70
  -1   9  -4  161.18   12.30
  -1   9  -4  166.28   12.50
  -1  -9  -4  161.68   10.90
  -1  -9  -4  147.59   12.20
   1  -9   4  185.18    9.40
  -1  -9  -4  175.78   13.20
   1  -9   4  174.78   11.00
   1  -9   4  162.08   10.60
  -1  -9  -4  176.88   10.90
   1   9   5  230.68   15.20
  -1   9  -5  254.67   17.00
   1   9   5  245.18   13.60
   1   9   5  214.88   16.10
  -1   9  -5  242.98   15.80
  -1   9  -5  236.28   16.80
   1   9   5  242.08   14.40
  -1   9  -5  247.08   14.60
  -1  -9  -5  265.57   14.00
  -1  -9  -5  246.58   16.90
   1  -9   5  253.17   15.20
   1  -9   5  255.27   13.30
  -1  -9  -5  233.58   15.00
  -1  -9  -5  262.67   17.70
  -1  -9  -5  258.37   16.40
  -1  -9  -5  239.08   15.10
   1  -9   5  241.68   14.90
   1   9   6    7.90    3.10
  -1   9  -6    9.30    4.90
  -1   9  -6   24.20    6.50
   1   9   6    9.70    5.30
  -1   9  -6   14.00    5.70
   1   9   6   16.80    4.90
   1   9   6   12.40    3.80
   1  -9   6    9.00    3.40
  -1  -9  -6    7.20    3.70
  -1  -9  -6   10.80    6.20
  -1  -9  -6   13.60    5.70
  -1  -9  -6    7.70    5.20
   1  -9   6    8.70    3.90
  -1  -9  -6    4.60    3.90
  -1   9  -7   -3.50    4.70
   1   9   7    1.90    4.70
   1   9   7   -0.60    2.80
  -1   9  -7    1.60    4.90
   1   9   7    1.10    4.30
  -1   9  -7    1.20    5.10
  -1  -9  -7    3.20    5.80
   1  -9   7    4.90    3.90
  -1  -9  -7   -0.90    5.00
  -1  -9  -7   -1.50    3.40
   1  -9   7   -2.20    3.50
  -1  -9  -7   -0.30    3.60
  -1  -9  -7   -4.20    4.90
  -1   9  -8    0.30    4.60
   1   9   8   -0.20    4.00
  -1   9  -8   12.50    6.60
   1   9   8    4.30    5.30
  -1   9  -8    3.50    5.60
  -1  -9  -8    1.60    4.30
  -1  -9  -8   -7.60    5.70
  -1  -9  -8   -0.60    5.90
   1  -9   8   -4.60    3.50
  -1  -9  -8   -2.10    6.00
  -1  -9  -8    6.60    4.60
   1  -9   8   -0.20    3.90
   1   9   9    8.10    5.30
  -1   9  -9    3.40    6.30
   1   9   9   -0.60    4.90
   1   9   9  -10.90    4.60
  -1   9  -9   -0.70    5.40
   1  -9   9   -0.60    4.40
  -1  -9  -9    6.00    6.90
  -1  -9  -9   -4.30    7.40
   1  -9   9   -7.50    3.30
   1   9  10   -2.00    5.70
   1   9  10    9.30    5.90
  -1   9 -10    7.00    6.60
  -1   9 -10    2.60    6.30
   1  -9  10   -2.00    4.30
  -1  -9 -10    8.30    8.30
   1  -9  10   -1.20    4.50
   1   9  11    7.30    6.60
  -1   9 -11    4.10    7.90
  -1   9 -11   -1.60    6.00
   1  -9  11    8.20    5.80
  -1  -9 -11   -7.50    9.60
   1  -9  11    5.60    5.80
   1  -9  11    5.30    6.50
  -1  10  11    2.00    6.70
   1  10 -11    8.40    8.60
   1  10 -11   19.40    8.30
  -1 -10  11    9.30    6.20
   1 -10 -11   -1.10    9.40
   1  10 -10    6.00    7.00
   1  10 -10    0.80    5.80
  -1  10  10    0.20    5.80
   1 -10 -10   -3.10    8.20
   1 -10 -10    0.00    6.50
  -1 -10  10   -0.20    5.20
   1 -10 -10    2.30    5.40
  -1 -10  10   -3.40    4.70
  -1  10   9    1.10    5.70
   1  10  -9   -3.20    5.70
   1  10  -9   11.30    7.20
  -1  10   9    2.60    6.20
   1 -10  -9   -4.90    4.10
  -1 -10   9    4.50    4.20
   1 -10  -9    1.90    4.70
   1 -10  -9   -2.70    7.60
  -1 -10   9    4.30    4.80
   1  10  -8   31.60    8.30
  -1  10   8   28.50    7.10
   1  10  -8   17.30    6.20
  -1  10   8   40.30    8.20
  -1 -10   8   28.20    6.30
   1 -10  -8   21.50    6.20
   1 -10  -8   35.90    9.30
   1 -10  -8   16.20    6.40
  -1 -10   8   30.60    6.80
   1  10  -7   34.70    7.20
   1  10  -7   33.70    6.50
  -1  10   7   27.10    5.60
   1  10  -7   35.10    7.70
   1  10  -7   29.00    8.00
  -1  10   7   34.70    7.20
   1 -10  -7   25.20    6.10
  -1 -10   7   31.00    6.30
   1 -10  -7   26.10    6.30
   1 -10  -7   33.20    8.40
  -1 -10   7   39.30    6.30
   1  10  -6   18.40    6.10
  -1  10   6   22.30    4.90
   1  10  -6   22.30    5.20
   1  10  -6   26.50    6.80
  -1  10   6   14.90    5.60
  -1 -10   6   25.50    4.20
   1 -10  -6   13.60    5.00
  -1 -10   6    9.80    4.50
   1 -10  -6   18.30    5.00
  -1 -10   6   25.20    5.20
   1 -10  -6   24.80    7.30
  -1  10   5    8.10    4.60
  -1  10   5    0.10    2.80
   1  10  -5   -1.20    3.50
   1  10  -5   -1.60    2.90
   1  10  -5   -4.30    3.80
  -1  10   5   -1.10    1.80
  -1 -10   5    5.00    3.50
  -1 -10   5   -1.20    2.70
  -1 -10   5    4.10    2.40
   1 -10  -5    4.40    3.20
   1 -10  -5   -1.10    3.00
   1 -10  -5   -4.60    3.00
   1  10  -4  446.66   23.70
  -1  10   4  468.15   25.00
   1  10  -4  456.45   25.20
  -1  10   4  480.95   26.60
  -1  10   4  466.15   23.10
   1  10  -4  464.05   26.70
   1  10  -4  477.45   27.00
  -1  10   4  490.05   23.80
  -1 -10   4  487.45   25.50
   1 -10  -4  465.75   27.20
   1 -10  -4  463.05   25.60
   1 -10  -4  430.56   25.40
  -1 -10   4  512.85   24.30
  -1 -10   4  462.95   25.50
  -1  10   3   19.70    4.70
   1  10  -3   22.00    3.80
   1  10  -3   24.60    2.70
  -1  10   3   26.00    2.80
   1  10  -3   18.40    4.60
   1  10  -3   33.80    5.30
  -1  10   3   21.60    3.80
  -1 -10   3   17.10    3.30
  -1 -10   3   23.30    3.80
  -1 -10   3   20.70    3.00
   1 -10  -3   26.90    4.00
   1 -10  -3   25.30    5.10
   1 -10  -3   20.50    3.70
   1  10  -2   14.50    3.40
   1  10  -2   14.70    2.90
   1  10  -2   13.40    2.40
   1  10  -2    9.90    3.40
  -1  10   2   17.00    4.20
  -1  10   2   19.30    3.60
  -1  10   2   14.80    2.40
   1 -10  -2   14.00    3.00
  -1 -10   2   14.70    2.70
  -1 -10   2   12.90    2.70
  -1 -10   2   14.10    2.50
   1 -10  -2   14.60    3.00
   1 -10  -2   11.50    3.90
   1  10  -1  175.28   11.30
  -1  10   1  177.88   11.40
  -1  10   1  196.18   10.50
   1  10  -1  181.28   11.20
  -1  10   1  167.08   10.80
   1  10  -1  171.48   10.30
   1  10  -1  184.78   10.70
  -1 -10   1  179.88   10.10
   1 -10  -1  187.68   10.40
  -1 -10   1  182.18   10.20
   1 -10  -1  183.98   10.40
  -1 -10   1  188.58   10.60
   1 -10  -1  167.38   11.40
   1  10   0    2.30    2.70
   1  10   0   -0.10    2.30
  -1  10   0   -1.70    1.70
   1  10   0    0.50    2.30
  -1  10   0    1.70    2.60
   1  10   0    2.30    2.00
  -1  10   0    4.50    2.40
  -1  10   0   -1.90    2.30
   1 -10   0    0.60    1.10
  -1 -10   0    1.60    1.30
   1 -10   0    2.10    2.20
  -1 -10   0    0.60    1.20
   1 -10   0   -0.30    1.40
  -1 -10   0   -1.00    2.00
  -1  10  -1   12.00    2.90
  -1  10  -1   21.40    3.30
   1  10   1   12.70    3.80
   1  10   1   15.10    3.60
   1  10   1   19.00    3.10
  -1  10  -1   19.30    3.30
   1  10   1   13.90    2.20
  -1  10  -1   15.10    3.60
   1 -10   1   14.60    2.50
  -1 -10  -1   16.30    2.20
  -1 -10  -1   19.10    2.40
   1 -10   1   13.80    2.70
  -1 -10  -1   16.20    3.60
   1 -10   1   14.10    2.50
   1  10   2    0.40    2.00
  -1  10  -2   -2.00    2.80
  -1  10  -2    0.10    2.10
   1  10   2    0.20    1.20
   1  10   2    3.30    1.90
   1  10   2   -4.10    2.60
  -1  10  -2   -1.80    2.90
  -1  10  -2    1.40    2.40
   1 -10   2    2.60    1.90
   1 -10   2   -1.20    1.20
  -1 -10  -2   -0.20    1.80
   1 -10   2    1.30    1.50
  -1 -10  -2    3.30    3.70
  -1 -10  -2    1.70    2.80
  -1 -10  -2   -0.80    1.50
  -1  10  -3  113.29    7.80
   1  10   3  123.09    6.60
   1  10   3  123.59    7.80
  -1  10  -3  117.69    8.60
  -1  10  -3  114.39    9.50
   1  10   3  117.19    9.70
   1  10   3  110.69    8.70
  -1  10  -3  115.29    9.50
   1 -10   3  132.89    6.90
  -1 -10  -3  136.39   10.70
  -1 -10  -3  121.19    8.10
  -1 -10  -3  121.99    8.20
   1 -10   3  121.09    8.20
  -1 -10  -3  111.69    9.60
   1 -10   3  125.09    8.00
   1  10   4  409.06   18.80
  -1  10  -4  380.46   21.40
   1  10   4  401.56   20.10
  -1  10  -4  355.66   22.10
   1  10   4  362.56   20.90
  -1  10  -4  349.47   19.90
  -1  10  -4  352.96   22.00
   1  10   4  355.16   21.90
  -1 -10  -4  357.66   20.30
  -1 -10  -4  385.66   23.00
  -1 -10  -4  345.47   20.20
   1 -10   4  400.36   18.80
  -1 -10  -4  345.27   22.00
   1 -10   4  358.66   20.30
   1 -10   4  350.36   20.40
  -1  10  -5    8.50    4.80
  -1  10  -5    7.40    4.30
  -1  10  -5    4.20    4.50
  -1  10  -5    4.60    2.90
   1  10   5    5.10    2.20
   1  10   5    7.60    2.90
   1  10   5   10.10    4.10
   1  10   5    8.20    4.70
   1 -10   5    7.30    3.30
  -1 -10  -5    4.70    3.30
  -1 -10  -5    5.60    3.50
  -1 -10  -5    6.00    5.50
  -1 -10  -5    7.70    4.70
   1 -10   5    4.30    3.10
  -1  10  -6   35.30    7.50
   1  10   6   49.20    7.70
   1  10   6   46.20    5.80
  -1  10  -6   44.40    7.30
  -1  10  -6   28.30    7.00
   1  10   6   32.10    6.10
  -1 -10  -6   43.00    8.70
   1 -10   6   30.90    5.40
  -1 -10  -6   29.40    5.40
  -1 -10  -6   18.30    6.70
   1 -10   6   30.50    5.50
  -1 -10  -6   24.50    5.00
  -1  10  -7   14.90    6.20
   1  10   7   30.50    7.10
   1  10   7   23.40    5.00
   1  10   7   32.30    6.70
  -1  10  -7   32.30    8.00
  -1  10  -7   24.50    6.50
  -1 -10  -7   11.30    7.20
   1 -10   7   17.20    5.10
  -1 -10  -7   25.50    5.90
   1 -10   7   25.10    5.60
  -1 -10  -7   23.40    5.30
  -1 -10  -7   32.40    7.90
  -1  10  -8    4.00    5.80
  -1  10  -8    6.70    5.10
  -1  10  -8    1.40    5.20
   1  10   8   -1.70    5.10
   1  10   8    0.40    4.40
   1 -10   8    4.00    4.30
  -1 -10  -8   -4.10    5.50
  -1 -10  -8   -0.50    6.20
   1 -10   8    2.00    3.90
  -1 -10  -8   -5.80    4.90
  -1 -10  -8   -1.00    4.20
   1  10   9    0.80    5.20
  -1  10  -9   10.90    6.90
   1  10   9    3.00    5.70
   1  10   9    9.40    5.50
  -1  10  -9    3.60    6.00
  -1 -10  -9   10.70    7.80
   1 -10   9    3.10    4.70
   1 -10   9    1.20    4.40
   1  10  10   21.10    7.50
  -1  10 -10    4.60    6.80
  -1  10 -10    3.70    7.40
   1  10  10   15.30    6.80
  -1 -10 -10   14.50    9.10
   1 -10  10   20.00    6.30
   1 -10  10   20.20    7.10
  -1  10 -11   -3.50    7.00
   1  10  11   17.40    7.60
  -1  10 -11    0.60    6.60
   1 -10  11    4.20    6.00
   1 -10  11   14.50    7.10
  -1 -10 -11   -0.70   10.10
   1 -10  11    6.40    6.10
  -1  11  11   15.60    7.70
   1  11 -11   10.80    8.80
   1  11 -11    6.20    7.20
   1 -11 -11   -5.90    9.20
  -1 -11  11   -4.70    5.20
   1  11 -10    8.10    6.60
   1  11 -10    3.00    7.00
  -1  11  10   12.30    7.00
   1 -11 -10   -1.80    5.90
  -1 -11  10    5.80    5.50
  -1 -11  10   12.50    6.20
   1 -11 -10   15.10   10.00
  -1  11   9   -0.40    5.50
   1  11  -9    7.60    7.30
   1  11  -9   -2.90    5.30
  -1  11   9   14.60    7.20
  -1 -11   9    4.70    5.40
   1 -11  -9   -2.70    4.70
   1 -11  -9    9.60    6.20
  -1 -11   9    4.00    4.20
   1 -11  -9   10.70    8.70
   1  11  -8   29.30    7.80
   1  11  -8   15.90    7.50
  -1  11   8   26.40    7.40
  -1  11   8   24.00    6.80
  -1 -11   8   16.30    5.60
  -1 -11   8   11.70    5.20
   1 -11  -8   26.30    6.30
   1 -11  -8   17.90    7.80
   1 -11  -8   35.60    7.10
  -1  11   7   21.10    6.30
   1  11  -7    8.30    6.60
   1  11  -7   24.40    5.50
   1  11  -7   18.10    6.70
  -1  11   7   13.60    4.90
  -1 -11   7    6.40    4.70
   1 -11  -7   13.90    5.10
  -1 -11   7    9.60    4.90
   1 -11  -7   12.80    5.10
   1 -11  -7   10.50    6.70
   1  11  -6  117.09   12.50
  -1  11   6  118.99    9.50
   1  11  -6  143.19   10.50
   1  11  -6  107.49   12.60
  -1  11   6  126.39   11.40
  -1 -11   6  139.19    8.90
   1 -11  -6  109.89   10.20
   1 -11  -6   86.59   10.20
  -1 -11   6  107.19    9.50
   1 -11  -6  113.89   13.00
  -1 -11   6  135.69   10.50
  -1  11   5   48.50    4.30
   1  11  -5   54.79    8.00
  -1  11   5   45.70    6.00
   1  11  -5   44.80    6.60
   1  11  -5   46.90    7.90
  -1  11   5   40.60    7.00
  -1 -11   5   52.99    5.10
   1 -11  -5   38.50    7.10
   1 -11  -5   56.19    6.90
  -1 -11   5   48.40    6.40
   1 -11  -5   44.80    6.40
  -1 -11   5   50.29    6.50
   1  11  -4  115.99    7.20
   1  11  -4  130.99   10.40
  -1  11   4  116.29   10.10
   1  11  -4  115.29    8.70
  -1  11   4  111.89    7.10
  -1  11   4  113.29    8.50
   1  11  -4  107.99   10.10
   1 -11  -4  102.79    8.80
  -1 -11   4  129.79    7.70
   1 -11  -4  105.79    8.80
  -1 -11   4  121.09    8.50
   1 -11  -4  106.99   11.10
  -1 -11   4  120.99    8.90
   1  11  -3    2.90    2.80
   1  11  -3    5.80    3.30
   1  11  -3    9.40    2.10
  -1  11   3    8.80    3.90
   1  11  -3    3.80    3.40
  -1  11   3    3.00    1.80
  -1  11   3    8.40    3.10
   1 -11  -3    5.80    2.50
   1 -11  -3    5.50    2.70
  -1 -11   3    0.80    2.20
  -1 -11   3    0.80    2.10
   1 -11  -3    1.00    3.50
  -1 -11   3    1.90    1.80
   1  11  -2    1.30    2.30
   1  11  -2   -3.50    2.50
  -1  11   2   -0.40    1.70
  -1  11   2    7.80    3.50
   1  11  -2    0.60    2.40
  -1  11   2   -2.20    2.50
   1  11  -2    2.40    1.90
   1 -11  -2    3.00    2.10
  -1 -11   2   -0.50    1.70
   1 -11  -2   -0.80    2.90
  -1 -11   2    3.50    2.10
   1 -11  -2    0.90    1.60
  -1 -11   2    0.90    1.80
   1  11  -1  133.29    9.60
   1  11  -1  123.99    9.30
  -1  11   1  140.29    9.30
   1  11  -1  131.79    9.20
  -1  11   1  142.59    9.90
  -1  11   1  147.29    8.80
   1  11  -1  133.79    8.80
  -1 -11   1  145.39    8.50
   1 -11  -1  141.29    9.90
  -1 -11   1  150.58    8.50
   1 -11  -1  150.98    8.70
   1 -11  -1  145.49    8.70
  -1 -11   1  149.19    9.00
  -1  11   0   -0.50    1.90
  -1  11   0    3.50    2.80
   1  11   0    2.50    2.80
  -1  11   0    0.50    2.70
   1  11   0   -2.30    2.50
   1  11   0    0.90    2.30
  -1  11   0   -3.10    2.10
   1  11   0   -2.10    2.40
   1 -11   0    3.10    2.40
  -1 -11   0    5.10    2.60
   1 -11   0    3.50    1.80
   1 -11   0   -2.10    1.40
  -1 -11   0   -0.10    1.30
  -1 -11   0    1.00    1.30
  -1  11  -1  694.23   35.40
  -1  11  -1  712.13   35.80
   1  11   1  677.13   36.30
   1  11   1  669.93   34.50
  -1  11  -1  681.83   36.10
  -1  11  -1  661.13   35.60
   1  11   1  691.73   35.80
   1  11   1  688.23   35.40
  -1 -11  -1  745.03   34.80
   1 -11   1  738.23   35.10
  -1 -11  -1  745.03   34.80
   1 -11   1  721.23   35.20
   1 -11   1  728.63   35.10
  -1 -11  -1  656.63   36.10
   1  11   2   64.99    5.70
   1  11   2   69.89    5.30
   1  11   2   68.99    7.40
  -1  11  -2   77.29    6.00
  -1  11  -2   60.99    6.70
  -1  11  -2   72.09    6.50
  -1  11  -2   63.59    7.10
  -1 -11  -2   66.19    7.20
  -1 -11  -2   62.09    5.00
   1 -11   2   67.79    5.10
   1 -11   2   64.19    5.10
  -1 -11  -2   72.99    5.40
   1 -11   2   71.39    4.90
   1  11   3   17.30    4.00
  -1  11  -3   15.50    4.30
   1  11   3   13.30    4.40
   1  11   3   15.90    2.90
  -1  11  -3   13.10    4.00
  -1  11  -3   18.30    3.40
   1  11   3   15.80    1.70
  -1  11  -3   10.30    3.60
   1 -11   3   12.80    3.00
  -1 -11  -3    8.90    3.40
  -1 -11  -3   12.00    2.90
  -1 -11  -3   13.10    2.90
  -1 -11  -3    6.60    4.60
   1 -11   3   12.30    2.00
   1 -11   3    9.50    2.70
  -1  11  -4  301.37   19.00
  -1  11  -4  289.07   17.90
   1  11   4  295.37   18.50
  -1  11  -4  292.67   16.60
   1  11   4  285.27   17.50
  -1  11  -4  274.17   18.60
   1  11   4  303.57   16.50
   1  11   4  315.67   15.10
  -1 -11  -4  295.27   18.90
  -1 -11  -4  318.37   19.90
  -1 -11  -4  276.37   16.80
   1 -11   4  317.57   15.30
   1 -11   4  281.17   17.00
   1 -11   4  279.77   16.90
  -1 -11  -4  281.27   16.80
  -1  11  -5   20.50    6.00
  -1  11  -5    2.20    4.00
   1  11   5    3.20    3.60
  -1  11  -5    4.10    2.90
   1  11   5    4.80    3.00
   1  11   5    6.90    4.70
  -1  11  -5    0.60    4.50
   1 -11   5    6.50    2.70
  -1 -11  -5    7.80    5.90
  -1 -11  -5    7.50    4.90
  -1 -11  -5   10.60    3.50
   1 -11   5    5.60    3.30
  -1 -11  -5    3.60    2.90
  -1  11  -6    0.90    4.20
   1  11   6   -4.40    3.30
   1  11   6    0.70    3.00
  -1  11  -6   -4.90    4.40
  -1  11  -6    5.60    5.10
   1  11   6   -0.70    3.40
  -1 -11  -6    6.50    3.60
  -1 -11  -6   -8.20    4.90
   1 -11   6    1.20    3.30
   1 -11   6   -2.40    2.20
  -1 -11  -6   -5.80    3.10
  -1 -11  -6   -0.70    4.90
  -1  11  -7   45.60    8.10
  -1  11  -7   22.70    7.20
  -1  11  -7   43.90    8.80
   1  11   7   30.90    7.00
   1  11   7   45.40    7.70
   1 -11   7   35.90    6.30
   1 -11   7   20.90    5.40
  -1 -11  -7   30.90    8.80
  -1 -11  -7   29.40    6.30
  -1 -11  -7   35.00    8.20
  -1 -11  -7   34.30    6.20
  -1  11  -8   45.60    9.50
  -1  11  -8   39.90    9.40
   1  11   8   22.20    7.20
   1  11   8   40.80    7.80
  -1  11  -8   33.90    8.10
  -1 -11  -8   31.00    8.70
   1 -11   8   33.60    6.90
  -1 -11  -8   54.99   10.80
   1 -11   8   43.10    7.20
   1  11   9   14.60    7.00
   1  11   9   -1.60    5.30
  -1  11  -9    5.10    6.90
  -1  11  -9   12.70    6.70
   1 -11   9   13.80    5.70
   1 -11   9    9.60    5.40
  -1 -11  -9   11.10    8.00
  -1  11 -10   28.80    9.80
  -1  11 -10   17.10    8.10
   1  11  10   20.00    8.20
   1  11  10   39.60    8.80
  -1 -11 -10   44.90   12.00
   1 -11  10   32.70    7.70
   1 -11  10   29.60    7.60
   1  11  11    9.10    6.50
  -1  11 -11   -3.80    6.70
  -1  11 -11   15.20    9.10
   1 -11  11   12.00    6.90
  -1 -11 -11   -0.70   10.40
   1 -11  11   24.00    7.30
  -1  12  11   25.80    8.90
   1  12 -11   22.00    9.80
   1  12 -11    0.70    6.90
  -1 -12  11   19.60    7.10
  -1  12  10   20.60    7.90
  -1  12  10   22.00    9.40
   1  12 -10   19.50    9.80
   1  12 -10   42.20    9.90
  -1 -12  10   25.20    7.50
   1 -12 -10   13.70   10.30
  -1 -12  10   25.30    7.50
   1  12  -9   -3.30    6.30
  -1  12   9   -8.10    4.70
   1  12  -9   -2.20    5.10
  -1  12   9   -0.50    5.70
  -1 -12   9    6.90    5.30
   1 -12  -9   -3.40    4.20
   1 -12  -9    7.50    5.20
  -1 -12   9    1.40    4.60
   1 -12  -9    7.40    8.50
   1  12  -8  149.59   16.90
  -1  12   8  157.98   14.90
  -1  12   8  167.18   14.50
   1  12  -8  151.28   16.40
   1 -12  -8  176.48   14.20
  -1 -12   8  164.58   13.60
   1 -12  -8  160.68   13.90
   1 -12  -8  173.68   18.10
  -1 -12   8  156.38   13.40
   1  12  -7   18.00    6.60
   1  12  -7   33.10    6.50
   1  12  -7   47.10    9.40
  -1  12   7   39.20    7.90
  -1  12   7   42.40    6.70
  -1 -12   7   38.40    6.90
   1 -12  -7   21.00    6.00
   1 -12  -7   31.30    6.70
  -1 -12   7   33.80    6.50
   1 -12  -7   28.90    8.60
  -1  12   6   -1.60    4.10
   1  12  -6   -5.50    4.30
  -1  12   6    2.20    3.60
   1  12  -6    5.20    5.60
   1  12  -6    4.10    4.50
  -1 -12   6    0.50    3.50
   1 -12  -6    1.30    5.70
  -1 -12   6    3.40    3.80
   1 -12  -6   13.20    4.60
   1 -12  -6    1.00    3.90
  -1  12   5   38.10    5.90
   1  12  -5   25.20    6.60
   1  12  -5   37.70    6.30
   1  12  -5   32.10    6.80
  -1  12   5   40.40    7.30
   1 -12  -5   33.80    6.50
   1 -12  -5   27.60    5.40
  -1 -12   5   36.20    5.30
   1 -12  -5   37.70    5.90
  -1 -12   5   35.90    4.40
  -1 -12   5   26.10    5.00
  -1  12   4   27.00    5.00
   1  12  -4   26.50    5.40
   1  12  -4   22.90    4.70
   1  12  -4   24.30    3.20
   1  12  -4   30.10    6.00
  -1  12   4   25.50    5.80
  -1  12   4   34.50    3.60
   1 -12  -4   30.40    4.90
   1 -12  -4   21.50    5.90
  -1 -12   4   28.80    3.80
  -1 -12   4   32.70    4.70
   1 -12  -4   23.90    4.60
  -1 -12   4   29.80    4.40
   1  12  -3  294.97   17.10
  -1  12   3  307.77   15.80
   1  12  -3  284.97   18.10
  -1  12   3  310.77   18.50
  -1  12   3  309.77   17.10
   1  12  -3  285.27   15.70
   1  12  -3  278.87   18.00
  -1 -12   3  315.67   16.20
   1 -12  -3  290.07   17.10
  -1 -12   3  305.97   16.90
   1 -12  -3  261.97   18.40
   1 -12  -3  303.07   17.00
  -1 -12   3  317.67   17.10
   1  12  -2   -0.60    1.80
   1  12  -2    0.50    2.40
   1  12  -2   -1.20    3.00
  -1  12   2    4.30    3.70
   1  12  -2   -0.10    1.90
  -1  12   2   -3.40    1.80
  -1  12   2    2.80    3.00
   1 -12  -2    1.30    2.10
  -1 -12   2   -1.90    1.70
   1 -12  -2    0.40    2.00
   1 -12  -2   -0.10    3.20
  -1 -12   2    3.70    2.10
  -1 -12   2    3.10    1.90
  -1  12   1   89.79    6.50
   1  12  -1   77.89    7.10
   1  12  -1   82.59    7.00
  -1  12   1   83.69    7.00
   1  12  -1   87.09    6.60
   1  12  -1   85.09    6.60
  -1  12   1   86.19    7.50
   1 -12  -1   90.89    6.20
  -1 -12   1   91.59    6.00
   1 -12  -1   82.59    7.40
   1 -12  -1   78.99    4.90
  -1 -12   1   86.09    6.40
   1 -12  -1  101.59    6.40
  -1 -12   1   89.29    6.00
   1  12   0  890.11   45.50
  -1  12   0  863.71   44.50
  -1  12   0  909.11   45.50
  -1  12   0  902.61   45.50
   1  12   0  909.81   45.60
   1  12   0  881.41   45.40
  -1  12   0  863.91   45.30
   1  12   0  835.62   44.70
   1 -12   0  931.81   44.60
  -1 -12   0  971.40   44.50
  -1 -12   0  961.50   44.50
   1 -12   0  895.41   45.50
   1 -12   0  967.40   44.70
  -1 -12   0  860.81   45.50
  -1  12  -1    0.00    2.60
   1  12   1    5.10    1.80
   1  12   1    4.20    2.40
   1  12   1    6.60    3.40
  -1  12  -1    3.20    3.10
  -1  12  -1    4.50    2.60
  -1  12  -1    5.70    2.80
   1  12   1    4.30    2.90
   1 -12   1    5.00    1.90
   1 -12   1    2.00    1.80
  -1 -12  -1    2.30    2.80
   1 -12   1    1.90    2.30
  -1 -12  -1    3.60    1.60
  -1 -12  -1    2.90    1.80
   1  12   2  132.79    9.50
   1  12   2  139.29    8.70
  -1  12  -2  153.18   10.00
  -1  12  -2  133.19    8.80
  -1  12  -2  143.99   10.10
  -1  12  -2  131.79    9.70
   1  12   2  124.99    9.90
  -1 -12  -2  136.29   10.30
   1 -12   2  139.79    8.40
  -1 -12  -2  137.39    8.50
   1 -12   2  140.59    8.70
   1 -12   2  134.39    8.50
  -1 -12  -2  138.39    8.50
  -1  12  -3   20.80    3.60
  -1  12  -3   20.00    4.60
  -1  12  -3   21.40    4.70
  -1  12  -3   19.00    4.70
   1  12   3   23.10    3.40
   1  12   3   21.00    4.30
   1  12   3   17.20    5.00
  -1 -12  -3   16.80    4.50
   1 -12   3   16.80    3.20
   1 -12   3   19.50    2.60
   1 -12   3   17.50    3.10
  -1 -12  -3   19.50    3.40
  -1 -12  -3   21.10    3.40
  -1  12  -4   34.10    4.50
  -1  12  -4   32.90    6.00
   1  12   4   35.00    4.60
   1  12   4   21.30    5.60
   1  12   4   33.70    5.40
  -1  12  -4   26.70    6.00
  -1  12  -4   30.80    6.50
  -1 -12  -4   29.00    4.70
  -1 -12  -4   35.10    7.30
   1 -12   4   39.80    3.40
   1 -12   4   30.80    4.50
  -1 -12  -4   27.10    4.50
  -1 -12  -4   26.30    6.00
   1 -12   4   34.50    4.80
   1  12   5    2.50    3.10
  -1  12  -5    5.30    4.60
   1  12   5   -1.50    4.30
   1  12   5    6.20    4.20
  -1  12  -5   -0.40    4.50
  -1  12  -5    5.20    3.00
  -1  12  -5   -1.00    4.80
   1 -12   5   -4.60    2.40
  -1 -12  -5    8.00    3.40
  -1 -12  -5    5.40    3.60
  -1 -12  -5    5.10    5.10
  -1 -12  -5    1.90    5.40
   1 -12   5    1.20    3.00
   1  12   6  180.78   13.20
  -1  12  -6  194.68   15.40
  -1  12  -6  157.08   14.00
   1  12   6  170.28   14.40
   1  12   6  190.78   11.90
  -1  12  -6  179.78   14.00
   1 -12   6  194.08   13.10
  -1 -12  -6  163.58   12.80
  -1 -12  -6  161.58   12.40
   1 -12   6  190.48   12.60
  -1 -12  -6  153.88   15.90
  -1 -12  -6  176.88   16.10
  -1  12  -7   67.59   10.70
   1  12   7   54.39    9.20
  -1  12  -7   75.59   10.00
  -1  12  -7   52.99    9.80
   1  12   7   53.19    8.30
  -1 -12  -7   49.60    7.60
   1 -12   7   65.49    8.20
  -1 -12  -7   63.49    8.00
  -1 -12  -7   58.39   10.70
   1 -12   7   71.29    8.60
  -1 -12  -7   60.69   10.40
   1  12   8   -3.80    3.70
  -1  12  -8   16.90    6.50
   1  12   8    0.50    5.80
  -1  12  -8   -0.40    5.50
  -1  12  -8    0.90    6.10
   1 -12   8    4.50    4.20
   1 -12   8   -5.20    3.60
  -1 -12  -8    5.20    7.40
   1  12   9   66.49    9.80
   1  12   9   59.39   10.10
  -1  12  -9   66.49   11.70
  -1  12  -9   53.29   10.80
   1 -12   9   50.69    8.50
  -1 -12  -9   47.90   11.30
   1 -12   9   62.29    9.10
   1  12  10    5.20    5.90
  -1  12 -10    5.70    7.70
   1  12  10   -6.60    6.30
  -1  12 -10    1.20    6.70
  -1 -12 -10   -0.80    8.10
   1 -12  10    6.80    5.50
   1 -12  10    2.10    5.10
   1 -12  11    9.30    6.60
   1 -12  11   18.00    7.20
   1  13 -10   31.50   10.10
   1  13 -10   16.90    8.80
  -1  13  10   18.20    7.80
  -1  13  10   16.00    8.30
  -1 -13  10   15.50    6.80
   1 -13 -10   15.30   10.20
  -1 -13  10   27.20    7.40
  -1  13   9   11.80    6.90
   1  13  -9   13.90    7.90
  -1  13   9    6.80    6.20
   1  13  -9    3.10    5.80
  -1 -13   9    3.20    5.10
   1 -13  -9   11.30    8.70
  -1 -13   9    6.50    5.40
   1 -13  -9   11.20    6.40
   1 -13  -9    2.90    4.90
  -1  13   8   92.89   12.10
   1  13  -8   99.09   13.50
   1  13  -8   87.49   12.10
   1 -13  -8   83.39   10.60
   1 -13  -8   81.99   10.80
  -1 -13   8  100.59   11.30
   1 -13  -8   75.09   12.80
  -1 -13   8   88.19   10.60
   1  13  -7    2.80    4.30
  -1  13   7    1.80    3.90
   1  13  -7    8.80    5.80
   1  13  -7    3.40    6.10
  -1  13   7    2.30    5.40
   1 -13  -7    7.20    4.40
  -1 -13   7    7.40    4.50
  -1 -13   7    3.10    3.30
   1 -13  -7    9.70    7.10
   1 -13  -7    8.90    5.10
   1  13  -6   30.50    7.60
  -1  13   6   33.70    6.00
   1  13  -6   30.40    6.50
  -1  13   6   34.20    7.30
   1  13  -6   43.90    8.40
  -1 -13   6   37.50    6.50
   1 -13  -6   23.30    5.70
   1 -13  -6   38.10    6.70
   1 -13  -6   29.20    7.90
  -1 -13   6   27.90    5.30
   1  13  -5   76.89   10.10
   1  13  -5   92.19   11.10
  -1  13   5   98.59   10.70
   1  13  -5   94.69    9.50
  -1  13   5   79.49    8.40
  -1 -13   5   96.29    8.40
   1 -13  -5   67.59    8.30
  -1 -13   5   94.59    6.90
  -1 -13   5   94.09    8.50
   1 -13  -5   84.09    9.20
   1 -13  -5   76.19   10.50
  -1  13   4   36.10    6.50
  -1  13   4   29.90    3.70
   1  13  -4   31.00    6.40
  -1  13   4   28.30    5.20
   1  13  -4   34.20    6.70
   1  13  -4   40.10    6.10
   1 -13  -4   38.70    5.50
   1 -13  -4   28.10    5.00
  -1 -13   4   28.50    4.80
  -1 -13   4   43.20    4.50
   1 -13  -4   26.30    6.40
  -1 -13   4   29.80    5.00
   1  13  -3  355.86   21.90
  -1  13   3  355.76   21.80
   1  13  -3  372.66   19.30
   1  13  -3  376.46   20.70
  -1  13   3  392.06   19.50
   1  13  -3  352.86   21.70
  -1  13   3  350.86   20.50
  -1 -13   3  378.56   20.40
   1 -13  -3  374.96   20.60
   1 -13  -3  347.67   22.20
  -1 -13   3  385.96   19.70
  -1 -13   3  379.06   20.50
   1 -13  -3  349.07   20.50
  -1  13   2    0.40    2.90
   1  13  -2    4.20    3.10
  -1  13   2    4.20    2.40
  -1  13   2    3.20    2.70
   1  13  -2    0.60    3.30
   1  13  -2    1.80    2.90
   1  13  -2   -0.90    1.90
  -1 -13   2   -0.50    1.90
  -1 -13   2    4.20    2.20
  -1 -13   2    1.30    1.60
   1 -13  -2    0.20    2.10
   1 -13  -2    1.50    3.30
   1 -13  -2    0.90    2.10
  -1  13   1   19.30    2.00
  -1  13   1   16.90    4.20
   1  13  -1    9.70    3.40
   1  13  -1   16.20    3.50
  -1  13   1   14.90    3.30
   1  13  -1   10.60    3.30
  -1  13   1   15.30    3.80
   1  13  -1   12.10    3.20
  -1 -13   1   17.60    2.80
   1 -13  -1   14.50    1.80
   1 -13  -1   17.90    3.00
  -1 -13   1   15.70    2.60
  -1 -13   1   17.90    3.40
   1 -13  -1   17.20    4.10
   1 -13  -1   17.80    2.80
   1  13   0  104.09    8.30
  -1  13   0  106.79    8.20
  -1  13   0   97.99    8.10
   1  13   0  101.49    7.70
  -1  13   0  106.69    7.00
   1  13   0   98.59    7.30
  -1  13   0  112.09    8.00
   1  13   0  100.59    8.00
   1 -13   0  106.59    8.30
   1 -13   0  109.49    6.90
  -1 -13   0  102.29    8.00
  -1 -13   0  113.89    6.90
   1 -13   0  117.19    7.10
  -1 -13   0  115.89    6.90
  -1  13  -1  139.89    9.80
   1  13   1  130.49    8.10
   1  13   1  151.18   10.40
  -1  13  -1  127.79    9.80
   1  13   1  137.09    9.20
   1  13   1  144.09    9.80
  -1  13  -1  142.89    9.30
  -1  13  -1  121.09    9.10
   1 -13   1  151.48    8.60
   1 -13   1  124.39    8.90
  -1 -13  -1  148.59    8.50
   1 -13   1  146.09    8.50
  -1 -13  -1  148.19    8.40
  -1 -13  -1  119.69    9.70
   1  13   2    1.30    2.20
  -1  13  -2   -0.50    2.80
  -1  13  -2    1.60    3.30
  -1  13  -2    5.30    3.60
  -1  13  -2    1.50    2.90
   1  13   2   -0.10    2.80
   1  13   2    0.00    3.30
   1 -13   2    0.00    1.90
   1 -13   2   -1.80    1.80
  -1 -13  -2    1.40    1.80
  -1 -13  -2   -2.20    2.60
  -1 -13  -2    1.40    2.00
   1 -13   2    0.00    1.50
  -1  13  -3   -1.00    3.00
   1  13   3    2.10    2.40
  -1  13  -3    4.20    3.90
  -1  13  -3    0.00    2.50
  -1  13  -3    6.70    3.80
   1  13   3    1.60    3.20
   1  13   3    3.90    3.00
   1 -13   3   -0.80    1.50
   1 -13   3   -0.90    1.50
  -1 -13  -3    0.50    2.40
   1 -13   3   -5.90    1.60
  -1 -13  -3   -3.70    1.80
  -1 -13  -3    0.10    3.50
  -1  13  -4   66.69    6.70
   1  13   4   78.99    9.40
  -1  13  -4   70.29    8.40
   1  13   4   78.29    6.30
  -1  13  -4   76.89    9.30
   1  13   4   76.39    8.00
  -1  13  -4   62.09    8.80
  -1 -13  -4   70.09    9.00
   1 -13   4   66.79    6.10
  -1 -13  -4   74.69    6.60
   1 -13   4   67.19    6.90
  -1 -13  -4   65.79    6.80
  -1  13  -5  224.48   17.30
  -1  13  -5  235.48   17.60
   1  13   5  232.98   17.20
   1  13   5  255.57   14.60
   1  13   5  239.88   15.90
  -1  13  -5  275.17   17.00
   1 -13   5  255.57   15.50
   1 -13   5  244.28   15.50
  -1 -13  -5  236.68   17.60
  -1 -13  -5  241.78   15.30
  -1 -13  -5  224.78   15.10
   1  13   6  112.29    8.40
  -1  13  -6  108.49   11.60
  -1  13  -6   91.19   11.90
   1  13   6   84.39    9.90
  -1  13  -6  112.79   12.90
   1  13   6   86.29   11.00
   1 -13   6   92.69    8.40
  -1 -13  -6   92.09   12.00
  -1 -13  -6   75.09    8.80
   1 -13   6  116.99    9.50
  -1 -13  -6   88.99    9.50
   1  13   7   14.40    6.00
  -1  13  -7    4.60    5.80
   1  13   7    9.90    5.10
  -1  13  -7    5.40    5.90
  -1  13  -7   22.20    6.50
  -1 -13  -7   11.70    6.60
   1 -13   7    5.50    4.20
  -1 -13  -7    7.40    4.20
   1 -13   7   16.30    4.50
  -1 -13  -7   10.70    5.40
  -1  13  -8   48.00   10.00
  -1  13  -8   35.50    7.90
  -1  13  -8   29.90    8.40
   1  13   8   44.00    8.90
   1  13   8   46.60    7.90
   1 -13   8   54.89    8.10
  -1 -13  -8   34.30    9.90
   1 -13   8   51.89    8.10
  -1  13  -9   22.10    7.20
  -1  13  -9   16.20    8.40
   1  13   9    4.00    6.70
   1  13   9   17.30    7.60
  -1 -13  -9   40.40   11.80
   1 -13   9   20.00    6.30
   1 -13   9   25.00    6.90
  -1  13 -10   -7.50    6.90
   1  13  10    1.90    6.10
  -1  13 -10    1.10    6.60
   1  13  10   -0.50    6.40
   1 -13  10   -1.90    4.90
   1 -13  10   -1.20    4.90
  -1 -13 -10   14.00    9.50
   1  14 -10    8.50    6.90
   1  14 -10   -0.30    7.00
  -1  14  10   -3.00    7.00
  -1  14  10    2.10    6.30
   1 -14 -10   -5.50   10.00
  -1 -14  10   -0.20    5.40
  -1 -14  10   -8.00    4.90
   1  14  -9    4.10    7.10
   1  14  -9    3.90    6.30
  -1  14   9    3.20    5.60
  -1  14   9    3.80    6.30
  -1 -14   9    0.90    3.90
   1 -14  -9   19.30   10.50
   1 -14  -9    4.50    5.30
  -1 -14   9    8.30    5.40
   1  14  -8   42.50    9.50
  -1  14   8   30.30    7.90
   1  14  -8   56.69   10.80
  -1 -14   8   50.19    8.10
  -1 -14   8   35.80    7.30
   1 -14  -8   34.80    7.20
   1 -14  -8   51.99   11.60
   1 -14  -8   47.80    7.90
   1  14  -7    4.60    6.30
  -1  14   7   12.10    5.20
   1  14  -7   14.60    5.30
  -1  14   7    9.50    5.90
   1  14  -7   17.20    6.90
   1 -14  -7    8.20    6.50
  -1 -14   7   13.20    4.90
   1 -14  -7    9.60    4.80
   1 -14  -7    5.80    4.40
  -1 -14   7   11.90    4.50
  -1  14   6    7.60    5.40
   1  14  -6    4.50    5.70
   1  14  -6    9.20    6.00
  -1  14   6   11.10    4.60
   1  14  -6   17.10    5.20
   1 -14  -6    5.50    4.20
  -1 -14   6   14.70    4.20
   1 -14  -6    9.70    6.30
  -1 -14   6   11.40    4.50
   1 -14  -6   18.50    5.20
  -1  14   5   26.10    5.60
  -1  14   5   26.20    6.50
   1  14  -5   29.50    5.70
   1  14  -5   26.10    7.00
   1  14  -5   26.80    7.10
  -1 -14   5   23.10    4.60
  -1 -14   5   29.40    4.10
   1 -14  -5   26.70    5.30
  -1 -14   5   16.80    4.60
   1 -14  -5   24.50    5.40
   1 -14  -5   34.10    7.70
  -1  14   4  199.88   14.50
   1  14  -4  197.18   14.60
   1  14  -4  185.28   14.40
  -1  14   4  187.78   11.10
   1  14  -4  174.88   12.80
  -1  14   4  194.88   12.80
  -1 -14   4  208.38   12.80
   1 -14  -4  184.18   13.10
  -1 -14   4  196.58   12.80
   1 -14  -4  184.08   12.80
   1 -14  -4  165.48   14.50
  -1 -14   4  205.58   11.70
  -1  14   3   56.69    7.50
   1  14  -3   61.39    8.00
   1  14  -3   64.09    7.80
  -1  14   3   60.59    6.90
   1  14  -3   60.29    5.20
  -1  14   3   62.39    5.30
   1  14  -3   61.69    7.00
   1 -14  -3   59.29    6.40
  -1 -14   3   58.19    5.40
  -1 -14   3   61.39    5.40
   1 -14  -3   50.39    6.20
  -1 -14   3   65.09    5.50
   1 -14  -3   47.10    7.50
   1  14  -2  256.47   16.30
   1  14  -2  265.57   15.70
   1  14  -2  266.87   16.80
  -1  14   2  275.57   15.00
  -1  14   2  273.57   16.80
  -1  14   2  251.07   15.70
   1 -14  -2  253.77   15.10
  -1 -14   2  280.27   15.20
   1 -14  -2  240.38   16.70
   1 -14  -2  253.67   15.10
  -1 -14   2  263.67   14.90
  -1 -14   2  275.27   15.00
  -1  14   1   20.10    3.70
  -1  14   1   21.60    4.30
  -1  14   1   15.80    2.00
   1  14  -1   15.60    3.80
   1  14  -1   18.50    3.80
   1  14  -1   16.20    4.20
  -1  14   1   18.40    4.50
   1  14  -1   16.30    4.00
   1 -14  -1   15.80    4.20
  -1 -14   1   17.90    2.90
   1 -14  -1   12.70    2.90
  -1 -14   1   15.80    2.80
  -1 -14   1   12.90    3.40
   1 -14  -1   18.30    1.90
   1 -14  -1   16.60    3.10
  -1  14   0  268.27   16.00
   1  14   0  291.67   16.20
  -1  14   0  252.07   14.70
  -1  14   0  274.27   16.10
   1  14   0  261.27   15.10
   1  14   0  255.77   16.00
   1  14   0  277.67   16.10
  -1  14   0  272.27   16.00
  -1 -14   0  246.48   15.80
  -1 -14   0  290.27   14.80
  -1 -14   0  286.17   14.80
   1 -14   0  285.47   15.00
   1 -14   0  259.17   16.00
   1 -14   0  278.17   15.00
   1  14   1  122.39    7.90
   1  14   1  136.09    9.80
   1  14   1  130.09    9.10
  -1  14  -1  121.19    9.50
  -1  14  -1  137.29    9.50
  -1  14  -1  131.99    9.20
   1  14   1  133.39   10.10
  -1  14  -1  131.19    9.90
  -1 -14  -1  150.48    8.50
   1 -14   1  152.28    8.70
  -1 -14  -1  128.09    8.20
   1 -14   1  140.49    8.50
  -1 -14  -1  117.39    9.70
   1 -14   1  132.29    9.10
   1  14   2  129.39    8.70
  -1  14  -2  135.29    9.90
   1  14   2  133.49    9.70
  -1  14  -2  129.69    9.90
  -1  14  -2  124.69    9.90
   1  14   2  127.39   10.40
  -1  14  -2  134.59    9.20
   1 -14   2  135.99    8.50
  -1 -14  -2  110.19   10.00
  -1 -14  -2  131.39    8.40
   1 -14   2  134.59    8.60
   1 -14   2  128.29    8.40
  -1 -14  -2  116.89    8.20
  -1  14  -3   15.70    4.60
   1  14   3    3.70    4.00
  -1  14  -3    4.90    4.10
  -1  14  -3    8.80    4.60
  -1  14  -3    3.60    3.00
   1  14   3    7.40    3.70
   1  14   3    1.60    2.40
  -1 -14  -3    9.90    4.50
   1 -14   3   11.00    3.20
   1 -14   3    8.60    2.40
  -1 -14  -3    9.40    3.10
  -1 -14  -3   12.30    3.00
   1 -14   3    5.30    2.60
  -1  14  -4  123.29    8.70
  -1  14  -4  119.19   11.10
   1  14   4  114.89   11.90
   1  14   4  122.59    9.90
  -1  14  -4  126.59   10.60
   1  14   4  111.39    8.40
  -1  14  -4  120.99   12.30
   1 -14   4  128.99    9.20
  -1 -14  -4  109.99    9.10
   1 -14   4  105.69    8.70
  -1 -14  -4  116.59    8.90
  -1 -14  -4  119.19   12.20
   1  14   5   67.39    8.20
  -1  14  -5   58.89    9.40
  -1  14  -5   46.50    8.50
  -1  14  -5   59.99    8.40
   1  14   5   47.80    8.30
   1  14   5   60.69    6.30
   1 -14   5   56.19    6.80
  -1 -14  -5   44.50    6.30
  -1 -14  -5   64.79    9.60
   1 -14   5   55.29    6.90
  -1 -14  -5   52.69    6.60
   1  14   6   21.10    6.80
  -1  14  -6   40.30    7.70
  -1  14  -6   32.70    8.30
  -1  14  -6   44.60    8.60
   1  14   6   34.70    7.30
  -1 -14  -6   31.20    6.00
  -1 -14  -6   25.20    7.60
   1 -14   6   33.60    6.00
  -1 -14  -6   18.80    5.00
   1 -14   6   41.20    6.30
   1  14   7   -8.40    4.40
   1  14   7   -3.50    5.00
  -1  14  -7   -4.10    5.00
  -1  14  -7    0.40    5.60
  -1  14  -7   10.80    6.40
  -1 -14  -7   -2.60    5.70
   1 -14   7   -1.00    3.10
   1 -14   7  -10.20    2.80
   1  14   8    6.80    5.40
   1  14   8    5.20    5.80
  -1  14  -8   10.30    6.00
  -1  14  -8   21.40    7.60
  -1  14  -8    9.00    7.10
  -1 -14  -8   11.90    7.80
   1 -14   8    4.00    3.80
   1 -14   8    9.50    5.20
   1  14   9    5.20    7.00
  -1  14  -9   26.20   10.00
  -1  14  -9   34.40    9.50
  -1 -14  -9    6.20    8.70
   1 -14   9   19.80    6.60
   1 -14   9   17.50    5.80
  -1  14 -10   32.40   10.50
   1  14  10   32.40    8.60
  -1  14 -10   30.70    9.40
   1  14  10   23.30    8.50
   1 -14  10   35.50    8.10
  -1 -14 -10   45.60   12.60
   1 -14  10   62.59    9.70
   1  15 -10   -1.80    6.70
   1  15 -10    0.10    7.20
  -1  15  10   -9.00    6.50
  -1  15  10    5.40    6.60
   1 -15 -10   -5.40    9.40
  -1 -15  10    7.50    6.30
  -1 -15  10    2.80    5.90
  -1  15   9   65.29   11.00
   1  15  -9   51.99   10.90
  -1  15   9   14.30    7.50
   1  15  -9   50.49   11.30
   1 -15  -9   78.39   14.30
  -1 -15   9   49.10    9.00
  -1 -15   9   62.49    9.60
   1  15  -8    3.40    6.30
   1  15  -8   12.00    7.70
  -1  15   8    7.60    6.00
   1 -15  -8    5.50    4.70
   1 -15  -8    8.00    5.90
  -1 -15   8    6.60    5.00
   1 -15  -8    5.20    7.90
  -1 -15   8   -0.20    4.60
   1  15  -7   20.10    7.90
  -1  15   7   14.70    6.50
   1  15  -7   23.00    7.70
   1  15  -7   22.10    6.50
  -1  15   7   30.80    6.70
   1 -15  -7   27.50    6.30
  -1 -15   7   27.90    5.40
   1 -15  -7   31.80    8.90
  -1 -15   7   20.30    5.60
   1 -15  -7   20.00    6.50
  -1  15   6  107.69   11.90
   1  15  -6   91.19   12.70
   1  15  -6  125.39   12.30
   1  15  -6  115.59   13.60
  -1  15   6  110.89    9.80
   1 -15  -6  100.89   10.90
  -1 -15   6  113.69   10.20
   1 -15  -6  124.79   14.20
  -1 -15   6  117.39   10.30
   1 -15  -6  108.69   11.10
   1  15  -5   -2.50    3.90
  -1  15   5   -8.20    3.70
  -1  15   5    7.00    4.20
   1  15  -5   -2.00    4.80
   1  15  -5   -1.70    4.60
  -1 -15   5    0.20    3.40
   1 -15  -5   -2.10    2.90
  -1 -15   5   -4.10    3.10
   1 -15  -5    2.90    5.30
   1 -15  -5   -7.60    2.70
   1  15  -4  314.67   21.30
  -1  15   4  344.47   21.60
  -1  15   4  349.67   19.90
   1  15  -4  323.67   21.30
   1  15  -4  326.97   20.00
  -1 -15   4  336.37   19.60
  -1 -15   4  387.66   18.80
   1 -15  -4  307.57   19.70
   1 -15  -4  321.47   21.90
   1 -15  -4  314.27   19.70
  -1 -15   4  334.17   19.60
  -1  15   3    7.10    4.00
  -1  15   3    5.40    4.60
   1  15  -3   22.00    3.60
   1  15  -3   26.10    5.90
  -1  15   3   17.90    3.40
   1  15  -3    8.40    4.80
   1  15  -3   13.50    4.30
   1 -15  -3   14.50    3.80
   1 -15  -3   19.90    4.10
  -1 -15   3   12.20    3.50
  -1 -15   3   18.80    3.80
  -1 -15   3   18.80    3.50
   1 -15  -3   22.00    5.70
  -1  15   2   72.09    6.20
  -1  15   2   79.29    7.90
   1  15  -2   69.99    8.00
   1  15  -2   82.09    7.30
   1  15  -2   68.39    7.70
  -1  15   2   68.19    8.20
  -1 -15   2   72.09    5.70
  -1 -15   2   67.89    6.40
   1 -15  -2   70.59    6.80
   1 -15  -2   76.29    6.50
   1 -15  -2   64.69    8.30
  -1 -15   2   70.99    5.90
  -1  15   1  100.19    6.00
  -1  15   1  107.59    8.10
   1  15  -1  120.99    8.30
   1  15  -1  105.89    8.10
  -1  15   1  101.39    8.10
   1  15  -1   91.59    8.60
   1  15  -1  107.19    8.30
  -1  15   1  111.09    9.10
   1 -15  -1   95.19    7.30
  -1 -15   1  103.89    8.20
   1 -15  -1  109.19    9.40
  -1 -15   1  105.19    7.20
   1 -15  -1   98.89    7.10
  -1 -15   1  116.19    7.30
  -1  15   0   32.90    5.20
   1  15   0   28.70    4.10
   1  15   0   29.40    4.80
  -1  15   0   29.10    3.80
  -1  15   0   28.00    5.00
   1  15   0   27.00    5.00
   1  15   0   28.80    4.80
  -1  15   0   30.70    5.10
  -1 -15   0   25.20    3.40
  -1 -15   0   27.40    4.60
   1 -15   0   25.90    3.70
  -1 -15   0   28.40    3.50
   1 -15   0   22.60    4.70
   1 -15   0   32.00    3.90
  -1  15  -1  299.47   17.50
  -1  15  -1  315.77   17.30
   1  15   1  262.17   15.50
   1  15   1  296.67   17.10
   1  15   1  279.17   17.30
  -1  15  -1  291.17   17.80
  -1  15  -1  288.07   16.80
   1  15   1  296.07   18.00
   1 -15   1  290.47   16.20
  -1 -15  -1  319.07   16.10
   1 -15   1  307.37   16.30
  -1 -15  -1  275.97   17.90
  -1 -15  -1  290.07   15.90
   1 -15   1  306.57   17.00
  -1  15  -2   63.29    7.10
  -1  15  -2   51.39    5.90
   1  15   2   53.49    6.70
  -1  15  -2   38.40    5.80
  -1  15  -2   30.80    6.20
   1  15   2   44.50    5.30
   1  15   2   42.10    6.80
  -1 -15  -2   44.30    4.80
  -1 -15  -2   36.70    4.50
   1 -15   2   49.20    5.10
   1 -15   2   39.50    4.90
  -1 -15  -2   42.90    6.60
   1 -15   2   48.20    5.10
   1  15   3  519.05   29.20
  -1  15  -3  534.65   30.00
  -1  15  -3  547.15   28.30
  -1  15  -3  512.85   30.50
  -1  15  -3  529.35   29.60
   1  15   3  539.85   30.60
   1  15   3  558.34   28.30
  -1 -15  -3  517.75   30.50
  -1 -15  -3  512.55   28.30
   1 -15   3  554.24   28.40
  -1 -15  -3  533.05   28.30
   1 -15   3  519.05   28.30
   1 -15   3  559.74   27.60
   1  15   4   11.70    4.90
   1  15   4   11.90    3.70
  -1  15  -4    9.60    5.70
  -1  15  -4    8.30    5.70
  -1  15  -4    7.50    4.10
  -1  15  -4   23.30    4.20
   1  15   4    7.90    5.20
  -1 -15  -4   15.20    3.90
  -1 -15  -4   10.90    3.80
   1 -15   4   13.80    3.90
   1 -15   4    4.30    3.40
  -1 -15  -4    7.30    5.00
   1  15   5  182.28   13.90
   1  15   5  210.28   12.40
  -1  15  -5  190.78   15.70
  -1  15  -5  178.18   15.00
   1  15   5  191.98   15.50
  -1  15  -5  185.98   14.70
  -1 -15  -5  200.98   13.40
  -1 -15  -5  196.98   16.10
   1 -15   5  213.08   13.70
  -1 -15  -5  185.48   13.40
   1 -15   5  212.78   13.60
  -1  15  -6    2.80    5.60
   1  15   6    0.80    4.80
   1  15   6    0.20    4.50
  -1  15  -6    6.50    6.00
  -1  15  -6    9.70    5.70
   1 -15   6   -0.60    3.50
  -1 -15  -6   10.30    4.80
   1 -15   6   10.20    4.60
  -1 -15  -6    4.00    6.00
  -1 -15  -6    0.60    3.80
   1  15   7   10.40    6.20
  -1  15  -7   10.80    6.60
  -1  15  -7   11.70    5.90
   1  15   7   -8.70    4.00
  -1  15  -7    8.30    5.30
   1 -15   7    6.50    4.50
  -1 -15  -7    2.10    6.50
   1 -15   7   -2.40    3.90
   1  15   8   14.50    6.70
  -1  15  -8   22.10    8.10
  -1  15  -8   11.20    7.00
  -1  15  -8   20.00    7.50
   1  15   8    5.80    6.50
  -1 -15  -8   11.80    8.20
   1 -15   8   25.00    6.50
   1 -15   8   13.80    5.30
  -1  15  -9   56.29   11.50
  -1  15  -9   45.40   11.20
   1  15   9   48.00   10.30
  -1 -15  -9   53.59   12.60
   1 -15   9   92.29   10.90
   1 -15   9   71.79   10.10
   1  15  10   17.50    7.50
  -1  15 -10    9.90    8.40
  -1  15 -10   19.60    8.20
   1  15  10    9.50    7.60
   1 -15  10   22.80    7.00
  -1 -15 -10   11.00    9.70
   1 -15  10   -0.70    5.90
   1  16 -10   59.69   12.30
  -1  16  10   57.59   11.90
   1  16 -10   58.69   13.10
  -1  16  10   67.99   12.10
   1 -16 -10   54.29   14.10
  -1 -16  10   51.79    9.60
   1  16  -9    7.90    6.90
  -1  16   9   12.50    7.40
  -1  16   9   20.80    7.80
   1  16  -9   11.60    8.40
  -1 -16   9    2.20    5.10
  -1 -16   9   20.30    6.60
   1 -16  -9   15.70   10.00
   1  16  -8   73.29   11.80
   1  16  -8   68.59   12.50
  -1  16   8   69.69   11.00
   1 -16  -8   81.29   10.70
   1 -16  -8   82.09   13.50
  -1 -16   8   76.19   10.10
  -1 -16   8   83.49   10.60
   1 -16  -8   59.69    9.50
   1  16  -7   17.30    7.50
   1  16  -7   25.90    8.00
   1  16  -7   18.50    6.00
  -1  16   7   20.60    7.10
  -1  16   7    9.00    4.90
   1 -16  -7   13.10    5.70
   1 -16  -7   17.50    8.70
   1 -16  -7   11.60    5.40
  -1 -16   7   25.10    6.40
  -1 -16   7   26.90    6.10
  -1  16   6   -2.00    5.10
   1  16  -6   -2.60    5.40
   1  16  -6   -2.50    4.00
   1  16  -6    0.10    4.20
  -1  16   6    9.10    5.20
  -1 -16   6    2.20    3.70
   1 -16  -6    9.00    6.40
   1 -16  -6   -2.90    4.10
   1 -16  -6    0.70    3.80
  -1 -16   6   -2.60    3.40
   1  16  -5   68.49   10.20
   1  16  -5   69.99    8.90
  -1  16   5   69.69    9.70
  -1  16   5   62.39    7.90
   1  16  -5   67.79    9.90
   1 -16  -5   55.99    7.70
   1 -16  -5   57.59    9.80
  -1 -16   5   72.79    8.10
  -1 -16   5   68.49    7.80
   1 -16  -5   59.79    7.90
   1  16  -4   26.70    5.90
   1  16  -4   29.80    6.60
   1  16  -4   19.90    6.30
  -1  16   4   26.40    5.50
  -1  16   4   22.00    5.60
   1 -16  -4   32.80    5.40
  -1 -16   4   27.60    4.40
   1 -16  -4   22.30    5.00
  -1 -16   4   24.40    4.40
  -1 -16   4   19.40    4.60
   1 -16  -4   19.10    6.60
   1  16  -3   53.49    7.00
   1  16  -3   38.10    6.60
   1  16  -3   39.70    7.00
  -1  16   3   54.89    8.10
  -1  16   3   37.30    6.20
   1  16  -3   44.00    5.10
  -1  16   3   47.40    5.30
   1 -16  -3   38.00    5.70
   1 -16  -3   33.80    7.30
  -1 -16   3   43.80    5.20
   1 -16  -3   26.40    4.90
  -1 -16   3   40.70    5.30
  -1 -16   3   45.60    5.50
  -1  16   2   48.50    7.20
   1  16  -2   46.10    7.00
   1  16  -2   28.90    4.50
  -1  16   2   46.70    5.50
   1  16  -2   68.79    7.70
   1  16  -2   48.50    6.10
  -1  16   2   46.30    6.60
   1 -16  -2   36.20    6.80
   1 -16  -2   47.20    5.60
   1 -16  -2   45.70    5.50
  -1 -16   2   51.09    5.80
  -1 -16   2   54.99    5.50
  -1 -16   2   51.29    5.20
  -1  16   1   53.59    6.30
   1  16  -1   50.69    6.00
   1  16  -1   51.09    6.90
  -1  16   1   52.49    6.50
   1  16  -1   44.40    5.90
  -1  16   1   49.80    7.00
   1  16  -1   53.39    6.70
   1 -16  -1   41.10    5.00
   1 -16  -1   57.69    5.60
   1 -16  -1   44.50    6.60
  -1 -16   1   52.69    5.20
  -1 -16   1   55.49    5.20
  -1 -16   1   46.20    6.10
  -1  16   0    6.20    2.60
   1  16   0    9.20    4.00
  -1  16   0   10.40    3.80
   1  16   0    8.50    3.80
  -1  16   0    5.50    3.60
   1  16   0    7.60    2.70
   1  16   0    8.30    3.80
  -1  16   0   11.50    3.60
   1 -16   0   10.20    2.40
  -1 -16   0    6.40    3.20
   1 -16   0    8.50    3.80
  -1 -16   0   13.40    2.60
   1 -16   0   10.20    2.80
  -1 -16   0    5.40    2.20
  -1  16  -1   91.99    8.10
   1  16   1  106.39    9.20
   1  16   1   98.69    8.20
  -1  16  -1   93.79    8.70
   1  16   1  101.89    8.80
   1  16   1   91.99    6.60
  -1  16  -1  102.79    8.00
  -1  16  -1  100.59    9.30
  -1 -16  -1   92.49    6.90
   1 -16   1  114.29    8.40
   1 -16   1  108.19    7.20
  -1 -16  -1  110.19    7.40
  -1 -16  -1   89.19    9.50
   1 -16   1  117.19    7.50
  -1  16  -2  172.88   13.10
   1  16   2  166.68   12.10
  -1  16  -2  167.58   12.00
   1  16   2  177.18   11.40
  -1  16  -2  180.28   11.50
  -1  16  -2  167.48   12.00
   1  16   2  179.88   13.20
  -1 -16  -2  146.39   12.60
   1 -16   2  176.18   11.00
   1 -16   2  189.78   11.20
  -1 -16  -2  174.98   10.90
  -1 -16  -2  165.38   10.80
   1 -16   2  184.18   11.30
  -1  16  -3  320.07   20.30
   1  16   3  342.57   18.30
  -1  16  -3  308.77   18.10
  -1  16  -3  297.47   19.40
   1  16   3  326.87   19.30
  -1  16  -3  315.97   20.10
   1  16   3  296.57   19.80
  -1 -16  -3  303.57   18.10
  -1 -16  -3  298.37   20.30
   1 -16   3  279.47   19.80
   1 -16   3  329.47   18.10
  -1 -16  -3  329.27   18.20
   1 -16   3  342.67   18.40
  -1  16  -4   -3.70    4.20
  -1  16  -4    5.20    3.00
   1  16   4    0.90    4.10
  -1  16  -4    1.90    4.90
   1  16   4    0.10    3.00
   1  16   4   -3.50    3.50
  -1  16  -4    5.00    5.30
   1 -16   4   -4.20    2.70
  -1 -16  -4   -0.10    2.80
   1 -16   4    3.40    3.30
  -1 -16  -4   -0.80    2.60
  -1 -16  -4    4.50    5.10
   1  16   5   66.29    8.60
   1  16   5   58.59    6.50
  -1  16  -5   57.49    9.50
  -1  16  -5   69.49    9.30
  -1  16  -5   63.19    9.80
   1  16   5   69.59   10.00
  -1 -16  -5   53.69    9.40
  -1 -16  -5   54.19    7.10
  -1 -16  -5   62.79    7.70
   1 -16   5   56.59    7.40
   1 -16   5   69.99    7.70
   1  16   6   24.90    7.50
  -1  16  -6   37.40    7.90
  -1  16  -6   38.70    8.50
  -1  16  -6   50.49    9.20
   1  16   6   45.20    7.70
  -1 -16  -6   28.80    5.70
  -1 -16  -6   32.30    8.40
   1 -16   6   43.40    6.70
   1 -16   6   34.80    6.30
  -1 -16  -6   34.90    6.40
  -1  16  -7   -4.80    4.70
   1  16   7    0.60    5.30
   1  16   7    3.80    4.90
  -1  16  -7    5.40    6.40
  -1  16  -7    6.70    6.80
   1 -16   7    9.40    4.70
  -1 -16  -7   -2.90    5.90
   1 -16   7   -3.00    3.60
   1  16   8   -0.70    5.50
  -1  16  -8    2.30    5.60
   1  16   8    5.20    5.40
  -1  16  -8   10.30    7.50
  -1  16  -8   -1.50    6.70
  -1 -16  -8   -5.90    6.20
   1 -16   8    2.20    3.90
   1 -16   8    2.60    4.80
  -1  16  -9  100.89   15.40
  -1  16  -9  108.99   16.10
   1  16   9  108.59   14.60
   1 -16   9  137.59   14.00
  -1 -16  -9  121.99   17.40
   1 -16   9  137.39   13.80
  -1  16 -10    1.20    6.70
  -1  16 -10   -2.10    7.70
   1  16  10    5.50    8.10
   1  16  10   16.20    7.30
   1 -16  10    7.60    6.00
  -1 -16 -10  -10.70    7.70
  -1  17  10   19.20    8.60
   1  17 -10    7.40    7.30
  -1  17  10   14.40    8.90
   1  17 -10   14.40    9.40
   1 -17 -10   -1.90   10.00
  -1 -17  10   19.30    6.80
   1  17  -9   25.60    9.90
  -1  17   9   32.80    9.40
  -1  17   9   42.30    9.90
   1  17  -9   26.30    9.40
  -1 -17   9   43.90    8.70
   1 -17  -9   47.80   13.00
  -1 -17   9   20.00    7.30
  -1  17   8   31.80    8.50
   1  17  -8   39.70    9.90
   1  17  -8   43.00   10.50
  -1 -17   8   54.69    8.80
   1 -17  -8   59.79   12.40
   1 -17  -8   38.00    8.00
  -1 -17   8   46.50    8.30
   1  17  -7   14.10    7.60
  -1  17   7    2.40    5.90
   1  17  -7    1.70    4.90
   1  17  -7    3.90    6.20
  -1  17   7    4.70    4.60
  -1 -17   7   10.00    5.10
   1 -17  -7    4.10    4.40
   1 -17  -7    7.90    7.30
  -1 -17   7    9.70    5.10
   1 -17  -7   13.50    5.60
  -1  17   6   -8.10    4.70
  -1  17   6   -3.50    4.40
   1  17  -6    1.70    5.90
   1  17  -6    1.60    5.60
   1  17  -6   -1.70    4.20
   1 -17  -6    2.40    4.20
  -1 -17   6    2.80    4.00
   1 -17  -6    2.20    4.30
   1 -17  -6    2.40    6.20
  -1 -17   6   -4.70    3.40
   1  17  -5   11.10    5.20
   1  17  -5   -5.40    5.10
  -1  17   5   11.20    4.90
   1  17  -5   13.90    6.20
  -1  17   5    3.70    5.40
   1 -17  -5    8.00    4.20
   1 -17  -5    8.70    4.50
  -1 -17   5    2.50    3.70
  -1 -17   5    7.00    3.30
   1 -17  -5   -2.70    5.20
   1  17  -4   11.10    5.00
   1  17  -4    8.30    5.50
  -1  17   4   13.10    5.00
  -1  17   4   10.80    5.90
   1  17  -4   12.60    5.30
   1 -17  -4   15.20    4.40
   1 -17  -4    6.30    5.80
  -1 -17   4    9.40    3.90
  -1 -17   4    8.50    4.00
   1 -17  -4   15.30    4.40
  -1 -17   4   10.00    3.40
  -1  17   3  249.68   16.20
  -1  17   3  272.07   15.10
  -1  17   3  251.07   17.00
   1  17  -3  254.97   16.40
   1  17  -3  227.08   16.70
   1  17  -3  219.28   17.20
   1  17  -3  252.47   14.60
  -1 -17   3  258.17   15.30
   1 -17  -3  248.38   15.60
  -1 -17   3  270.87   15.30
   1 -17  -3  228.98   15.50
  -1 -17   3  265.97   15.40
   1 -17  -3  249.18   17.90
   1  17  -2   -5.10    2.80
   1  17  -2   -0.80    2.90
  -1  17   2   -1.10    4.00
  -1  17   2    8.70    4.10
   1  17  -2    1.40    3.20
  -1  17   2    1.00    3.10
   1  17  -2    2.00    4.00
   1 -17  -2   -0.50    2.60
  -1 -17   2    0.60    1.80
  -1 -17   2    1.90    3.00
  -1 -17   2   -2.40    2.10
   1 -17  -2   -1.50    2.50
   1 -17  -2   -2.70    3.80
   1  17  -1   22.70    4.70
   1  17  -1   18.30    4.80
  -1  17   1   23.60    4.70
  -1  17   1   18.70    5.40
   1  17  -1   16.40    4.90
  -1  17   1   14.10    4.30
   1  17  -1   18.50    4.30
   1 -17  -1   18.60    3.70
  -1 -17   1   18.80    3.20
   1 -17  -1   17.90    3.60
   1 -17  -1   13.80    4.70
  -1 -17   1   18.60    3.30
  -1 -17   1   14.80    4.30
  -1  17   0   99.39    8.90
  -1  17   0  119.69    9.70
   1  17   0   95.69    7.80
   1  17   0  108.49    8.80
   1  17   0  113.69    9.30
   1  17   0  107.79    9.10
  -1  17   0   99.89    7.40
  -1  17   0  117.99    9.40
  -1 -17   0  118.99    7.70
  -1 -17   0  111.59    7.50
  -1 -17   0   94.49    8.90
   1 -17   0  117.59    7.90
   1 -17   0  100.09    9.00
   1 -17   0  113.69    7.60
  -1  17  -1    2.90    2.90
   1  17   1    1.20    4.00
  -1  17  -1   -3.10    3.30
   1  17   1    3.10    3.30
   1  17   1    1.00    3.70
  -1  17  -1    5.00    4.50
  -1  17  -1    1.40    3.90
   1 -17   1    1.60    2.10
   1 -17   1    0.90    2.40
  -1 -17  -1   -0.90    3.30
   1 -17   1    3.30    3.50
  -1 -17  -1    4.10    2.30
  -1 -17  -1   -2.10    1.90
  -1  17  -2  128.79    9.50
  -1  17  -2  120.09   10.50
   1  17   2  119.59   10.10
  -1  17  -2  106.89   11.40
   1  17   2  124.09    9.20
   1  17   2  104.89   11.20
  -1  17  -2  120.39    9.70
  -1 -17  -2  113.39    8.50
   1 -17   2  120.39    8.90
   1 -17   2  124.99    8.70
   1 -17   2  125.29    8.50
  -1 -17  -2  111.79   11.50
  -1 -17  -2  124.79    8.80
  -1  17  -3  202.88   15.00
   1  17   3  220.78   15.80
   1  17   3  204.68   13.30
  -1  17  -3  206.98   14.40
  -1  17  -3  194.68   15.40
  -1  17  -3  213.38   13.50
   1  17   3  201.38   14.30
   1 -17   3  204.38   13.00
  -1 -17  -3  186.88   15.40
   1 -17   3  233.78   13.50
  -1 -17  -3  210.38   13.40
  -1 -17  -3  216.68   13.50
  -1  17  -4   92.59    8.70
   1  17   4  101.79   10.40
  -1  17  -4   86.09   11.50
  -1  17  -4  129.39   12.30
   1  17   4  100.99    8.30
   1  17   4   92.89   11.20
  -1  17  -4   93.69   10.90
  -1 -17  -4   99.39   11.50
   1 -17   4  101.09    8.60
  -1 -17  -4  106.89    8.90
   1 -17   4   97.29    8.50
  -1 -17  -4  108.39    8.70
  -1  17  -5  150.28   13.30
   1  17   5  163.98   12.60
  -1  17  -5  161.48   14.10
  -1  17  -5  144.69   15.20
   1  17   5  142.39   13.60
   1 -17   5  145.79   11.40
  -1 -17  -5  143.59   15.00
  -1 -17  -5  147.09   11.30
  -1 -17  -5  136.49   11.50
   1 -17   5  174.08   11.90
  -1  17  -6    0.10    5.60
  -1  17  -6   -2.70    4.90
   1  17   6    2.50    5.20
   1  17   6   -7.70    3.80
  -1  17  -6    0.70    5.90
   1 -17   6   -0.90    2.70
  -1 -17  -6    4.70    5.80
   1 -17   6   -2.00    3.80
  -1  17  -7   -0.90    5.90
   1  17   7    1.90    5.60
  -1  17  -7    4.00    5.50
  -1  17  -7   -4.60    5.70
   1  17   7    1.00    5.20
  -1 -17  -7    7.80    7.10
   1 -17   7   -0.20    4.00
   1 -17   7    3.40    4.30
   1  17   8   -8.00    4.40
  -1  17  -8    0.80    5.80
  -1  17  -8   -0.40    6.00
  -1  17  -8    4.90    7.40
   1  17   8    4.20    6.50
  -1 -17  -8   15.00    8.80
   1 -17   8   17.20    6.10
   1 -17   8    5.70    4.90
   1  17   9    0.40    6.40
  -1  17  -9    3.20    7.70
  -1  17  -9   14.20    8.50
   1 -17   9    9.10    6.00
  -1 -17  -9   -9.10    8.00
   1 -17   9    5.60    5.60
  -1  17 -10   20.80    9.40
  -1  17 -10    5.40    8.30
   1  17  10   29.90    8.80
   1 -17  10   18.90    7.10
  -1 -17 -10    5.30   10.60
  -1 -18  10   71.89   11.50
  -1  18   9   34.80    9.80
  -1  18   9   51.09   10.70
   1  18  -9   36.80    9.80
   1  18  -9   28.40   10.40
  -1 -18   9   45.80    9.20
   1 -18  -9   53.39   13.00
  -1 -18   9   35.30    8.30
  -1  18   8    0.40    6.20
   1  18  -8   -0.10    6.60
   1  18  -8    0.70    6.60
   1 -18  -8    2.70    8.10
  -1 -18   8   -1.60    5.00
  -1 -18   8    0.90    5.00
   1  18  -7   24.40    8.10
  -1  18   7   -1.60    5.80
   1  18  -7    0.70    4.90
   1  18  -7    2.90    6.40
  -1  18   7    5.10    4.80
   1 -18  -7   14.50    7.70
   1 -18  -7   -2.50    4.10
  -1 -18   7    0.40    4.30
   1 -18  -7   -1.80    3.90
  -1 -18   7    6.30    4.70
   1  18  -6    3.50    6.30
  -1  18   6    3.00    5.60
   1  18  -6    9.80    5.50
  -1  18   6   11.70    5.10
   1  18  -6   10.10    7.10
   1 -18  -6   12.00    5.10
  -1 -18   6   16.70    5.20
   1 -18  -6   -2.60    5.80
  -1 -18   6    7.50    3.60
   1 -18  -6   13.90    5.30
  -1  18   5   23.20    7.30
  -1  18   5   18.60    5.70
   1  18  -5   20.00    7.50
   1  18  -5   26.60    7.10
   1  18  -5   25.40    7.50
  -1 -18   5   22.40    4.80
   1 -18  -5   23.90    5.60
  -1 -18   5   30.00    5.60
   1 -18  -5   29.70    8.00
   1 -18  -5   23.70    5.60
   1  18  -4   33.20    7.20
   1  18  -4   31.00    7.20
   1  18  -4   34.90    6.90
  -1  18   4   41.10    8.00
  -1  18   4   34.40    6.70
   1 -18  -4   36.10    5.90
   1 -18  -4   37.10    8.10
   1 -18  -4   29.40    5.60
  -1 -18   4   36.20    5.70
  -1 -18   4   31.00    5.40
  -1  18   3   43.90    6.00
   1  18  -3   42.60    8.10
   1  18  -3   53.69    7.60
  -1  18   3   32.80    7.30
  -1  18   3   47.40    7.30
   1  18  -3   46.40    7.50
   1 -18  -3   37.40    5.80
  -1 -18   3   42.50    5.80
   1 -18  -3   44.90    6.20
  -1 -18   3   56.59    6.50
   1 -18  -3   49.80    8.40
  -1 -18   3   36.00    5.10
  -1  18   2   19.50    5.80
  -1  18   2   11.80    4.00
   1  18  -2   14.40    4.20
   1  18  -2   15.90    5.10
   1  18  -2   10.40    4.90
  -1  18   2   11.10    5.30
   1  18  -2   12.40    5.60
   1 -18  -2    4.80    3.30
   1 -18  -2   13.40    5.50
  -1 -18   2   17.10    3.30
  -1 -18   2   17.30    3.80
   1 -18  -2   15.10    4.00
  -1 -18   2   17.50    4.40
   1  18  -1   18.00    5.40
  -1  18   1   20.70    4.60
   1  18  -1   18.10    4.70
  -1  18   1   17.80    5.50
   1  18  -1   17.60    6.00
  -1  18   1   17.30    4.70
   1  18  -1   16.80    4.30
   1 -18  -1   17.40    3.80
  -1 -18   1   13.40    4.60
   1 -18  -1   17.30    5.60
   1 -18  -1   17.60    3.70
  -1 -18   1   16.30    3.40
  -1 -18   1   12.10    3.10
   1  18   0    9.30    4.20
  -1  18   0   11.40    4.80
   1  18   0   12.00    4.90
  -1  18   0   10.40    4.80
   1  18   0   17.50    4.80
  -1  18   0    8.80    4.20
   1  18   0   11.30    3.30
   1 -18   0   15.30    4.40
  -1 -18   0   14.80    3.10
  -1 -18   0   15.00    4.90
   1 -18   0   15.00    3.30
   1 -18   0   13.20    3.30
  -1 -18   0   13.10    3.00
  -1  18  -1   -4.50    3.90
  -1  18  -1    6.10    4.10
   1  18   1   -1.50    4.00
   1  18   1   -1.40    4.10
   1  18   1   -0.30    3.40
  -1  18  -1   -1.50    2.80
  -1  18  -1   -2.60    4.00
  -1 -18  -1    2.00    3.80
  -1 -18  -1    2.40    2.60
   1 -18   1   -1.00    2.40
  -1 -18  -1   -0.20    2.10
   1 -18   1    2.50    3.40
   1 -18   1    2.50    2.70
   1  18   2   41.50    7.40
   1  18   2   41.80    7.10
  -1  18  -2   41.80    6.20
  -1  18  -2   26.80    6.90
   1  18   2   43.90    6.30
  -1  18  -2   44.70    7.20
  -1  18  -2   49.60    6.70
  -1 -18  -2   40.70    7.30
   1 -18   2   42.80    5.70
  -1 -18  -2   43.80    5.40
   1 -18   2   47.60    5.50
  -1 -18  -2   34.30    5.20
   1 -18   2   44.50    5.30
   1  18   3  238.78   15.50
   1  18   3  235.08   16.50
   1  18   3  258.67   18.00
  -1  18  -3  236.98   16.80
  -1  18  -3  247.18   18.10
  -1  18  -3  242.68   17.20
  -1  18  -3  268.87   15.90
   1 -18   3  252.07   15.40
  -1 -18  -3  260.87   15.50
   1 -18   3  274.27   15.70
  -1 -18  -3  263.17   15.50
  -1 -18  -3  239.38   18.00
  -1  18  -4    2.70    5.30
   1  18   4   -0.80    4.30
   1  18   4    3.00    3.40
  -1  18  -4   -4.10    4.90
  -1  18  -4    4.40    5.40
   1  18   4    0.10    4.90
  -1 -18  -4   -2.10    3.10
  -1 -18  -4    1.20    2.90
   1 -18   4    1.20    2.50
  -1 -18  -4    4.40    5.10
   1 -18   4    2.20    3.10
   1  18   5   80.09   11.00
  -1  18  -5   82.19   10.60
   1  18   5   76.19    9.50
  -1  18  -5   85.09   11.60
  -1  18  -5   78.19   11.40
  -1 -18  -5   69.49    8.20
  -1 -18  -5   81.79   11.30
   1 -18   5   85.29    9.00
  -1 -18  -5   81.99    8.70
   1 -18   5   75.39    8.60
  -1  18  -6    3.90    6.00
  -1  18  -6   12.40    6.90
   1  18   6   20.00    6.90
  -1  18  -6   21.00    7.10
   1  18   6   16.10    6.20
   1 -18   6   14.30    4.30
   1 -18   6   17.40    5.30
  -1 -18  -6   22.50    8.20
  -1  18  -7   19.40    7.00
   1  18   7   16.00    6.90
   1  18   7    9.60    5.80
  -1  18  -7   10.10    7.70
  -1  18  -7   23.80    8.30
  -1 -18  -7   11.30    7.90
   1 -18   7    5.30    4.70
   1 -18   7   11.40    5.30
   1  18   8   -7.90    4.80
  -1  18  -8    7.30    6.90
   1  18   8   -5.30    5.70
  -1  18  -8   -7.90    5.80
  -1  18  -8   -3.60    6.40
  -1 -18  -8    4.80    7.70
   1 -18   8   -2.40    4.30
   1 -18   8   -0.20    4.50
   1  18   9   -5.90    6.20
  -1  18  -9   -1.70    7.70
  -1  18  -9    9.20    8.10
   1 -18   9    0.60    4.80
  -1 -18  -9  -14.90    7.50
   1 -18   9   -3.70    4.60
   1  19  -9   15.40    9.10
   1  19  -9   21.10    9.40
  -1  19   9   27.00    8.80
  -1  19   9   16.80    8.40
  -1 -19   9   38.40    9.20
  -1 -19   9   19.00    6.90
   1 -19  -9   14.10   10.80
   1  19  -8   13.40    7.60
  -1  19   8    1.50    6.50
   1  19  -8   20.20    8.50
  -1 -19   8    0.00    5.10
  -1 -19   8    7.70    5.70
   1 -19  -8   -1.40    8.40
   1  19  -7   76.69   12.40
   1  19  -7   48.20    9.10
  -1  19   7   55.89   10.40
   1  19  -7   62.69   11.30
  -1  19   7   61.59    8.90
   1 -19  -7   52.29    8.70
  -1 -19   7   49.10    8.20
  -1 -19   7   48.80    8.20
   1 -19  -7   47.30   11.30
   1 -19  -7   29.30    7.00
   1  19  -6  190.78   17.50
  -1  19   6  208.08   17.00
  -1  19   6  211.98   15.40
   1  19  -6  206.28   17.70
   1  19  -6  176.88   15.10
   1 -19  -6  170.38   14.50
  -1 -19   6  217.78   14.90
   1 -19  -6  195.18   15.30
   1 -19  -6  184.28   17.70
  -1 -19   6  199.68   14.30
  -1  19   5    0.90    4.90
   1  19  -5    4.60    5.20
  -1  19   5   -1.10    5.40
   1  19  -5   -5.90    5.20
   1  19  -5    7.90    6.70
  -1 -19   5    5.40    3.90
   1 -19  -5    0.60    3.80
   1 -19  -5   12.00    6.60
   1 -19  -5    1.50    3.70
  -1 -19   5   -2.40    3.40
  -1  19   4  153.18   12.70
   1  19  -4  136.39   14.60
   1  19  -4  156.28   13.80
  -1  19   4  142.39   11.90
   1  19  -4  144.89   12.20
   1 -19  -4  123.39   10.80
   1 -19  -4  139.79   14.80
  -1 -19   4  137.49   10.70
  -1 -19   4  142.09   10.80
   1 -19  -4  118.39   11.10
   1  19  -3   45.90    7.90
   1  19  -3   43.40    8.40
  -1  19   3   49.90    7.70
  -1  19   3   54.99    8.60
   1  19  -3   44.00    7.50
   1 -19  -3   31.70    7.80
  -1 -19   3   44.90    6.10
  -1 -19   3   41.50    5.50
  -1 -19   3   39.50    5.60
   1 -19  -3   39.20    6.10
   1 -19  -3   38.80    6.00
   1  19  -2   41.10    8.00
  -1  19   2   41.20    6.30
  -1  19   2   50.49    8.20
   1  19  -2   58.79    6.70
  -1  19   2   53.59    7.80
   1  19  -2   36.40    6.50
   1  19  -2   48.00    7.10
  -1 -19   2   54.39    6.00
  -1 -19   2   42.50    5.60
  -1 -19   2   55.59    7.20
   1 -19  -2   49.50    8.00
   1 -19  -2   44.60    6.00
   1 -19  -2   50.49    6.20
  -1  19   1    3.00    3.50
   1  19  -1    3.30    3.50
  -1  19   1    2.60    3.80
  -1  19   1   12.20    5.30
   1  19  -1    7.00    4.30
   1  19  -1    9.00    4.70
   1  19  -1   13.20    5.30
   1 -19  -1    9.80    4.80
   1 -19  -1    4.40    3.00
  -1 -19   1    5.10    4.00
  -1 -19   1    7.10    2.80
  -1 -19   1   11.50    3.20
   1 -19  -1   10.20    3.40
   1  19   0   31.70    5.90
  -1  19   0   24.90    6.10
  -1  19   0   33.60    6.60
   1  19   0   33.00    6.50
   1  19   0   31.80    6.20
  -1  19   0   31.60    6.10
  -1 -19   0   37.80    4.60
   1 -19   0   24.30    4.30
  -1 -19   0   22.70    5.60
   1 -19   0   38.00    5.00
   1 -19   0   28.30    6.00
  -1 -19   0   27.90    4.20
  -1  19  -1  197.58   13.00
   1  19   1  206.18   14.70
  -1  19  -1  216.48   15.10
   1  19   1  200.48   13.90
   1  19   1  197.68   14.40
  -1  19  -1  210.38   14.70
  -1  19  -1  204.08   14.20
  -1 -19  -1  204.38   12.50
   1 -19   1  217.18   12.90
   1 -19   1  198.18   13.80
  -1 -19  -1  179.58   14.80
   1 -19   1  199.78   12.60
  -1 -19  -1  207.78   12.60
   1  19   2   72.19    9.60
   1  19   2   87.19    9.60
   1  19   2   76.99    8.30
  -1  19  -2   76.19    9.50
  -1  19  -2   72.29    8.30
  -1  19  -2   66.89    8.10
  -1  19  -2   59.79    8.90
  -1 -19  -2   76.69    9.70
   1 -19   2   77.19    6.60
   1 -19   2   82.19    7.10
  -1 -19  -2   82.19    7.40
   1 -19   2   83.09    8.20
  -1 -19  -2   83.59    7.10
  -1  19  -3   44.80    8.10
  -1  19  -3   46.20    7.40
   1  19   3   41.70    5.90
  -1  19  -3   48.00    6.50
  -1  19  -3   27.20    7.60
   1  19   3   30.10    7.30
   1  19   3   45.80    7.40
  -1 -19  -3   42.30    6.00
   1 -19   3   33.20    5.30
   1 -19   3   43.20    5.80
  -1 -19  -3   39.20    5.70
  -1 -19  -3   34.40    7.90
   1  19   4   17.70    5.90
  -1  19  -4   15.10    6.30
  -1  19  -4   20.00    6.90
   1  19   4   19.70    6.80
   1  19   4   23.70    4.60
  -1  19  -4   27.70    7.80
   1 -19   4   20.10    4.80
  -1 -19  -4   15.50    4.40
  -1 -19  -4   25.20    5.10
  -1 -19  -4   25.00    7.30
   1 -19   4   26.40    4.80
  -1  19  -5   20.00    6.70
   1  19   5   26.30    6.70
  -1  19  -5    6.80    6.10
   1  19   5   20.20    6.90
  -1  19  -5   18.70    7.20
  -1 -19  -5   18.50    4.80
   1 -19   5   13.90    4.60
  -1 -19  -5   14.00    4.70
   1 -19   5   19.20    4.90
  -1 -19  -5   22.00    7.50
   1  19   6   51.09    8.50
  -1  19  -6   39.10    8.90
   1  19   6   39.80    9.20
  -1  19  -6   52.19    9.60
  -1  19  -6   38.80    9.70
  -1 -19  -6   38.90    9.50
   1 -19   6   44.10    7.10
   1 -19   6   49.10    7.10
  -1  19  -7   24.30    8.00
  -1  19  -7   33.80    9.30
   1  19   7   39.50    8.20
   1  19   7   18.80    8.10
  -1  19  -7   43.40    9.50
   1 -19   7   23.70    5.70
   1 -19   7   45.50    7.50
  -1 -19  -7   33.60    9.70
  -1  19  -8   -1.20    7.10
   1  19   8    1.00    6.70
   1  19   8   -3.20    5.40
  -1  19  -8    6.60    6.50
  -1  19  -8    1.00    7.00
  -1 -19  -8   -2.30    7.60
   1 -19   8   -1.80    3.40
   1 -19   8   -1.80    4.80
   1  19   9   -3.00    6.40
  -1  19  -9   -2.90    6.80
  -1  19  -9   -2.10    8.00
   1 -19   9   12.60    6.40
  -1 -19  -9   -5.20    8.70
   1 -19   9   14.70    6.90
  -1  20   9    4.00    6.60
  -1  20   9   -1.60    7.70
   1  20  -9   10.00    8.30
   1  20  -9    7.90    7.50
   1 -20  -9   13.30   10.40
  -1 -20   9   -0.30    5.20
   1  20  -8    2.40    7.80
   1  20  -8    0.50    6.80
  -1  20   8    8.60    7.30
  -1 -20   8    3.60    5.50
  -1 -20   8    8.20    5.60
   1 -20  -8   10.10    9.90
   1  20  -7   89.19   13.40
   1  20  -7  100.09   12.40
  -1  20   7   85.59   12.30
  -1  20   7   86.19   10.40
   1  20  -7   56.49   10.90
   1 -20  -7   63.59   12.50
  -1 -20   7   79.49    9.90
  -1 -20   7   86.19   10.40
   1 -20  -7   56.89    9.50
  -1  20   6    9.00    6.60
   1  20  -6   21.80    8.30
  -1  20   6   16.90    7.40
   1  20  -6    5.30    6.20
   1  20  -6    9.30    5.90
   1 -20  -6   10.90    5.40
   1 -20  -6   -1.10    6.70
  -1 -20   6   16.20    5.30
   1 -20  -6   24.60    5.90
  -1 -20   6   14.20    4.50
   1  20  -5   20.10    7.90
   1  20  -5   13.20    7.40
   1  20  -5   30.30    7.80
  -1  20   5   36.40    8.20
  -1  20   5   36.30    7.30
  -1 -20   5   30.30    6.10
   1 -20  -5   27.10    6.10
  -1 -20   5   34.90    6.40
   1 -20  -5   13.90    7.60
   1 -20  -5   28.00    6.50
  -1  20   4    6.30    5.70
  -1  20   4    3.80    5.70
   1  20  -4   -0.90    5.40
   1  20  -4   11.10    5.60
   1  20  -4   -0.50    5.40
   1 -20  -4    7.00    4.20
  -1 -20   4    3.50    3.70
   1 -20  -4   11.10    4.40
  -1 -20   4   11.50    4.20
   1 -20  -4    7.50    6.10
  -1  20   3   18.10    5.80
  -1  20   3   12.90    6.20
   1  20  -3   19.70    6.70
   1  20  -3   17.40    5.80
   1  20  -3   17.30    6.00
  -1 -20   3   20.10    4.80
   1 -20  -3    8.90    4.20
   1 -20  -3   14.90    6.30
   1 -20  -3    5.90    3.90
  -1 -20   3   14.60    3.80
  -1 -20   3   13.50    3.50
   1  20  -2   85.49   10.10
  -1  20   2  112.69    9.20
   1  20  -2  103.19   11.10
   1  20  -2   89.39    9.80
  -1  20   2   93.89   10.00
  -1  20   2   97.59   11.20
   1  20  -2   90.79    8.70
   1 -20  -2   81.99   10.60
  -1 -20   2  100.39    7.80
   1 -20  -2   69.99    8.10
  -1 -20   2   95.09    7.80
  -1 -20   2  102.49    9.30
   1 -20  -2   90.59    8.90
   1  20  -1   20.00    5.30
   1  20  -1   11.70    5.10
   1  20  -1   19.40    5.80
   1  20  -1   17.80    4.60
  -1  20   1   22.30    5.50
  -1  20   1   15.90    5.30
  -1  20   1   12.50    5.60
   1 -20  -1   10.00    3.70
  -1 -20   1   23.00    5.10
   1 -20  -1   19.00    5.90
  -1 -20   1   17.30    3.70
  -1 -20   1   15.50    3.60
   1 -20  -1   18.30    4.10
  -1  20   0   13.20    5.20
  -1  20   0   17.10    5.90
   1  20   0   27.30    6.00
  -1  20   0   17.80    5.40
   1  20   0   15.80    5.00
   1  20   0   26.70    6.30
   1 -20   0   27.80    4.50
  -1 -20   0   14.90    3.50
  -1 -20   0   20.90    5.60
   1 -20   0   19.20    4.10
   1 -20   0   20.40    5.90
  -1 -20   0   17.70    3.80
  -1  20  -1    6.90    4.80
  -1  20  -1   12.40    5.60
   1  20   1    7.70    5.00
   1  20   1    4.00    4.70
   1  20   1   13.00    5.40
  -1  20  -1    3.40    4.80
   1 -20   1    8.90    3.30
  -1 -20  -1    5.60    2.90
   1 -20   1   12.00    4.70
  -1 -20  -1   20.50    6.10
  -1 -20  -1    6.90    3.00
   1 -20   1   10.60    3.40
  -1  20  -2  215.18   14.70
  -1  20  -2  220.88   14.50
   1  20   2  222.68   15.50
  -1  20  -2  208.48   15.60
  -1  20  -2  237.78   16.60
   1  20   2  210.18   14.30
   1  20   2  215.58   16.00
   1 -20   2  219.38   13.60
  -1 -20  -2  208.78   13.40
  -1 -20  -2  194.08   13.30
  -1 -20  -2  193.98   15.80
   1 -20   2  215.08   13.50
  -1  20  -3  254.97   18.50
  -1  20  -3  246.08   17.50
   1  20   3  236.88   15.60
   1  20   3  246.18   16.90
   1  20   3  236.78   17.20
  -1  20  -3  265.27   16.00
  -1  20  -3  243.48   17.00
  -1 -20  -3  221.78   15.00
  -1 -20  -3  216.98   17.70
   1 -20   3  257.57   15.40
   1 -20   3  232.08   14.90
  -1 -20  -3  240.18   15.20
  -1  20  -4   22.00    6.80
  -1  20  -4   11.90    6.50
   1  20   4   17.10    6.60
  -1  20  -4   12.10    5.70
   1  20   4   -6.80    4.20
   1 -20   4   10.20    3.90
  -1 -20  -4    5.80    5.80
  -1 -20  -4   14.10    4.60
  -1 -20  -4    3.60    3.30
   1 -20   4   21.20    4.80
   1  20   5    0.40    5.00
  -1  20  -5   14.80    6.90
  -1  20  -5    3.10    6.40
  -1  20  -5    3.80    5.70
   1  20   5    2.10    5.80
   1 -20   5   -7.70    2.80
  -1 -20  -5   10.30    6.40
   1 -20   5   -6.50    3.00
   1  20   6   63.99    9.60
  -1  20  -6   64.89   10.70
  -1  20  -6   70.99   12.00
   1  20   6   67.39   10.80
  -1  20  -6   70.29   11.40
   1 -20   6   72.89    9.10
  -1 -20  -6   76.39   12.60
   1 -20   6   70.69    8.80
  -1  20  -7   56.39   11.60
  -1  20  -7   56.99   11.40
   1  20   7   75.49   12.00
  -1  20  -7   80.09   12.40
   1  20   7   54.69    9.60
   1 -20   7   73.19    9.70
   1 -20   7   68.79    9.40
  -1 -20  -7   66.79   12.70
   1  20   8   -4.30    5.30
  -1  20  -8   -1.30    8.30
  -1  20  -8    8.40    7.60
  -1  20  -8   -8.60    5.40
   1  20   8   -4.50    6.10
   1 -20   8   -1.00    4.60
  -1 -20  -8   -4.90    7.30
   1 -20   8   -3.00    3.30
  -1  20  -9    8.50    9.80
  -1  20  -9   18.20    9.80
   1 -20   9   15.30    6.70
  -1 -20  -9   50.09   13.40
   1  21  -9   20.70    9.80
   1  21  -9   22.20    9.50
  -1 -21   9   19.00    6.90
   1 -21  -9   14.00   11.10
  -1  21   8    0.90    6.70
   1  21  -8   13.40    8.10
   1  21  -8    4.90    7.90
   1 -21  -8   -7.50    8.20
  -1 -21   8   -1.90    4.80
  -1 -21   8   -5.80    4.60
  -1  21   7   -2.50    5.40
   1  21  -7    1.50    6.40
  -1  21   7   -5.00    5.60
   1  21  -7   -4.10    6.70
   1  21  -7    6.90    6.30
  -1 -21   7    4.80    4.40
   1 -21  -7    8.70    8.30
  -1 -21   7   -0.50    4.50
  -1  21   6   -2.10    5.10
   1  21  -6    6.20    7.00
   1  21  -6   12.50    6.10
  -1  21   6    7.20    6.60
   1  21  -6    7.20    6.70
   1 -21  -6    3.20    4.30
   1 -21  -6    0.50    3.80
   1 -21  -6   -0.30    6.90
  -1 -21   6    0.50    3.30
  -1 -21   6   -4.80    3.70
   1  21  -5   23.30    7.90
  -1  21   5   18.20    6.40
   1  21  -5   24.80    7.20
   1  21  -5   22.50    7.90
  -1  21   5    4.30    5.80
  -1 -21   5   20.20    5.30
   1 -21  -5   32.90    9.00
  -1 -21   5   11.30    5.00
   1 -21  -5    8.80    5.00
   1 -21  -5   14.60    5.30
   1  21  -4   26.30    6.90
   1  21  -4   24.50    8.10
  -1  21   4   16.60    6.30
   1  21  -4   12.20    6.00
  -1  21   4   21.80    7.10
   1 -21  -4   20.20    5.20
  -1 -21   4   23.80    5.10
   1 -21  -4   12.00    6.90
  -1 -21   4   12.70    4.50
   1 -21  -4   25.90    5.50
  -1  21   3   27.60    7.00
  -1  21   3   27.80    7.00
   1  21  -3   11.60    5.90
   1  21  -3   19.90    6.10
   1  21  -3   15.60    6.70
  -1 -21   3   21.50    4.70
   1 -21  -3   21.00    7.00
  -1 -21   3   25.40    4.80
   1 -21  -3   16.10    4.60
   1 -21  -3   17.50    4.80
   1  21  -2  166.88   13.90
  -1  21   2  168.08   11.90
  -1  21   2  143.79   13.40
  -1  21   2  170.38   13.30
   1  21  -2  152.58   11.60
   1  21  -2  156.18   12.80
   1  21  -2  142.09   12.30
   1 -21  -2  147.99   11.20
   1 -21  -2  135.79   11.10
  -1 -21   2  149.79   11.80
   1 -21  -2  151.88   13.70
  -1 -21   2  160.88   10.80
  -1 -21   2  163.78   10.90
  -1  21   1   84.59    9.60
  -1  21   1  102.09   10.80
  -1  21   1  107.19   10.70
   1  21  -1   94.39    9.70
   1  21  -1  105.99   11.40
   1  21  -1   80.09   10.10
  -1 -21   1   91.59    7.60
   1 -21  -1   91.59    8.20
  -1 -21   1   90.09    7.50
   1 -21  -1   90.39    8.00
   1 -21  -1   80.59   10.40
  -1 -21   1   89.69    9.70
  -1  21   0   28.00    6.90
   1  21   0   25.00    6.60
  -1  21   0   35.90    7.20
   1  21   0   18.30    5.80
  -1  21   0   39.90    7.20
   1  21   0   41.10    7.20
  -1 -21   0   22.00    4.40
  -1 -21   0   34.10    6.70
   1 -21   0   27.60    4.90
  -1 -21   0   23.20    4.30
   1 -21   0   22.90    6.30
   1 -21   0   21.80    4.60
   1  21   1    7.50    5.20
   1  21   1    5.60    4.50
  -1  21  -1    7.50    4.60
  -1  21  -1    5.60    5.30
   1  21   1   -2.10    3.90
  -1  21  -1    2.70    5.20
  -1 -21  -1    4.00    3.00
   1 -21   1    6.30    3.30
  -1 -21  -1   14.90    6.10
   1 -21   1    0.60    2.80
  -1 -21  -1    1.10    2.70
   1 -21   1    4.10    4.30
  -1  21  -2   37.70    6.70
  -1  21  -2   33.00    6.90
   1  21   2   55.39    8.40
  -1  21  -2   47.90    8.90
   1  21   2   58.19    7.40
   1  21   2   44.30    8.20
  -1  21  -2   57.59    7.60
  -1 -21  -2   34.00    5.40
  -1 -21  -2   50.19    6.20
   1 -21   2   47.60    6.00
  -1 -21  -2   54.79    8.70
   1 -21   2   50.99    6.00
   1  21   3  103.39    9.00
  -1  21  -3  107.39   10.60
  -1  21  -3   93.09   12.10
  -1  21  -3  102.19   11.10
   1  21   3   85.89   11.30
   1  21   3   88.89   10.70
  -1  21  -3   89.19   11.30
  -1 -21  -3   94.49   11.90
  -1 -21  -3   93.29    8.40
   1 -21   3   94.09    8.50
   1 -21   3  101.99    8.60
  -1 -21  -3   91.29    8.40
   1  21   4   15.50    6.30
  -1  21  -4   28.50    7.80
  -1  21  -4   18.10    6.30
  -1  21  -4   37.80    9.00
   1  21   4   12.90    6.50
   1 -21   4   22.40    5.10
  -1 -21  -4   33.90    6.00
  -1 -21  -4   29.00    7.80
   1 -21   4   12.00    4.50
  -1 -21  -4   20.90    5.00
   1  21   5  116.49   13.90
  -1  21  -5  124.59   14.00
  -1  21  -5  133.89   14.30
   1  21   5  122.09   13.10
  -1  21  -5  117.69   15.00
   1 -21   5  129.19   10.80
  -1 -21  -5   92.49   13.60
   1 -21   5  121.79   10.50
  -1  21  -6   -1.50    5.60
  -1  21  -6   -2.80    5.90
   1  21   6   13.00    5.90
   1  21   6    0.40    6.00
  -1  21  -6    4.90    6.90
   1 -21   6    0.40    4.10
   1 -21   6   -1.80    4.40
  -1 -21  -6    5.60    7.30
   1  21   7   16.10    7.00
   1  21   7    7.30    7.00
  -1  21  -7   17.10    7.50
  -1  21  -7   11.10    7.50
  -1  21  -7   16.30    9.30
  -1 -21  -7   -4.60    7.30
   1 -21   7   11.50    5.50
   1 -21   7   16.70    6.10
  -1  21  -8   -1.90    7.50
   1  21   8    8.40    7.40
  -1  21  -8   13.00    8.10
   1  21   8    3.80    6.10
  -1  21  -8   10.50    8.00
  -1 -21  -8   18.60    9.90
   1 -21   8    9.00    6.00
   1 -21   8    8.40    5.90
  -1  21  -9  -15.70    6.30
  -1  21  -9    2.50    7.60
  -1 -21  -9   -2.90    8.50
   1 -21   9   -3.90    4.80
   1  22  -8   21.90    9.70
   1  22  -8   32.90   10.40
  -1  22   8    6.90    7.40
   1 -22  -8   20.70   10.80
  -1 -22   8   13.80    6.70
  -1 -22   8   25.50    7.50
  -1  22   7   54.69   10.60
  -1  22   7   39.80    8.90
   1  22  -7   52.79   10.20
   1  22  -7   53.09   11.70
   1  22  -7   49.80   11.10
  -1 -22   7   38.40    7.90
  -1 -22   7   53.89    8.90
   1 -22  -7   45.80   12.00
  -1  22   6   15.90    6.40
  -1  22   6   18.50    6.90
   1  22  -6   24.60    7.70
   1  22  -6   18.60    8.10
   1  22  -6   10.90    8.10
   1 -22  -6   13.60    6.10
   1 -22  -6   18.50    5.80
  -1 -22   6   22.00    6.00
   1 -22  -6   21.10    9.00
  -1 -22   6   12.10    5.40
  -1  22   5   27.20    8.00
   1  22  -5   26.20    8.90
  -1  22   5   30.80    7.50
   1  22  -5   29.50    8.00
   1  22  -5   23.20    7.70
   1 -22  -5   25.50    6.10
  -1 -22   5   25.20    5.90
   1 -22  -5   23.20    6.20
   1 -22  -5   42.20   10.10
  -1 -22   5   21.20    5.60
  -1  22   4   -3.40    5.00
   1  22  -4   12.10    5.90
   1  22  -4    8.30    6.30
  -1  22   4    7.80    6.20
   1  22  -4    2.30    5.60
   1 -22  -4   -3.00    3.50
  -1 -22   4   -0.80    3.50
   1 -22  -4    5.40    3.80
   1 -22  -4   -1.60    5.50
  -1 -22   4   -0.60    3.60
   1  22  -3  125.89   13.80
   1  22  -3  113.69   12.10
  -1  22   3  112.39   12.10
  -1  22   3   94.99   12.30
   1  22  -3   95.59   11.30
  -1 -22   3  110.09    9.30
   1 -22  -3  118.09   13.50
   1 -22  -3  117.49   10.10
  -1 -22   3  114.69    9.30
   1 -22  -3  110.99    9.90
   1  22  -2    1.70    5.50
   1  22  -2    1.80    5.20
  -1  22   2   12.00    5.90
  -1  22   2   -6.20    4.60
   1  22  -2    1.10    4.40
   1 -22  -2    0.20    3.20
   1 -22  -2    0.50    3.20
  -1 -22   2   -0.60    2.60
   1 -22  -2    2.90    5.20
  -1 -22   2    5.80    3.80
  -1 -22   2   -0.50    2.80
   1  22  -1  140.29   12.80
   1  22  -1  149.09   11.40
   1  22  -1  137.39   12.30
  -1  22   1  137.99   11.90
  -1  22   1  149.19   11.90
  -1  22   1  128.99   12.40
   1 -22  -1  142.49   12.80
   1 -22  -1  133.89   10.10
  -1 -22   1  154.28   12.70
   1 -22  -1  142.59   10.60
  -1 -22   1  139.89   10.00
  -1 -22   1  131.89    9.90
   1  22   0    5.90    4.60
  -1  22   0   16.40    5.50
   1  22   0    8.50    5.50
  -1  22   0   19.90    6.20
  -1  22   0   12.30    5.40
   1  22   0   21.90    6.20
   1 -22   0    9.30    3.70
  -1 -22   0   22.40    6.00
   1 -22   0   11.80    4.00
  -1 -22   0   12.00    3.60
  -1 -22   0   15.10    3.90
   1 -22   0   16.10    5.80
  -1  22  -1    7.60    5.80
  -1  22  -1    5.40    5.20
   1  22   1   14.10    5.80
   1  22   1    5.60    4.40
  -1  22  -1    6.00    4.90
   1  22   1    8.60    5.20
   1 -22   1   -0.20    4.00
  -1 -22  -1   13.20    5.70
   1 -22   1   12.00    3.90
   1 -22   1    4.00    3.40
  -1 -22  -1    6.20    3.30
  -1 -22  -1   10.40    3.70
  -1  22  -2   24.20    6.00
  -1  22  -2   20.80    6.90
   1  22   2   26.00    7.10
  -1  22  -2   23.60    6.90
   1  22   2   32.90    6.80
   1  22   2   33.70    6.20
   1 -22   2   18.50    4.30
  -1 -22  -2   10.90    3.90
   1 -22   2   17.70    4.30
  -1 -22  -2   34.10    7.70
  -1 -22  -2   20.80    4.90
   1  22   3   62.79    8.20
  -1  22  -3   61.89    8.90
   1  22   3   64.89    9.40
   1  22   3   59.79    9.50
  -1  22  -3   64.79   10.40
  -1  22  -3   63.39    9.70
  -1 -22  -3   50.59    7.00
  -1 -22  -3   43.40    6.40
   1 -22   3   65.09    7.50
   1 -22   3   57.19    7.10
  -1 -22  -3   38.70    8.70
  -1  22  -4   13.40    7.30
  -1  22  -4   16.90    6.90
  -1  22  -4   23.30    6.70
   1  22   4    8.40    6.30
   1  22   4   12.00    6.20
  -1 -22  -4   14.30    4.80
  -1 -22  -4   21.50    7.50
   1 -22   4   13.90    4.80
   1 -22   4   13.60    4.00
  -1 -22  -4    6.80    7.30
   1  22   5  105.79   13.90
  -1  22  -5  141.79   16.70
   1  22   5  122.59   13.60
  -1  22  -5  134.09   14.90
  -1  22  -5  144.59   15.30
   1 -22   5  151.68   11.80
  -1 -22  -5  147.79   16.90
   1 -22   5  156.88   12.00
  -1  22  -6   -0.70    6.80
  -1  22  -6   -2.80    6.30
   1  22   6   10.50    6.50
   1  22   6    1.60    6.30
  -1  22  -6    4.10    6.80
   1 -22   6   -7.70    3.50
  -1 -22  -6    3.80    7.00
   1 -22   6    3.70    3.80
   1  22   7   66.19   10.60
  -1  22  -7   64.69   12.00
  -1  22  -7   68.59   13.80
  -1  22  -7   67.59   12.50
   1  22   7   47.90   10.50
  -1 -22  -7   75.19   14.40
   1 -22   7   74.79   10.00
   1 -22   7   63.19    9.60
  -1  22  -8   21.50    9.90
   1  22   8   16.20    7.10
   1  22   8    7.30    7.60
  -1  22  -8   10.20    8.90
  -1  22  -8   16.50    8.70
   1 -22   8   22.50    6.40
   1 -22   8   15.20    7.00
  -1 -22  -8   -2.30    8.40
   1  23  -8   -4.70    7.00
   1  23  -8    2.80    8.00
   1 -23  -8    8.40    9.70
  -1 -23   8    9.50    6.20
  -1  23   7   52.19   10.30
   1  23  -7   63.49   12.30
  -1  23   7   59.09   11.00
   1  23  -7   52.69   11.30
   1  23  -7   61.29   10.90
  -1 -23   7   71.69    9.40
  -1 -23   7   64.09    9.40
   1 -23  -7   46.30   12.50
   1  23  -6    7.40    7.00
  -1  23   6   -0.60    5.70
  -1  23   6    0.40    6.30
   1  23  -6   -2.50    6.70
   1  23  -6    0.00    7.20
   1 -23  -6    5.80    4.70
  -1 -23   6    6.50    5.00
   1 -23  -6    7.10    7.80
  -1 -23   6    5.40    4.70
  -1  23   5   -5.30    4.80
   1  23  -5    6.50    6.90
   1  23  -5   -7.90    5.00
   1  23  -5   -3.30    5.20
  -1  23   5   -9.00    5.40
  -1 -23   5    1.50    3.10
   1 -23  -5    1.20    6.70
   1 -23  -5   -0.60    4.00
   1 -23  -5    3.00    4.20
  -1 -23   5    4.80    4.30
   1  23  -4    1.80    5.60
  -1  23   4    1.70    5.90
   1  23  -4    3.50    6.10
  -1  23   4   -0.30    5.10
   1  23  -4    3.90    6.50
  -1 -23   4    5.50    4.30
   1 -23  -4    7.90    6.70
   1 -23  -4    3.10    4.00
  -1 -23   4    0.70    3.80
   1 -23  -4   -1.80    3.60
  -1  23   3    7.90    5.80
   1  23  -3   -0.30    5.30
   1  23  -3   -4.50    3.90
  -1  23   3    5.00    6.20
   1  23  -3    1.00    5.30
  -1 -23   3    5.20    3.70
   1 -23  -3    2.70    3.70
  -1 -23   3   -2.90    3.10
   1 -23  -3   -1.50    5.70
   1 -23  -3    1.60    3.80
   1  23  -2   20.20    7.10
  -1  23   2   25.40    7.20
  -1  23   2   21.00    6.90
   1  23  -2   30.10    7.40
  -1 -23   2   37.30    5.40
   1 -23  -2   17.60    5.00
   1 -23  -2   27.70    5.40
  -1 -23   2   21.20    5.90
  -1 -23   2   24.30    4.90
   1 -23  -2   10.80    6.30
   1  23  -1  177.58   13.20
  -1  23   1  184.48   13.70
  -1  23   1  188.18   13.90
  -1  23   1  174.48   14.60
   1  23  -1  162.68   14.50
   1  23  -1  162.98   14.00
   1 -23  -1  161.48   12.30
   1 -23  -1  194.38   12.80
  -1 -23   1  172.58   13.80
   1 -23  -1  181.88   14.90
  -1 -23   1  184.28   12.00
  -1 -23   1  179.48   12.00
  -1  23   0    5.90    5.00
  -1  23   0    1.80    5.20
   1  23   0    3.10    5.10
  -1  23   0   -4.30    4.60
   1  23   0    0.70    4.60
   1  23   0    0.00    4.70
   1 -23   0    1.20    5.10
   1 -23   0   -3.10    3.00
   1 -23   0    0.70    3.20
  -1 -23   0   -0.10    5.20
  -1 -23   0   -1.80    2.80
  -1 -23   0   -2.90    2.80
  -1  23  -1    2.40    5.10
   1  23   1    5.40    4.70
  -1  23  -1   -3.20    4.00
   1  23   1   -2.30    4.90
   1  23   1   -2.70    4.80
  -1  23  -1    0.20    5.20
  -1 -23  -1    6.70    5.20
  -1 -23  -1    3.80    3.10
  -1 -23  -1    5.10    3.40
   1 -23   1    1.00    3.30
   1 -23   1    2.20    3.40
  -1  23  -2   37.30    8.30
   1  23   2   41.00    7.00
   1  23   2   49.50    8.70
  -1  23  -2   38.60    8.60
   1  23   2   38.90    7.90
  -1  23  -2   39.90    7.60
   1 -23   2   45.90    6.30
  -1 -23  -2   36.70    8.00
   1 -23   2   29.30    5.30
  -1 -23  -2   33.40    5.70
  -1 -23  -2   36.30    5.80
   1  23   3    1.20    5.40
  -1  23  -3    3.80    5.10
   1  23   3    7.20    6.30
  -1  23  -3   -1.10    5.80
  -1  23  -3    1.30    6.10
   1 -23   3    0.80    3.50
  -1 -23  -3   -0.70    5.40
  -1 -23  -3    4.20    3.60
  -1 -23  -3    5.60    3.60
   1 -23   3    2.10    3.50
   1  23   4   10.00    6.80
   1  23   4    8.50    5.90
  -1  23  -4   19.60    7.00
  -1  23  -4    4.90    6.90
  -1  23  -4    2.40    6.30
   1 -23   4    6.00    4.30
   1 -23   4    5.80    4.30
  -1 -23  -4   13.80    7.30
   1  23   5    4.60    6.60
  -1  23  -5    4.40    7.10
  -1  23  -5    7.80    7.00
  -1  23  -5   10.40    7.30
   1  23   5    3.50    6.00
  -1 -23  -5   17.80    8.10
   1 -23   5   12.00    5.20
   1 -23   5    7.30    4.40
   1  23   6    2.30    6.00
  -1  23  -6    5.10    6.70
  -1  23  -6  -13.10    6.30
   1  23   6   10.20    7.40
  -1  23  -6    3.90    7.70
   1 -23   6    0.90    4.20
  -1 -23  -6    5.50    7.80
   1 -23   6   10.60    4.40
   1  23   7   36.10    8.70
   1  23   7   17.40    8.50
  -1  23  -7   23.20    8.60
  -1  23  -7   28.80    9.40
  -1  23  -7   16.50    9.80
   1 -23   7   23.10    6.60
   1 -23   7   18.90    6.40
  -1 -23  -7   37.70   11.30
  -1  23  -8   18.00    9.20
  -1  23  -8   21.00    9.60
  -1  23  -8   23.20   10.10
   1  23   8   20.40    8.20
  -1 -23  -8   31.80   11.20
   1 -23   8   22.30    6.80
   1  24  -8  -12.60    6.10
   1  24  -8   12.10    9.00
  -1 -24   8    8.40    6.40
   1 -24  -8  -13.80    8.20
   1  24  -7    9.10    7.90
  -1  24   7    1.90    7.10
  -1  24   7   -3.20    6.00
   1  24  -7    0.50    7.80
   1  24  -7   -1.30    5.90
   1 -24  -7    8.00    9.50
  -1 -24   7   -5.30    4.50
  -1 -24   7   -6.60    4.60
   1  24  -6  -10.10    6.30
   1  24  -6   -3.50    6.00
  -1  24   6    0.70    6.80
  -1  24   6   -6.20    5.30
   1  24  -6    3.20    6.20
  -1 -24   6   -2.50    4.30
  -1 -24   6    0.50    4.60
   1 -24  -6   -4.30    7.60
   1  24  -5   97.09   14.50
   1  24  -5   99.69   13.20
  -1  24   5  100.39   13.30
  -1  24   5  104.99   12.50
   1  24  -5  109.39   13.90
   1 -24  -5  101.69   14.50
   1 -24  -5  101.79   11.40
   1 -24  -5   84.09   10.70
  -1 -24   5   99.29   10.60
  -1 -24   5  106.69   11.20
   1  24  -4   24.90    8.20
   1  24  -4   20.80    7.10
  -1  24   4   30.20    8.00
  -1  24   4   22.30    8.00
   1  24  -4   10.10    6.80
  -1 -24   4   17.40    5.20
  -1 -24   4   20.20    5.30
   1 -24  -4   30.70    6.40
   1 -24  -4   20.60    5.50
   1 -24  -4   26.20    8.60
   1  24  -3    7.40    7.10
  -1  24   3   11.40    6.50
   1  24  -3   16.50    6.70
  -1  24   3    7.40    6.20
  -1 -24   3   12.90    4.30
   1 -24  -3    8.00    4.40
   1 -24  -3    5.20    4.20
   1 -24  -3    5.00    6.40
  -1 -24   3   11.60    4.50
   1  24  -2   10.80    6.20
  -1  24   2   -0.20    5.40
   1  24  -2    2.50    5.70
  -1  24   2   -1.20    5.40
  -1 -24   2    6.80    3.40
   1 -24  -2    5.50    3.90
   1 -24  -2    1.50    3.70
   1 -24  -2    8.00    6.40
  -1 -24   2    0.00    3.30
  -1  24   1   17.30    6.30
   1  24  -1    5.30    5.60
  -1  24   1   21.40    7.00
  -1  24   1   15.80    5.50
   1  24  -1   18.80    5.60
   1  24  -1   11.30    5.20
  -1 -24   1    8.10    3.70
   1 -24  -1    8.50    4.00
  -1 -24   1   22.20    4.50
   1 -24  -1    9.80    4.40
   1 -24  -1   19.80    7.20
  -1 -24   1   10.50    5.30
   1  24   0    7.60    5.60
  -1  24   0   10.30    6.00
   1  24   0    9.00    5.40
   1  24   0    3.90    5.80
  -1  24   0    1.70    4.90
  -1  24   0   -3.10    4.70
  -1 -24   0    8.80    5.30
  -1 -24   0    7.30    3.70
   1 -24   0   12.90    5.80
  -1 -24   0    1.10    3.20
   1 -24   0   -4.30    3.00
   1 -24   0    4.90    3.40
   1  24   1    9.00    6.00
  -1  24  -1    1.20    5.90
   1  24   1    9.60    5.30
  -1  24  -1   18.90    7.10
  -1  24  -1    8.70    5.90
   1  24   1   15.20    6.10
  -1 -24  -1    9.40    5.80
   1 -24   1    8.70    3.80
  -1 -24  -1   15.60    4.30
   1 -24   1    9.20    4.00
  -1 -24  -1    8.00    3.90
  -1  24  -2   -5.80    4.60
   1  24   2    0.70    4.40
  -1  24  -2    8.70    6.70
   1  24   2   -3.00    5.10
  -1  24  -2   -0.10    6.10
   1  24   2   -2.20    5.20
  -1 -24  -2    1.70    3.80
   1 -24   2   -0.70    2.40
   1 -24   2    5.70    3.70
  -1 -24  -2    4.70    3.50
  -1 -24  -2    2.40    5.70
  -1  24  -3   16.30    7.40
   1  24   3   15.30    6.60
   1  24   3   18.80    7.20
  -1  24  -3    3.60    6.60
  -1 -24  -3   13.00    4.60
  -1 -24  -3   21.20    7.90
   1 -24   3   16.10    4.90
  -1 -24  -3   18.30    4.80
   1 -24   3   11.60    4.50
   1  24   4   50.89   10.10
  -1  24  -4   65.19   11.10
  -1  24  -4   62.39   10.30
   1  24   4   73.49   10.90
  -1  24  -4   77.09   12.60
   1 -24   4   50.89    7.70
   1 -24   4   69.09    8.60
  -1 -24  -4   87.29   12.50
  -1  24  -5   10.90    8.10
   1  24   5   14.10    7.60
  -1  24  -5   13.30    7.50
  -1  24  -5   20.90    9.10
   1  24   5   16.90    7.00
   1 -24   5   15.60    5.20
   1 -24   5   19.40    5.60
  -1 -24  -5   15.20    8.50
   1  24   6   59.59   11.30
  -1  24  -6   60.39   11.70
  -1  24  -6   60.89   11.90
  -1  24  -6   69.69   13.60
   1  24   6   79.49   11.60
   1 -24   6   77.39    9.80
   1 -24   6   56.59    8.70
  -1 -24  -6   57.09   12.20
   1  24   7   28.60    9.30
   1  24   7   17.20    8.70
  -1  24  -7   30.00   11.00
  -1  24  -7   26.70    9.20
  -1  24  -7   20.80   10.10
  -1 -24  -7   44.10   11.80
   1 -24   7   11.60    6.10
   1 -24   7   20.40    6.60
  -1  24  -8   16.70    8.80
   1  24   8   22.00    8.30
  -1  24  -8   16.50    9.20
  -1  24  -8   12.80    9.10
   1 -24   8   14.50    6.60
  -1 -24  -8   47.80   12.50
   1  25  -7    7.40    8.80
   1  25  -7   -1.20    7.40
   1  25  -7   13.60    8.40
  -1  25   7    1.60    6.50
   1 -25  -7    4.30    9.00
  -1 -25   7    4.80    5.50
   1  25  -6  112.89   16.30
   1  25  -6   89.79   13.30
  -1  25   6   86.99   12.10
  -1  25   6   97.39   13.90
   1  25  -6   85.59   12.60
   1 -25  -6   91.39   15.90
  -1 -25   6  106.69   11.90
  -1 -25   6  114.39   12.00
  -1  25   5   27.80    8.90
   1  25  -5   29.80    8.90
   1  25  -5   37.90    9.40
   1  25  -5   41.30   10.80
  -1  25   5   28.20    8.30
   1 -25  -5   16.00   10.00
   1 -25  -5   23.80    6.90
  -1 -25   5   30.00    6.70
   1 -25  -5   18.70    6.00
  -1 -25   5   35.60    6.70
   1  25  -4   45.30   10.70
  -1  25   4   40.70    8.90
   1  25  -4   21.70    7.40
  -1  25   4   39.20    9.60
   1  25  -4   31.90    8.60
  -1 -25   4   34.70    6.60
   1 -25  -4   38.90    7.20
   1 -25  -4   38.20    7.20
   1 -25  -4   49.90   10.70
  -1 -25   4   49.20    7.40
  -1  25   3    8.00    6.50
   1  25  -3    8.70    7.00
  -1  25   3   11.30    6.80
   1  25  -3    0.20    5.70
   1 -25  -3    4.20    4.10
   1 -25  -3   -1.10    6.00
   1 -25  -3    2.00    4.30
  -1 -25   3   -0.10    3.40
  -1 -25   3    4.30    4.00
  -1  25   2  100.29   12.50
   1  25  -2  123.29   14.00
   1  25  -2   95.09   12.00
  -1  25   2  101.79   11.70
  -1 -25   2   89.09    9.00
   1 -25  -2   88.29    9.70
   1 -25  -2   92.19   12.70
   1 -25  -2   80.39    9.40
  -1 -25   2   86.59    9.00
   1  25  -1    5.60    5.90
  -1  25   1    2.20    6.00
   1  25  -1    7.90    5.70
   1  25  -1   -5.50    4.40
  -1  25   1   -1.40    4.50
   1 -25  -1   -0.60    3.30
   1 -25  -1    3.10    3.70
  -1 -25   1    1.60    5.30
   1 -25  -1    1.10    5.60
  -1 -25   1   -1.70    3.10
  -1 -25   1   -1.20    3.00
  -1  25   0   13.50    6.10
   1  25   0    6.40    5.50
   1  25   0    5.30    5.70
  -1  25   0   -2.10    5.70
  -1  25   0   -2.00    5.30
   1  25   0    3.80    5.10
  -1 -25   0    9.30    5.40
  -1 -25   0    8.50    3.80
   1 -25   0    5.70    3.20
   1 -25   0    1.80    3.70
  -1 -25   0    5.10    3.60
   1 -25   0    1.50    5.30
  -1  25  -1   -3.20    5.30
   1  25   1   -1.90    4.40
  -1  25  -1    5.40    5.50
   1  25   1   -4.00    5.70
   1  25   1    1.10    5.80
  -1  25  -1   -0.80    5.90
  -1 -25  -1   -2.10    4.80
   1 -25   1    0.80    3.40
  -1 -25  -1    1.50    3.70
   1 -25   1    0.80    3.40
  -1 -25  -1   -2.80    3.00
   1  25   2   -8.90    6.00
  -1  25  -2   -7.30    5.60
   1  25   2    2.50    4.40
   1  25   2    0.00    5.60
  -1  25  -2    9.20    6.70
  -1 -25  -2   -4.80    5.30
  -1 -25  -2   -0.80    3.40
   1 -25   2   -1.50    3.40
  -1 -25  -2    0.10    3.30
   1 -25   2   -6.00    3.10
  -1  25  -3    1.00    6.20
  -1  25  -3   12.80    7.40
   1  25   3    8.30    6.50
   1  25   3   19.50    7.10
  -1 -25  -3    5.00    4.10
   1 -25   3    3.70    3.70
   1 -25   3    0.70    3.70
  -1 -25  -3   10.60    7.20
  -1  25  -4   -1.00    6.10
  -1  25  -4    2.90    7.10
   1  25   4   -1.20    4.10
   1  25   4   -7.70    6.00
  -1 -25  -4    8.30    7.60
   1 -25   4    5.90    3.70
   1 -25   4    3.80    4.30
   1  25   5   -7.50    6.10
   1  25   5    6.00    6.80
  -1  25  -5    7.40    7.00
  -1  25  -5   11.30    7.60
  -1  25  -5    2.20    7.10
  -1 -25  -5    5.90    7.50
   1 -25   5    6.50    4.80
   1 -25   5    6.90    4.90
  -1  25  -6   -6.10    6.00
   1  25   6   -1.10    6.60
   1  25   6    2.70    7.30
  -1  25  -6   -4.20    7.10
  -1  25  -6   -1.30    7.60
  -1 -25  -6    7.20    8.60
   1 -25   6    2.40    4.80
   1 -25   6   -6.70    2.70
  -1  25  -7   24.30   10.80
  -1  25  -7   46.60   10.90
   1  25   7   32.00    9.10
  -1  25  -7   26.50   10.30
   1 -25   7   16.30    6.60
  -1 -25  -7   53.29   14.10
   1  26  -7   15.20    7.70
  -1  26   7    8.50    8.70
   1  26  -7    1.00    8.40
   1  26  -7  -12.60    6.80
  -1 -26   7   -4.10    4.70
   1 -26  -7    4.60    9.40
   1  26  -6   14.30   10.20
  -1  26   6    6.10    7.80
   1  26  -6   35.60    9.40
  -1  26   6   10.50    8.20
   1  26  -6   11.80    7.90
  -1 -26   6   11.00    5.60
  -1 -26   6   11.50    6.20
   1 -26  -6   10.20    8.90
  -1  26   5   14.50    7.60
   1  26  -5   -7.50    6.40
  -1  26   5   -0.40    6.60
   1  26  -5    5.30    7.10
   1  26  -5   -4.40    7.00
  -1 -26   5    5.00    4.80
  -1 -26   5    5.60    5.30
   1 -26  -5    2.20    5.30
   1 -26  -5    2.30    8.60
  -1  26   4   14.40    8.30
   1  26  -4    8.20    7.90
   1  26  -4   11.30    7.80
  -1  26   4   30.40    9.10
  -1 -26   4   15.30    5.20
   1 -26  -4   21.00    8.90
   1 -26  -4    7.80    4.80
   1 -26  -4   19.50    6.00
  -1 -26   4   14.40    5.20
   1  26  -3   13.00    7.40
   1  26  -3    5.20    6.60
  -1  26   3   12.00    7.30
  -1  26   3    2.30    5.80
   1 -26  -3   14.10    5.30
   1 -26  -3    9.20    4.90
  -1 -26   3   12.50    4.80
   1 -26  -3   16.60    8.50
  -1 -26   3   14.00    4.70
  -1  26   2   89.39   11.90
   1  26  -2   91.29   11.30
  -1  26   2   77.29   11.10
   1  26  -2   71.99   11.60
   1 -26  -2   81.59   12.30
  -1 -26   2   77.49    8.60
  -1 -26   2   65.69    8.30
   1 -26  -2   77.09    9.30
   1 -26  -2   71.99    9.00
   1  26  -1   24.40    7.80
  -1  26   1   21.10    6.80
  -1  26   1   33.00    8.30
   1  26  -1   30.70    7.70
   1 -26  -1   17.70    7.40
  -1 -26   1   17.50    6.40
   1 -26  -1   36.70    6.40
   1 -26  -1   12.70    5.00
  -1 -26   1   13.90    4.70
  -1 -26   1   21.70    5.10
  -1  26   0   11.20    6.30
   1  26   0    9.50    5.30
   1  26   0    0.10    5.20
  -1  26   0   13.20    7.00
   1  26   0    9.60    5.80
  -1  26   0    8.40    6.70
  -1 -26   0   14.10    4.80
  -1 -26   0    2.70    3.70
   1 -26   0    6.80    4.30
  -1 -26   0   12.00    6.70
   1 -26   0    9.10    4.10
  -1  26  -1    2.40    6.40
  -1  26  -1   -5.30    5.50
   1  26   1   -1.80    5.40
  -1  26  -1   21.20    7.80
   1  26   1   16.70    6.70
   1  26   1   17.90    6.90
  -1 -26  -1    2.00    5.50
   1 -26   1    7.00    4.20
  -1 -26  -1    8.10    4.50
   1 -26   1    8.40    3.60
  -1 -26  -1    8.00    4.20
   1  26   2   28.20    7.90
   1  26   2   14.90    7.50
  -1  26  -2   21.30    8.20
  -1  26  -2   17.80    7.90
  -1 -26  -2   16.90    5.20
  -1 -26  -2   21.90    7.60
   1 -26   2   26.50    5.70
   1 -26   2   26.70    5.40
  -1 -26  -2   26.60    5.60
  -1  26  -3   21.50    7.20
   1  26   3   27.90    8.60
  -1  26  -3   26.40    9.00
   1  26   3   26.20    8.10
  -1 -26  -3   25.60    9.20
   1 -26   3   20.90    5.50
   1 -26   3   20.40    5.60
   1  26   4    1.20    6.50
   1  26   4    9.80    6.90
  -1  26  -4   14.30    7.80
  -1  26  -4   11.80    8.50
   1 -26   4    4.00    4.60
  -1 -26  -4   -2.20    6.30
   1 -26   4    2.70    4.70
   1  26   5   29.90    8.90
  -1  26  -5   38.60   10.90
   1  26   5   25.80    9.20
  -1  26  -5   24.50    9.90
  -1  26  -5   40.30   10.10
   1 -26   5   35.60    7.40
   1 -26   5   37.10    7.20
  -1 -26  -5   37.30   11.10
  -1  26  -6    5.30    8.20
  -1  26  -6   16.00    9.80
   1  26   6    1.50    7.80
   1  26   6   13.10    7.70
  -1  26  -6   15.50    9.20
   1 -26   6    7.30    5.40
  -1 -26  -6    5.80    9.40
   1 -26   6    1.40    4.90
  -1  26  -7   -4.60    8.30
   1  26   7   -8.70    6.00
  -1  26  -7    1.70    8.60
  -1  26  -7    5.70    8.00
  -1 -26  -7    1.30    9.00
   1 -26   7   -2.60    4.50
   1  27  -6   10.80    9.40
   1  27  -6   11.60    7.70
   1  27  -6   -5.00    6.70
  -1  27   6   -3.30    6.40
  -1 -27   6    4.30    5.10
  -1 -27   6   -4.10    5.20
   1 -27  -6    7.30   10.30
  -1  27   5   46.50   10.60
  -1  27   5   44.30    9.80
   1  27  -5   34.10   10.70
   1  27  -5   61.89   11.70
   1 -27  -5   39.70   11.50
  -1 -27   5   41.90    7.80
  -1 -27   5   37.20    7.70
   1  27  -4   33.30   10.50
   1  27  -4   22.60    8.70
  -1  27   4   20.80    8.50
  -1  27   4   14.00    7.80
  -1 -27   4   36.80    6.70
   1 -27  -4   22.50    6.30
   1 -27  -4   35.80   10.50
   1 -27  -4   12.60    5.90
  -1 -27   4   31.10    6.50
  -1  27   3   31.20    8.50
   1  27  -3   34.10    9.80
   1  27  -3   23.80    8.50
  -1  27   3   20.50    8.80
   1 -27  -3   21.90    6.10
  -1 -27   3   27.20    6.10
   1 -27  -3   29.20    6.80
  -1 -27   3   19.30    5.40
   1 -27  -3   30.10    9.30
   1  27  -2   26.30    8.10
  -1  27   2    4.60    7.00
   1  27  -2   11.10    7.20
  -1  27   2    7.30    6.90
   1 -27  -2    3.00    6.40
   1 -27  -2   10.10    5.20
  -1 -27   2   10.50    4.50
  -1 -27   2   16.40    5.30
   1 -27  -2   11.10    5.10
   1  27  -1   -3.60    5.40
   1  27  -1    6.30    7.20
  -1  27   1    2.00    5.20
  -1  27   1   -1.50    6.00
   1 -27  -1   -0.40    4.00
   1 -27  -1    1.00    4.10
   1 -27  -1    0.70    6.40
  -1 -27   1    5.00    3.80
  -1 -27   1   -0.70    3.50
  -1  27   0   20.40    7.90
   1  27   0   25.10    8.00
  -1  27   0   14.50    7.40
  -1  27   0   14.20    7.10
   1  27   0   19.00    6.90
   1  27   0   20.50    7.20
   1 -27   0   14.70    5.20
  -1 -27   0   27.00    7.80
  -1 -27   0   17.00    5.00
  -1 -27   0   21.20    5.10
   1 -27   0   26.10    5.70
   1  27   1    4.70    6.20
   1  27   1    7.00    5.50
  -1  27  -1    4.80    6.90
  -1  27  -1   -0.60    6.30
  -1  27  -1    0.20    5.80
   1  27   1   -1.00    5.50
   1 -27   1   -1.00    4.00
  -1 -27  -1   -2.10    3.40
  -1 -27  -1    2.40    4.00
  -1 -27  -1   -2.30    5.50
   1 -27   1    0.30    4.10
  -1  27  -2   42.80   10.00
  -1  27  -2   27.70    8.80
   1  27   2   38.80    9.10
   1  27   2   35.80    8.80
  -1 -27  -2   40.00    6.60
   1 -27   2   32.20    5.90
  -1 -27  -2   28.40    6.30
   1 -27   2   41.80    7.00
  -1 -27  -2   31.10    8.70
   1  27   3    0.80    6.20
  -1  27  -3    0.20    7.20
  -1  27  -3   -6.90    6.20
   1  27   3  -14.40    5.80
   1 -27   3   -1.40    4.00
   1 -27   3   -2.70    4.00
  -1 -27  -3   -0.30    6.00
   1  27   4   51.19   11.10
  -1  27  -4   66.69   12.40
   1  27   4   40.10    9.40
  -1  27  -4   36.00    9.70
  -1 -27  -4   47.10   11.50
   1 -27   4   38.20    7.30
   1 -27   4   37.60    7.30
   1  27   5    3.10    6.90
  -1  27  -5    7.90    8.50
   1  27   5    7.80    8.00
  -1  27  -5   -8.00    6.30
   1 -27   5    5.70    5.30
  -1 -27  -5    0.70    7.80
   1 -27   5    2.20    4.60
   1  27   6   35.70    9.80
  -1  27  -6   55.09   12.00
  -1  27  -6   43.50   12.20
  -1  27  -6   30.50   12.20
   1 -27   6   30.90    7.70
  -1 -27  -6   38.70   11.80
  -1  28   6   -7.10    7.20
   1  28  -6   -1.50    7.70
   1  28  -6   -0.50    7.10
   1 -28  -6   -3.40    9.10
  -1 -28   6   -5.00    4.60
  -1  28   5   31.20    9.30
   1  28  -5   37.70   10.40
  -1  28   5   42.90   11.00
   1  28  -5   45.60   12.30
   1 -28  -5   48.90   12.80
  -1 -28   5   42.10    8.10
  -1 -28   5   40.70    7.50
   1  28  -4   -2.10    7.20
   1  28  -4   -2.70    6.90
  -1  28   4   -1.90    6.40
  -1  28   4    6.60    8.30
  -1 -28   4    4.00    3.60
   1 -28  -4    7.10    8.60
  -1 -28   4    6.70    5.10
   1 -28  -4   14.30    9.50
   1 -28  -4    5.10    4.90
  -1  28   3   36.40    9.40
   1  28  -3   35.70   10.30
   1  28  -3   33.80    9.30
  -1  28   3   30.70    9.60
   1 -28  -3   16.90    6.40
  -1 -28   3   39.20    6.70
  -1 -28   3   39.90    7.00
   1 -28  -3   38.40   10.40
   1 -28  -3   34.80    7.50
  -1  28   2   -5.50    6.20
   1  28  -2    4.00    7.10
   1  28  -2    7.30    7.30
  -1  28   2    6.50    7.10
   1 -28  -2   -2.60    4.50
  -1 -28   2   -2.40    3.50
   1 -28  -2  -10.40    5.10
   1 -28  -2    0.60    4.20
  -1 -28   2   -2.80    3.80
  -1  28   1    9.50    7.30
   1  28  -1    8.00    6.70
   1  28  -1    7.90    7.60
  -1  28   1    2.60    5.60
  -1 -28   1   -1.90    3.50
   1 -28  -1    1.30    4.30
  -1 -28   1   -2.10    3.50
   1 -28  -1    3.60    4.60
  -1  28   0   21.90    8.20
  -1  28   0   17.90    8.00
   1  28   0   17.90    7.70
   1  28   0   15.20    7.40
   1  28   0   25.80    7.90
  -1 -28   0   18.10    5.80
  -1 -28   0   22.80    7.90
   1 -28   0   16.00    5.60
   1 -28   0   17.80    5.60
  -1 -28   0   25.00    5.80
   1  28   1    0.60    6.10
   1  28   1    4.90    6.20
   1  28   1   23.60    9.40
  -1  28  -1    0.20    5.90
  -1  28  -1    0.20    6.80
  -1  28  -1   -9.20    6.20
  -1 -28  -1   -1.60    4.30
  -1 -28  -1   -4.40    3.70
   1 -28   1   -0.50    3.80
  -1 -28  -1   10.90    7.50
   1 -28   1   -4.40    3.80
  -1  28  -2   12.50    7.50
  -1  28  -2   19.60    9.30
   1  28   2    8.70    6.90
   1  28   2   12.30    7.50
   1 -28   2    7.80    4.80
   1 -28   2   -7.10    3.70
  -1 -28  -2    0.50    6.80
  -1  28  -3   68.59   12.50
  -1  28  -3   54.09   11.50
   1  28   3   54.99   11.20
   1  28   3   59.99   11.20
  -1 -28  -3   58.89   11.90
   1 -28   3   74.09    9.30
   1 -28   3   61.29    8.00
   1  28   4   -6.10    6.80
  -1  28  -4   18.10    9.80
   1  28   4    8.60    7.30
  -1  28  -4    6.70    7.70
   1 -28   4    3.00    4.50
  -1 -28  -4   -2.40    7.80
   1 -28   4   -5.40    4.50
   1  28   5   48.50   11.60
   1  28   5   56.99   11.00
  -1  28  -5   48.70   12.20
  -1  28  -5   36.30   10.20
   1 -28   5   30.60    7.50
   1 -28   5   27.70    7.20
  -1 -28  -5   25.60    9.60
  -1  28  -6   -4.70    7.20
  -1  28  -6    4.50    8.70
   1  28   6   -4.10    6.90
   1 -28   6   -3.30    4.60
  -1 -28  -6   -8.50    8.30
   1  29  -5    2.90    8.30
  -1  29   5    4.30    7.30
   1  29  -5   19.50   10.00
   1 -29  -5   13.60    9.30
  -1 -29   5    4.90    5.30
   1  29  -4   12.50    8.80
  -1  29   4    3.60    8.30
   1  29  -4    5.00    7.90
  -1  29   4    2.40    6.80
  -1 -29   4    5.10    5.00
  -1 -29   4   -2.50    4.40
   1 -29  -4   -1.60    7.50
  -1  29   3   10.90    7.80
   1  29  -3    0.70    7.30
   1  29  -3   -4.00    6.60
  -1  29   3  -10.60    6.70
   1 -29  -3   -2.80    5.30
  -1 -29   3   -0.50    4.00
   1 -29  -3    1.60    7.90
   1 -29  -3    0.80    4.70
  -1 -29   3   -6.60    3.90
  -1  29   2   -7.40    6.50
   1  29  -2   12.10    8.70
   1  29  -2   19.60    8.60
  -1  29   2   22.30    8.60
   1 -29  -2   13.30    5.60
   1 -29  -2    3.60    4.80
  -1 -29   2    3.70    5.10
  -1 -29   2   -0.90    4.20
   1 -29  -2   19.70    8.40
  -1  29   1   10.40    6.40
   1  29  -1   17.80    7.90
   1  29  -1   16.40    7.80
  -1  29   1    7.10    8.50
   1 -29  -1   -2.60    4.00
  -1 -29   1    3.90    4.30
  -1 -29   1    1.40    4.40
   1 -29  -1   -0.60    5.10
  -1  29   0  -18.60    6.00
   1  29   0    6.50    7.10
   1  29   0   13.50    7.40
  -1  29   0   -8.40    6.40
  -1 -29   0   -2.70    4.00
   1 -29   0   -2.80    4.30
  -1 -29   0   -6.80    3.40
   1 -29   0   -2.40    4.70
   1  29   1   49.30    9.90
   1  29   1   29.90    9.00
  -1  29  -1   46.50   10.60
  -1  29  -1   36.20    9.70
  -1 -29  -1   43.40    7.20
   1 -29   1   27.80    6.60
   1 -29   1   40.50    7.20
  -1 -29  -1   28.20    6.70
  -1 -29  -1   32.00    9.40
  -1  29  -2   18.90    8.50
   1  29   2   39.60    9.70
  -1  29  -2   33.90   10.00
   1  29   2   21.90    8.40
   1 -29   2   30.50    6.60
  -1 -29  -2   41.90   10.30
   1 -29   2   26.90    6.60
  -1  29  -3   21.30    9.70
  -1  29  -3   51.99   11.50
   1  29   3   64.79   11.30
   1  29   3   34.80   10.00
   1 -29   3   29.20    6.70
   1 -29   3   43.80    7.50
  -1 -29  -3   43.00   11.30
  -1  29  -4   -1.90    8.20
   1  29   4   -6.00    7.10
  -1  29  -4    0.60    8.20
   1  29   4   -4.00    6.50
   1 -29   4    4.70    5.00
  -1 -29  -4   -0.70    8.90
   1 -29   4    4.40    5.20
   1  29   5   14.80    8.50
  -1  29  -5   34.80   11.80
  -1  29  -5   23.60    9.60
  -1 -29  -5   19.50   10.50
   1 -29   5   17.30    6.40
   1  30  -5   24.10   10.80
   1  30  -4   11.80    9.40
  -1  30   4    4.60    7.40
   1  30  -4    2.40    8.70
  -1 -30   4   -3.00    4.90
  -1 -30   4    7.20    5.30
   1 -30  -4    4.20    8.60
   1  30  -3    0.80    8.00
  -1  30   3    2.30    8.20
  -1  30   3   -7.50    6.00
   1  30  -3    6.50    7.90
   1 -30  -3    5.90    7.60
  -1 -30   3   -4.70    4.10
  -1 -30   3   -1.60    4.60
   1 -30  -3   -3.90    4.40
   1 -30  -3   -2.70    5.40
  -1  30   2    1.70    7.70
   1  30  -2    0.60    7.90
  -1  30   2    0.30    8.00
   1  30  -2    5.80    7.50
  -1 -30   2    4.00    4.70
   1 -30  -2    0.60    4.80
  -1 -30   2    5.90    5.10
   1 -30  -2    4.10    5.20
  -1  30   1  -21.70    7.40
  -1  30   1   -3.20    7.10
   1  30  -1    6.90    7.40
   1  30  -1    3.90    7.50
   1 -30  -1   -2.30    4.30
  -1 -30   1    2.50    4.60
   1 -30  -1    4.50    4.90
  -1 -30   1    0.50    4.30
  -1  30   0   -3.00    6.90
   1  30   0   -4.50    6.60
  -1  30   0   -3.20    7.30
   1  30   0   12.30    8.20
  -1 -30   0   -0.60    4.50
   1 -30   0   -2.80    5.10
  -1 -30   0    1.00    4.20
   1 -30   0    0.00    4.70
  -1  30  -1   33.70    9.90
   1  30   1   28.40    8.70
   1  30   1   27.80    9.70
   1 -30   1   31.10    7.00
   1 -30   1   15.30    6.40
  -1 -30  -1   16.80    5.70
  -1 -30  -1   33.80    9.00
  -1  30  -2    6.30    7.80
   1  30   2    2.10    7.70
  -1  30  -2    5.60    7.70
   1  30   2    6.20    7.60
  -1 -30  -2   20.00    9.00
   1 -30   2    7.90    5.20
   1 -30   2    8.10    5.30
  -1  30  -3   26.80   10.30
   1  30   3   24.30    9.00
   1  30   3   13.60    8.50
  -1  30  -3   12.10    9.40
  -1 -30  -3   40.90   11.20
   1 -30   3   37.20    7.20
   1 -30   3   24.00    6.50
  -1  30  -4   28.00   11.20
   1  30   4   15.60   15.10
   1  30   4   39.80    9.70
  -1  30  -4   27.30   10.30
   1 -30   4   10.90    6.10
  -1 -30  -4   32.40   11.10
   1 -30   5    6.40    5.80
  -1  31   4   -4.10    6.80
   1  31  -4   -6.30    8.40
   1  31  -4    3.60    8.60
  -1 -31   4   -5.40    4.30
   1 -31  -4   -6.30    7.70
  -1  31   3    1.70    7.60
   1  31  -3   17.00    9.30
  -1  31   3    5.00   10.00
   1  31  -3   15.60    9.40
  -1 -31   3   11.30    5.60
   1 -31  -3    1.30    4.90
   1 -31  -3   -3.00    7.60
  -1 -31   3    7.50    5.50
  -1  31   2   29.10    9.60
   1  31  -2   23.40    9.20
   1  31  -2   27.00   10.00
  -1  31   2   37.90   10.80
   1 -31  -2   18.90    7.00
  -1 -31   2   21.30    6.40
   1 -31  -2   24.30    6.90
  -1 -31   2   26.00    6.40
   1  31  -1    6.00    8.30
   1  31  -1    1.90    7.50
  -1  31   1   13.60    8.70
  -1  31   1   -5.90    7.90
   1 -31  -1    6.70    5.40
  -1 -31   1    4.10    5.10
  -1 -31   1    1.10    4.30
   1 -31  -1   -1.20    5.40
   1  31   0   24.40    9.20
  -1  31   0   13.70    8.50
  -1  31   0    3.30    8.10
   1 -31   0   10.30    6.10
  -1 -31   0   13.50    5.70
  -1 -31   0   22.30    6.20
   1 -31   0   18.90    6.50
   1  31   1   -2.10    7.20
  -1  31  -1    5.80    8.10
   1  31   1   -5.90    7.00
   1 -31   1    2.90    4.60
   1 -31   1   -4.70    4.50
  -1  31  -2   -5.60    6.90
   1  31   2  -13.60    6.30
   1  31   2  -17.60    6.00
  -1  31  -2    4.10    7.30
   1 -31   2   -4.00    4.80
   1 -31   2   -8.80    4.20
  -1 -31  -2    3.80    7.60
   1  31   3   11.90    8.80
   1  31   3    6.00    8.20
  -1  31  -3    2.60    8.40
  -1  31  -3   18.50   10.10
   1 -31   3   20.90    6.90
  -1 -31  -3   14.40    9.00
   1  31   4   -1.30    7.60
  -1  31  -4   -0.60    7.70
  -1 -31  -4    1.10    8.30
   1 -31   4   -0.90    5.00
   1  32  -3    7.80    8.70
  -1 -32   3    0.10    5.50
  -1  32   2   34.50    9.80
   1  32  -2   18.90    9.00
   1  32  -2   25.30    9.90
  -1  32   2   12.20   10.80
  -1 -32   2    1.80    5.30
   1 -32  -2   11.10    6.50
  -1 -32   2    8.70    5.50
   1 -32  -2   14.70    6.40
   1  32  -1  -14.60    6.60
   1  32  -1    0.00    7.20
  -1  32   1   -7.30    7.90
  -1  32   1   -7.30    7.40
  -1 -32   1   -4.00    4.60
  -1 -32   1   -4.30    4.60
   1 -32  -1    7.50    5.40
   1 -32  -1    2.30    5.70
   1  32   0  -13.70    6.20
  -1  32   0   -0.80    7.90
  -1 -32   0   -5.60    4.20
   1 -32   0  -12.80    4.30
   1 -32   0   -8.60    4.20
  -1  32  -1    9.80    8.50
   1  32   1   16.10    8.60
   1 -32   1    3.60    5.60
   1 -32   1   -2.60    5.00
  -1  32  -2   -4.30    7.70
   1  32   2    3.10    7.90
   1  32   2   22.40    8.90
  -1 -32  -2   -1.50    8.10
   1 -32   2   10.30    5.90
   1 -32   3    4.70    5.60
   1 -33  -1    6.10    5.50
  -1 -33   1   -0.50    5.20
  -1  33   0    2.20    8.90
   1  33   0   20.50    9.30
   1 -33   0   15.30    6.70
   1 -33   1   -6.80    4.90
   2   0 -11   -3.70    5.50
  -2   0  11   -3.40    5.00
  -2   0  11    0.70    5.70
   2   0 -11    1.70    5.80
  -2   0  10    2.60    4.80
  -2   0  10    9.70    5.50
   2   0 -10    3.00    6.20
  -2   0  10   -3.90    4.90
   2   0 -10   -1.50    5.30
   2   0 -10    6.10    5.60
  -2   0   9   -5.10    3.70
   2   0  -9    3.10    5.20
   2   0  -9    0.40    5.10
  -2   0   9   -1.20    4.50
   2   0  -9   -9.20    4.20
  -2   0   9   -1.20    4.00
   2   0  -8   49.20    7.20
  -2   0   8   34.70    6.80
   2   0  -8   42.50    7.60
  -2   0   8   63.89    8.50
   2   0  -8   43.90    9.00
   2   0  -8   45.10    8.00
   2   0  -8   48.90    7.90
  -2   0   8   40.30    7.30
   2   0  -7   -3.80    3.80
  -2   0   7   -1.20    3.90
   2   0  -7   -1.00    4.90
  -2   0   7    3.90    4.10
   2   0  -7   -2.60    3.20
  -2   0   7   -3.50    3.10
   2   0  -7   -5.60    3.70
   2   0  -7   -1.10    3.80
  -2   0   7    0.30    3.40
  -2   0   6   15.10    3.90
   2   0  -6    2.90    3.60
   2   0  -6   10.20    3.40
   2   0  -6    9.20    3.50
  -2   0   6    4.60    3.60
   2   0  -6    5.90    4.40
   2   0  -6   10.20    3.30
   2   0  -6   12.50    4.50
   2   0  -5    0.40    1.90
   2   0  -5    3.90    2.40
  -2   0   5   -3.10    2.50
   2   0  -5   -1.50    1.90
   2   0  -5    1.90    2.70
  -2   0   5    0.20    2.30
   2   0  -5   -2.60    3.00
   2   0  -5    1.20    2.70
   2   0  -4  743.53   38.10
   2   0  -4  726.03   37.90
   2   0  -4  774.42   38.20
  -2   0   4  743.83   36.70
   2   0  -4  797.22   36.70
   2   0  -4  697.93   37.70
  -2   0   4  671.03   37.40
   2   0  -4  724.93   37.10
  -2   0   3   -1.60    1.30
   2   0  -3    1.00    0.70
   2   0  -3   -0.60    1.30
  -2   0   3   -0.60    2.10
   2   0  -3    1.30    2.50
   2   0  -3   -3.70    1.80
   2   0  -3   -2.60    2.10
   2   0  -3   -0.50    1.50
   2   0  -2  608.74   29.10
  -2   0   2  578.54   28.30
   2   0  -2  613.94   29.40
   2   0  -2  571.24   29.30
   2   0  -2  565.14   29.20
  -2   0   2  541.65   29.00
  -2   0   1    1.40    2.00
   2   0  -1   -2.60    1.70
  -2   0   1    4.10    1.50
   2   0  -1   -1.00    1.70
   2   0  -1   -3.10    1.60
   2   0   0 3172.08  158.28
  -2   0   0 3321.57  158.48
  -2   0   0 3307.97  158.18
   2   0   0 3414.66  158.28
   2   0   0 3388.56  158.08
  -2   0  -1    0.90    2.40
   2   0   1    1.00    0.80
   2   0   1   -2.70    2.20
   2   0   1    1.20    1.40
  -2   0  -1   -2.70    2.00
  -2   0  -1   -7.30    2.40
  -2   0  -1   -1.40    0.90
   2   0   2  255.77   13.40
   2   0   2  255.47   13.40
  -2   0  -2  268.27   14.80
  -2   0  -2  274.77   14.70
   2   0   2  244.58   14.10
  -2   0  -2  278.87   14.80
  -2   0  -2  286.27   14.40
  -2   0  -3   -4.60    2.10
  -2   0  -3   -0.30    1.50
   2   0   3   -0.10    1.40
   2   0   3    0.40    1.20
   2   0   3   -1.60    1.90
  -2   0  -3   -2.00    2.20
  -2   0  -3    1.50    1.60
  -2   0  -3   -1.70    2.00
  -2   0  -3   -0.20    1.70
  -2   0  -3    0.40    2.50
   2   0   4   56.79    6.30
  -2   0  -4   69.99    7.20
  -2   0  -4   60.79    5.30
  -2   0  -4   60.29    5.80
  -2   0  -4   62.59    7.20
  -2   0  -4   79.79    6.80
   2   0   4   72.59    5.30
  -2   0  -4   70.69    7.50
  -2   0  -4   62.49    5.40
   2   0   4   64.59    5.20
   2   0   5    5.10    2.30
  -2   0  -5    3.40    2.90
  -2   0  -5    1.20    3.30
   2   0   5    2.30    3.00
   2   0   5   -0.80    1.90
  -2   0  -5    2.40    3.30
  -2   0  -5   -2.50    2.10
  -2   0  -5    4.20    3.40
  -2   0  -5   -2.70    2.90
  -2   0  -5    3.20    2.50
   2   0   6   16.20    3.80
  -2   0  -6   11.70    4.80
  -2   0  -6   15.20    4.60
   2   0   6   10.70    4.50
  -2   0  -6   15.20    4.10
   2   0   6   16.40    3.70
  -2   0  -6   18.50    5.20
  -2   0  -6   13.60    5.40
   2   0   6   12.70    3.70
  -2   0  -6   14.30    3.90
  -2   0  -6    8.70    5.00
   2   0   7   -3.10    2.80
  -2   0  -7   -3.10    4.50
  -2   0  -7    0.50    4.20
   2   0   7    1.60    4.40
  -2   0  -7    1.20    3.90
   2   0   7    1.90    2.90
   2   0   7   -6.90    2.40
  -2   0  -7    0.80    4.00
  -2   0  -7    3.30    3.60
  -2   0  -7   -2.50    4.70
  -2   0  -7   -0.80    3.80
  -2   0  -8   46.10    8.60
  -2   0  -8   40.80    8.10
  -2   0  -8   27.20    6.90
  -2   0  -8   41.70    7.00
   2   0   8   46.20    7.40
   2   0   8   43.00    7.30
  -2   0  -8   28.10    7.60
  -2   0  -8   49.70    8.00
   2   0   8   39.20    6.40
   2   0   8   29.50    5.90
   2   0   8   55.29    7.30
  -2   0  -9    4.80    5.00
  -2   0  -9    5.70    5.10
  -2   0  -9   -4.20    5.10
   2   0   9   -5.70    3.20
  -2   0  -9   -4.40    4.60
   2   0   9   -0.30    4.10
  -2   0  -9    1.70    5.00
   2   0   9    2.00    4.30
   2   0   9   -1.70    3.40
   2   0  10   30.50    9.80
   2   0  10   16.80    6.80
  -2   0 -10   18.90    7.80
  -2   0 -10   23.60    7.80
   2   0  10   17.40    6.20
   2   0  10   19.30    6.60
   2   0  11   11.10    6.70
  -2   0 -11   -1.90    6.40
   2   1 -11   11.50    7.10
  -2   1  11   10.10    6.10
   2   1 -11    4.10    6.40
  -2   1  11   10.90    6.10
   2   1 -11   18.10    7.30
   2  -1 -11    5.90    6.50
   2  -1 -11    9.00    6.90
  -2  -1  11   14.60    6.60
  -2  -1  11   13.60    6.30
  -2   1  10   28.20    6.90
   2   1 -10   23.40    7.50
   2   1 -10   15.20    7.00
   2   1 -10   23.70    7.70
  -2   1  10   29.30    7.00
  -2   1  10   27.00    7.30
   2  -1 -10   26.70    8.00
  -2  -1  10   14.00    6.40
  -2  -1  10   26.10    7.30
   2  -1 -10   16.90    7.00
   2  -1 -10   17.00    6.90
  -2  -1  10   27.70    7.10
   2   1  -9    5.60    5.90
  -2   1   9    7.50    5.20
  -2   1   9    1.50    4.50
   2   1  -9    9.30    5.70
  -2   1   9   17.60    6.10
   2   1  -9   -3.80    4.60
   2  -1  -9   10.30    5.80
  -2  -1   9    0.90    4.50
   2  -1  -9    8.40    6.80
   2  -1  -9    5.40    5.40
  -2  -1   9    3.70    4.50
   2  -1  -9    3.60    5.10
  -2  -1   9    5.00    4.60
   2   1  -8   48.10    8.10
   2   1  -8   51.79    8.40
  -2   1   8   35.90    7.00
  -2   1   8   34.70    6.80
   2   1  -8   36.00    6.50
   2   1  -8   31.00    6.90
   2  -1  -8   43.70    9.10
   2  -1  -8   44.40    7.50
  -2  -1   8   33.60    6.70
   2  -1  -8   39.00    7.60
   2  -1  -8   35.90    7.40
  -2  -1   8   25.90    6.60
  -2  -1   8   43.60    7.30
   2   1  -7   65.89    8.60
  -2   1   7   73.59    7.90
  -2   1   7   60.49    9.10
  -2   1   7   65.39    8.30
  -2   1   7   59.39    8.00
   2   1  -7   67.29    9.00
   2   1  -7   80.19   10.00
   2   1  -7   67.39    8.10
   2   1  -7   69.79    9.00
   2  -1  -7   70.59    8.70
   2  -1  -7   60.89    8.30
   2  -1  -7   76.79    8.10
   2  -1  -7   75.89    9.70
  -2  -1   7   59.19    8.10
  -2  -1   7   71.19    8.60
   2  -1  -7   71.69    9.00
  -2  -1   7   66.19    8.30
   2   1  -6  133.09    9.30
   2   1  -6  110.19   10.40
   2   1  -6  133.69    9.90
  -2   1   6  127.09    8.70
   2   1  -6  157.48   11.50
   2   1  -6  128.39   11.10
  -2   1   6  137.39    9.60
  -2   1   6  141.49   10.70
   2   1  -6  130.39   10.80
   2  -1  -6  132.49   10.40
   2  -1  -6  118.79    9.40
  -2  -1   6  135.79    9.30
   2  -1  -6  140.79    9.40
   2  -1  -6  140.49   11.40
   2  -1  -6  142.99   10.70
   2  -1  -6  150.98   11.10
  -2  -1   6  114.99   10.00
  -2  -1   6  118.09    9.90
   2   1  -5    0.90    2.90
  -2   1   5    2.00    2.00
   2   1  -5   -3.50    2.60
  -2   1   5    0.30    2.80
   2   1  -5    1.10    2.40
   2   1  -5    0.00    2.20
   2   1  -5    6.20    3.60
  -2   1   5    0.50    2.40
   2   1  -5   -0.80    2.10
  -2  -1   5   -1.30    2.60
   2  -1  -5    1.00    2.30
   2  -1  -5    2.40    3.00
   2  -1  -5    0.10    2.90
   2  -1  -5    6.50    3.70
  -2  -1   5   -0.20    2.00
   2  -1  -5    2.00    2.60
   2  -1  -5    0.90    0.90
   2   1  -4   10.30    3.50
   2   1  -4   14.00    3.20
  -2   1   4   12.60    3.30
  -2   1   4   20.80    2.70
   2   1  -4   19.10    4.10
   2   1  -4   11.10    3.80
   2   1  -4   11.30    3.60
  -2   1   4   14.60    2.90
   2   1  -4   18.10    2.90
  -2  -1   4   16.10    3.50
   2  -1  -4   20.70    4.00
   2  -1  -4   19.70    4.20
   2  -1  -4   11.50    2.50
   2  -1  -4   13.50    2.70
   2  -1  -4   14.40    3.80
  -2  -1   4   21.40    2.90
   2  -1  -4   12.80    3.40
   2   1  -3  200.98   12.50
   2   1  -3  200.18   12.40
  -2   1   3  205.28   12.50
   2   1  -3  210.68   12.50
   2   1  -3  220.98   12.10
  -2   1   3  214.18   11.10
   2   1  -3  220.78   11.30
  -2   1   3  218.18   11.80
   2  -1  -3  234.48   11.70
   2  -1  -3  231.18   11.30
  -2  -1   3  204.98   12.20
   2  -1  -3  211.48   12.80
  -2  -1   3  216.68   11.30
   2  -1  -3  201.58   12.30
   2  -1  -3  213.98   12.70
   2  -1  -3  209.48   12.60
  -2   1   2   53.79    4.50
   2   1  -2   41.10    4.10
   2   1  -2   45.60    3.90
  -2   1   2   44.10    3.40
   2   1  -2   43.30    3.40
   2   1  -2   45.80    4.50
   2  -1  -2   48.40    4.00
  -2  -1   2   47.30    4.10
   2  -1  -2   45.80    4.10
   2  -1  -2   45.80    4.60
   2  -1  -2   43.70    3.10
  -2  -1   2   42.20    2.80
   2  -1  -2   42.70    3.80
   2   1  -1  572.54   27.40
  -2   1   1  553.84   27.40
   2   1  -1  529.65   27.80
   2   1  -1  554.94   27.80
  -2   1   1  543.05   27.80
   2   1  -1  590.54   27.80
   2  -1  -1  559.14   27.90
  -2  -1   1  564.54   27.20
   2  -1  -1  597.44   27.60
   2  -1  -1  556.84   27.90
   2  -1  -1  557.14   28.00
  -2  -1   1  566.04   27.70
  -2   1   0 2126.09  101.39
  -2   1   0 2177.28  101.09
   2   1   0 2109.59  100.79
  -2   1   0 2069.19  100.89
   2   1   0 2090.39  100.59
  -2   1   0 2092.39  100.99
   2   1   0 2093.39  100.89
  -2  -1   0 2170.98  101.19
   2  -1   0 2011.40  100.99
   2  -1   0 2178.08  100.69
   2  -1   0 2150.38  100.79
   2  -1   0 2050.09  100.89
  -2  -1   0 2112.99  100.79
  -2   1  -1 4343.37  208.98
  -2   1  -1 4350.56  208.98
   2   1   1 4260.87  208.08
   2   1   1 4234.78  208.68
   2   1   1 4235.58  208.38
  -2   1  -1 4490.85  208.68
  -2   1  -1 4329.57  208.88
  -2  -1  -1 4433.66  209.08
   2  -1   1 4425.76  207.98
  -2  -1  -1 4458.35  208.28
  -2  -1  -1 4560.34  208.98
  -2  -1  -1 4395.76  208.98
   2  -1   1 4440.76  207.98
   2  -1   1 4254.17  208.48
  -2   1  -2  545.45   26.50
  -2   1  -2  508.15   25.20
  -2   1  -2  554.94   26.50
   2   1   2  476.15   24.90
  -2   1  -2  540.65   26.10
   2   1   2  505.35   26.00
   2   1   2  490.25   25.60
   2   1   2  464.05   24.90
  -2   1  -2  544.55   26.30
  -2  -1  -2  510.95   25.00
  -2  -1  -2  536.45   26.40
   2  -1   2  475.15   25.80
  -2  -1  -2  495.95   25.60
  -2  -1  -2  523.75   25.80
   2  -1   2  492.05   25.10
  -2  -1  -2  529.15   26.50
  -2  -1  -2  525.35   25.10
   2  -1   2  488.45   25.10
  -2  -1  -2  511.95   26.20
  -2   1  -3    8.00    2.20
  -2   1  -3    7.50    2.00
  -2   1  -3   10.20    2.90
   2   1   3    8.00    2.50
   2   1   3    7.60    1.90
   2   1   3    6.90    2.10
  -2   1  -3    4.00    2.60
  -2   1  -3    3.20    1.80
  -2   1  -3    4.10    2.80
  -2   1  -3    6.10    3.20
  -2  -1  -3    3.00    2.30
   2  -1   3    6.50    2.40
  -2  -1  -3    5.00    1.80
  -2  -1  -3    7.60    3.20
   2  -1   3    7.00    1.80
  -2  -1  -3    3.50    1.80
   2  -1   3    6.30    1.70
  -2  -1  -3    2.30    2.70
  -2  -1  -3    7.20    3.30
  -2  -1  -3   10.80    2.90
  -2   1  -4  543.45   28.40
  -2   1  -4  513.05   28.40
   2   1   4  506.25   27.70
   2   1   4  497.65   27.00
  -2   1  -4  560.84   27.50
  -2   1  -4  585.44   27.70
  -2   1  -4  552.44   28.80
  -2   1  -4  540.55   28.40
   2   1   4  510.35   27.00
  -2  -1  -4  505.45   27.70
  -2  -1  -4  535.95   28.10
  -2  -1  -4  528.15   28.40
   2  -1   4  478.75   27.80
  -2  -1  -4  532.65   27.30
   2  -1   4  502.95   27.10
  -2  -1  -4  527.95   28.60
  -2  -1  -4  551.54   27.30
  -2  -1  -4  548.75   28.70
   2  -1   4  531.75   27.20
  -2   1  -5  587.94   32.10
   2   1   5  578.34   30.60
   2   1   5  533.55   31.00
  -2   1  -5  608.34   32.20
   2   1   5  581.24   30.50
  -2   1  -5  662.23   31.40
  -2   1  -5  606.94   32.50
  -2   1  -5  629.94   31.20
  -2   1  -5  590.14   32.00
   2  -1   5  582.14   30.70
  -2  -1  -5  606.84   32.20
  -2  -1  -5  614.34   31.80
  -2  -1  -5  592.74   30.90
   2  -1   5  583.94   30.70
   2  -1   5  519.55   31.20
  -2  -1  -5  596.14   32.20
  -2  -1  -5  606.74   32.50
  -2  -1  -5  604.34   31.00
  -2  -1  -5  558.34   31.20
  -2   1  -6  158.48   11.60
  -2   1  -6  165.98   11.70
  -2   1  -6  150.98   12.50
   2   1   6  174.58   11.20
  -2   1  -6  174.98   12.90
  -2   1  -6  191.48   12.00
  -2   1  -6  169.48   12.70
   2   1   6  163.98   11.90
   2   1   6  155.88   11.00
  -2   1  -6  162.98   12.40
  -2  -1  -6  183.88   12.90
  -2  -1  -6  184.78   11.90
  -2  -1  -6  176.18   11.60
  -2  -1  -6  155.58   12.20
   2  -1   6  148.89   11.90
   2  -1   6  175.98   11.30
   2  -1   6  161.98   11.10
  -2  -1  -6  165.68   12.40
   2  -1   6  158.68   11.10
  -2  -1  -6  171.18   12.80
  -2  -1  -6  154.28   12.70
  -2   1  -7    3.10    3.70
  -2   1  -7   10.60    4.70
  -2   1  -7    4.30    5.10
   2   1   7    4.20    3.40
  -2   1  -7    2.40    4.10
  -2   1  -7    6.30    4.70
   2   1   7   13.30    4.60
  -2   1  -7    1.90    3.80
  -2   1  -7    0.00    4.50
   2   1   7    6.20    3.50
   2   1   7    4.70    3.30
  -2  -1  -7   10.70    5.20
   2  -1   7   -0.30    3.90
  -2  -1  -7   11.80    4.80
  -2  -1  -7    4.80    4.60
  -2  -1  -7    4.50    3.80
   2  -1   7    6.60    3.80
  -2  -1  -7   12.40    5.10
   2  -1   7    5.30    3.60
  -2  -1  -7   -0.40    4.30
   2  -1   7    5.40    3.80
  -2  -1  -7    3.50    3.60
   2   1   8  101.09    9.90
  -2   1  -8   87.79   11.20
   2   1   8   94.59    9.80
   2   1   8   96.69   10.60
   2   1   8  108.99   11.10
   2   1   8   89.79   10.50
  -2   1  -8   97.89   11.70
  -2   1  -8   98.79   10.50
  -2   1  -8   80.29   11.00
   2   1   8   94.49    9.50
  -2   1  -8   81.59   10.70
  -2   1  -8   95.59   10.30
   2  -1   8  105.99    9.20
  -2  -1  -8   80.59    9.60
   2  -1   8  104.19    9.70
  -2  -1  -8  108.09   12.20
  -2  -1  -8   90.19   11.30
  -2  -1  -8   77.99    9.70
   2  -1   8  101.09    9.90
  -2  -1  -8  103.19   11.60
   2  -1   8   75.49   10.00
  -2  -1  -8   98.39   11.60
  -2  -1  -8   91.29   10.80
  -2   1  -9   10.90    6.20
  -2   1  -9   19.80    7.40
   2   1   9   28.30    6.50
  -2   1  -9   10.00    5.50
   2   1   9   13.60    6.10
   2   1   9   15.20    5.10
   2   1   9   14.10    5.90
   2   1   9   15.80    5.20
  -2   1  -9   17.80    5.90
  -2   1  -9    0.90    5.40
   2   1   9   24.60    6.40
  -2  -1  -9   20.60    7.70
   2  -1   9    6.40    4.60
  -2  -1  -9   20.50    6.20
   2  -1   9   16.20    5.70
   2  -1   9   13.90    4.90
  -2  -1  -9   16.30    5.70
  -2  -1  -9   15.10    6.50
  -2  -1  -9   24.80    7.00
  -2   1 -10    4.10    5.90
  -2   1 -10    1.50    5.20
   2   1  10    1.30    5.40
   2   1  10    0.10    4.40
  -2   1 -10   -5.40    5.70
  -2  -1 -10    4.00    5.60
   2  -1  10    9.30    5.40
   2  -1  10   -2.30    3.90
   2  -1  10    0.80    5.20
   2  -1  10   -6.40    4.50
  -2  -1 -10    8.50    7.00
  -2   1 -11    4.90    7.50
   2  -1  11   -0.70    6.10
   2  -1  11   10.20    7.60
  -2   2  11   -5.70    5.40
   2   2 -11   -2.60    5.80
  -2   2  11   -1.40    5.20
   2   2 -11   -5.10    5.60
  -2   2  11   -1.00    4.80
   2   2 -11   -5.00    5.60
   2  -2 -11    2.70    6.10
   2  -2 -11   -2.60    5.70
  -2  -2  11    0.70    5.20
  -2  -2  11   -5.00    4.90
  -2   2  10   -4.90    3.90
   2   2 -10   -4.50    4.80
  -2   2  10    6.20    5.70
   2   2 -10    0.20    5.90
  -2   2  10    8.20    5.80
   2   2 -10   -1.00    5.50
   2  -2 -10   -3.20    5.10
   2  -2 -10   -8.10    6.90
  -2  -2  10    1.30    5.10
   2  -2 -10    0.20    5.80
  -2  -2  10   -0.80    4.90
  -2  -2  10   -7.20    5.80
  -2   2   9   18.90    6.20
  -2   2   9   21.70    6.10
   2   2  -9   13.80    6.50
   2   2  -9   17.10    6.60
   2   2  -9   16.10    6.60
  -2   2   9    9.70    5.60
   2  -2  -9   14.40    6.20
   2  -2  -9   20.00    6.50
  -2  -2   9   23.70    6.40
  -2  -2   9    3.80    5.30
   2  -2  -9   11.00    5.60
  -2  -2   9   15.70    5.80
   2  -2  -9   -4.50    6.30
  -2   2   8   10.30    4.90
   2   2  -8    6.70    4.40
   2   2  -8    7.60    5.70
   2   2  -8   10.50    5.50
   2   2  -8   15.40    5.90
  -2   2   8    3.50    4.80
  -2  -2   8    9.70    4.90
  -2  -2   8    5.90    4.50
   2  -2  -8    3.50    4.60
   2  -2  -8    0.20    4.50
  -2  -2   8   11.50    5.40
   2  -2  -8    9.60    4.80
   2  -2  -8   13.70    6.50
   2   2  -7 1359.46   68.49
   2   2  -7 1311.87   68.19
   2   2  -7 1341.57   67.59
  -2   2   7 1301.77   67.59
   2   2  -7 1278.17   68.19
  -2   2   7 1447.56   66.89
   2  -2  -7 1317.37   67.49
  -2  -2   7 1276.67   67.39
  -2  -2   7 1273.27   67.29
  -2  -2   7 1304.57   66.99
   2  -2  -7 1388.56   68.99
   2  -2  -7 1289.57   68.09
   2  -2  -7 1287.07   68.19
   2   2  -6   78.29    8.90
   2   2  -6   85.19    7.10
   2   2  -6   88.09    7.80
  -2   2   6   77.29    7.40
   2   2  -6   90.09    9.40
  -2   2   6   72.69    8.50
  -2   2   6   77.69    6.50
   2   2  -6   89.79    7.30
   2   2  -6   85.49    8.80
  -2  -2   6   85.59    8.70
   2  -2  -6   64.79    7.10
   2  -2  -6  101.49   10.10
   2  -2  -6   89.49    7.30
  -2  -2   6   72.99    7.90
   2  -2  -6   82.99    8.70
   2  -2  -6   70.09    8.00
  -2  -2   6   83.79    6.80
   2  -2  -6   90.29    9.10
  -2  -2   6   91.19    8.80
  -2   2   5    2.60    2.00
   2   2  -5    4.90    3.20
   2   2  -5   -0.70    2.20
  -2   2   5    0.90    3.00
   2   2  -5   -3.00    2.50
   2   2  -5    0.40    2.40
   2   2  -5    0.60    3.00
   2   2  -5    4.30    2.50
  -2   2   5    1.70    2.30
  -2  -2   5    2.30    2.60
   2  -2  -5   -2.10    2.30
   2  -2  -5    2.80    3.00
   2  -2  -5   -1.40    2.00
  -2  -2   5   -2.90    2.60
   2  -2  -5   -0.20    2.00
  -2  -2   5   -0.70    1.90
   2  -2  -5   -3.20    2.10
   2  -2  -5    1.50    3.60
  -2   2   4  148.79   10.60
   2   2  -4  167.78   10.50
  -2   2   4  156.98   10.00
   2   2  -4  162.98    9.50
  -2   2   4  165.68    9.20
   2   2  -4  152.88   10.90
   2   2  -4  151.38   10.50
   2   2  -4  158.18   10.50
   2  -2  -4  162.28   10.90
   2  -2  -4  172.18    9.50
   2  -2  -4  163.08   10.80
  -2  -2   4  151.08   10.50
  -2  -2   4  166.18    9.20
   2  -2  -4  152.58   10.30
   2  -2  -4  160.28    9.60
  -2  -2   4  160.78   10.30
   2  -2  -4  167.78   11.30
   2   2  -3  139.99    7.80
   2   2  -3  129.49    9.10
   2   2  -3  135.09    8.50
   2   2  -3  135.69    9.00
  -2   2   3  141.99    7.60
   2   2  -3  141.79    8.90
  -2   2   3  153.38    8.60
  -2   2   3  124.39    9.00
  -2  -2   3  125.99    8.50
   2  -2  -3  142.89    9.00
   2  -2  -3  138.29    8.60
   2  -2  -3  144.59    7.80
  -2  -2   3  138.89    7.40
   2  -2  -3  138.99    7.90
   2  -2  -3  137.39    8.90
   2  -2  -3  132.89    9.40
   2   2  -2  445.06   23.70
  -2   2   2  465.35   23.30
  -2   2   2  433.66   23.80
   2   2  -2  473.15   23.90
   2   2  -2  438.46   23.70
  -2  -2   2  457.45   23.40
   2  -2  -2  452.95   24.00
   2  -2  -2  474.65   23.30
  -2  -2   2  488.45   22.30
   2  -2  -2  491.45   24.00
   2  -2  -2  479.15   23.90
   2   2  -1    4.20    1.80
  -2   2   1    3.80    2.30
  -2   2   1    7.90    2.30
   2   2  -1    1.90    2.30
   2   2  -1    1.20    1.70
   2   2  -1    5.00    1.80
   2  -2  -1    3.00    1.60
   2  -2  -1   -0.60    1.50
   2  -2  -1    5.40    1.60
  -2  -2   1    4.80    1.90
   2  -2  -1    7.20    2.50
  -2  -2   1    0.00    1.40
  -2   2   0  257.47   13.30
   2   2   0  261.67   13.10
  -2   2   0  249.68   13.20
   2   2   0  238.68   12.50
  -2   2   0  241.28   13.10
   2   2   0  255.17   13.00
   2   2   0  248.18   13.10
  -2  -2   0  243.08   13.20
   2  -2   0  268.47   12.80
   2  -2   0  272.47   12.90
  -2  -2   0  275.67   13.00
  -2  -2   0  252.77   13.30
   2  -2   0  253.67   12.90
  -2   2  -1 3983.90  190.08
   2   2   1 4082.79  189.68
  -2   2  -1 3980.90  190.18
   2   2   1 3704.63  189.18
   2   2   1 3777.72  189.98
  -2   2  -1 3958.20  190.38
  -2   2  -1 3994.50  190.28
   2  -2   1 3876.91  189.98
   2  -2   1 4094.09  189.48
  -2  -2  -1 4091.09  190.68
  -2  -2  -1 4119.39  189.88
  -2  -2  -1 3976.90  190.28
  -2  -2  -1 4121.69  188.98
   2  -2   1 4029.00  189.48
  -2  -2  -1 3899.21  190.38
  -2   2  -2   38.70    4.30
   2   2   2   44.10    3.00
  -2   2  -2   40.30    4.40
   2   2   2   44.60    4.00
   2   2   2   41.00    3.50
  -2   2  -2   49.70    5.00
  -2   2  -2   44.20    4.40
  -2  -2  -2   41.50    3.00
  -2  -2  -2   45.30    4.80
   2  -2   2   42.50    4.30
   2  -2   2   42.40    3.10
  -2  -2  -2   50.99    4.10
   2  -2   2   42.70    3.20
  -2  -2  -2   39.10    3.00
  -2  -2  -2   46.40    4.60
  -2  -2  -2   47.90    4.90
  -2  -2  -2   38.30    4.00
   2   2   3  303.57   16.70
   2   2   3  273.37   15.60
  -2   2  -3  299.07   17.10
  -2   2  -3  310.77   17.10
  -2   2  -3  303.97   15.70
   2   2   3  287.37   16.20
  -2   2  -3  338.97   16.20
  -2   2  -3  303.77   16.90
  -2   2  -3  292.27   17.20
   2  -2   3  282.27   16.60
  -2  -2  -3  312.87   17.40
   2  -2   3  291.37   15.80
   2  -2   3  296.67   15.80
  -2  -2  -3  307.97   16.40
  -2  -2  -3  297.17   16.50
  -2  -2  -3  333.07   17.20
  -2  -2  -3  294.67   17.40
   2   2   4   73.49    7.20
  -2   2  -4   78.89    6.80
  -2   2  -4   85.19    7.30
   2   2   4   79.09    6.20
   2   2   4   73.09    5.40
  -2   2  -4   74.59    7.80
  -2   2  -4   71.09    6.00
  -2   2  -4   69.99    5.70
  -2   2  -4   73.19    6.10
   2   2   4   61.69    5.40
  -2   2  -4   78.69    7.70
  -2  -2  -4   78.29    7.80
   2  -2   4   71.59    5.60
  -2  -2  -4   74.39    6.40
  -2  -2  -4   78.39    8.00
  -2  -2  -4   68.79    6.70
  -2  -2  -4   77.89    5.90
  -2  -2  -4   72.69    5.70
   2  -2   4   66.49    5.60
  -2  -2  -4   77.69    6.90
  -2   2  -5   10.20    4.00
   2   2   5    3.80    2.60
  -2   2  -5    8.00    3.90
  -2   2  -5    8.00    3.20
   2   2   5    8.30    2.70
  -2   2  -5    7.50    3.00
  -2   2  -5    0.90    2.50
  -2   2  -5   13.00    4.40
  -2   2  -5   12.80    4.20
   2   2   5    8.00    3.20
   2   2   5    7.20    3.10
  -2  -2  -5    8.90    3.60
   2  -2   5    8.10    2.70
  -2  -2  -5   10.40    3.70
   2  -2   5    5.20    2.50
  -2  -2  -5    1.70    3.50
  -2  -2  -5    7.60    2.90
  -2  -2  -5    7.20    4.00
   2  -2   5    7.60    2.60
  -2  -2  -5   -1.10    3.10
  -2  -2  -5    7.00    2.80
   2   2   6    3.10    3.30
   2   2   6    5.00    2.90
  -2   2  -6    0.20    3.50
  -2   2  -6    7.30    3.90
   2   2   6    3.30    3.60
  -2   2  -6    8.10    4.70
  -2   2  -6   -1.40    2.90
  -2   2  -6    3.10    3.20
   2   2   6    8.20    3.10
  -2   2  -6    8.10    4.30
  -2   2  -6   -0.90    3.60
  -2  -2  -6    4.40    3.90
   2  -2   6    6.30    3.10
   2  -2   6    9.10    3.00
  -2  -2  -6    9.80    4.70
  -2  -2  -6    4.30    3.80
  -2  -2  -6    2.00    3.90
  -2  -2  -6    7.40    3.70
  -2  -2  -6    9.60    4.50
   2  -2   6    2.70    2.80
  -2  -2  -6    7.30    3.50
   2   2   7   -4.30    3.00
  -2   2  -7    1.00    3.70
  -2   2  -7   -2.50    4.40
  -2   2  -7   -3.30    3.90
   2   2   7   -0.20    3.30
   2   2   7   -1.20    2.80
  -2   2  -7    6.40    4.30
  -2   2  -7    0.10    4.10
  -2   2  -7   -1.20    2.40
   2   2   7    3.20    4.00
  -2   2  -7    3.30    3.80
   2   2   7   -3.80    3.90
   2   2   7   -1.50    4.00
  -2  -2  -7    0.80    4.10
  -2  -2  -7    0.90    4.60
  -2  -2  -7    0.80    4.90
   2  -2   7    1.40    4.10
  -2  -2  -7    1.70    4.00
  -2  -2  -7   -2.90    3.80
   2  -2   7    1.70    3.00
   2  -2   7    2.70    3.20
  -2  -2  -7   -4.80    4.20
   2  -2   7   -1.80    2.90
  -2  -2  -7    0.80    3.40
  -2   2  -8   -5.10    4.20
  -2   2  -8   13.00    5.20
  -2   2  -8    4.70    5.10
   2   2   8    2.00    4.00
   2   2   8    0.10    3.00
  -2   2  -8    1.80    4.60
   2   2   8   12.80    4.40
   2   2   8    1.10    4.00
   2   2   8    9.60    4.40
  -2   2  -8    8.10    5.90
   2   2   8    3.90    4.30
   2   2   8    4.50    4.30
  -2   2  -8    5.70    5.50
  -2  -2  -8    3.30    5.20
  -2  -2  -8   -1.70    5.20
   2  -2   8    6.30    4.80
   2  -2   8    1.90    3.70
  -2  -2  -8    1.80    4.30
   2  -2   8   -5.10    2.80
  -2  -2  -8    4.40    4.80
  -2  -2  -8    8.00    5.00
  -2  -2  -8   15.30    6.50
  -2  -2  -8    7.30    4.80
   2   2   9    3.10    4.50
  -2   2  -9    0.50    5.10
   2   2   9    1.30    3.80
  -2   2  -9   -6.40    4.00
  -2   2  -9    3.50    4.80
   2   2   9   -1.80    4.60
  -2   2  -9   -1.60    5.40
   2   2   9    4.80    4.50
   2   2   9   -1.10    4.20
   2   2   9   -5.40    3.80
   2  -2   9    0.10    4.00
  -2  -2  -9   -4.90    5.20
  -2  -2  -9    3.00    5.00
  -2  -2  -9    7.90    5.00
  -2  -2  -9    2.90    5.80
   2  -2   9   -3.50    4.20
  -2  -2  -9    1.20    4.60
  -2  -2  -9   -5.60    4.80
   2  -2   9   -1.40    3.90
  -2   2 -10   24.80    7.30
  -2   2 -10   27.50    8.10
   2   2  10   27.30    7.30
  -2   2 -10   29.00    8.10
   2   2  10   48.00    8.20
   2  -2  10   44.60    7.60
  -2  -2 -10   30.20    8.60
   2  -2  10   19.00    6.40
   2  -2  10   32.50    7.00
  -2   2 -11   -4.90    6.00
  -2   2 -11   -3.80    8.80
   2  -2  11    0.20    5.80
   2  -2  11   -1.50    5.40
  -2   3  11   -5.40    5.10
   2   3 -11   -3.00    6.70
  -2   3  11    3.20    5.60
   2   3 -11   -6.80    5.00
   2   3 -11    2.00    6.60
  -2   3  11   -3.20    5.60
  -2  -3  11   -5.90    4.90
  -2  -3  11    1.60    5.50
   2  -3 -11   -3.50    5.70
   2  -3 -11   11.50    7.00
  -2   3  10   -3.30    4.40
   2   3 -10    3.20    5.80
  -2   3  10   -3.10    5.30
  -2   3  10   -1.10    5.00
   2   3 -10   -3.50    3.80
   2   3 -10    6.10    6.60
   2  -3 -10   -7.30    7.40
  -2  -3  10   -4.80    4.40
   2  -3 -10    3.00    5.90
  -2  -3  10   -8.10    3.90
   2  -3 -10    3.40    5.70
   2   3  -9    5.20    5.50
   2   3  -9    5.80    5.40
  -2   3   9    5.50    5.10
  -2   3   9    8.00    5.00
   2   3  -9    0.70    4.90
   2   3  -9    0.70    5.10
   2  -3  -9    4.70    6.90
   2  -3  -9    0.40    4.50
  -2  -3   9    1.90    4.60
   2  -3  -9    8.00    5.10
   2  -3  -9   -1.10    4.70
  -2  -3   9   -4.70    4.00
  -2  -3   9    6.40    5.00
   2   3  -8   23.80    6.40
   2   3  -8   29.70    6.90
   2   3  -8   39.50    8.00
   2   3  -8   25.20    6.10
  -2   3   8   20.70    6.10
  -2  -3   8   30.10    6.40
   2  -3  -8   35.30    8.40
   2  -3  -8   29.70    6.80
  -2  -3   8   29.50    6.00
   2  -3  -8   32.00    6.80
  -2  -3   8   34.20    6.70
   2  -3  -8   22.20    6.60
   2   3  -7  288.97   18.20
  -2   3   7  217.18   16.90
   2   3  -7  243.38   18.00
   2   3  -7  267.77   17.20
  -2   3   7  251.27   16.40
   2   3  -7  294.97   18.40
  -2   3   7  269.97   18.80
   2  -3  -7  260.87   17.40
  -2  -3   7  222.48   16.60
   2  -3  -7  280.07   17.90
  -2  -3   7  242.68   16.80
  -2  -3   7  237.18   16.30
   2  -3  -7  268.37   18.60
   2  -3  -7  290.17   17.40
   2  -3  -7  230.98   19.00
   2   3  -6    6.50    3.10
  -2   3   6   11.60    3.00
   2   3  -6    7.70    3.60
   2   3  -6    4.50    4.10
   2   3  -6   -2.20    3.40
   2   3  -6    7.90    3.40
  -2   3   6    7.40    3.80
  -2   3   6    4.70    3.70
  -2  -3   6    8.10    3.70
   2  -3  -6   11.70    4.20
  -2  -3   6    6.80    4.00
   2  -3  -6    9.80    4.00
  -2  -3   6    1.20    3.30
   2  -3  -6    2.80    3.40
  -2  -3   6    9.30    3.00
   2  -3  -6    6.40    3.40
   2  -3  -6    7.90    4.80
   2  -3  -6    7.70    3.30
   2   3  -5  264.87   16.90
  -2   3   5  234.78   16.30
  -2   3   5  269.37   14.80
   2   3  -5  253.37   16.10
   2   3  -5  272.07   16.80
   2   3  -5  283.87   14.90
  -2   3   5  275.07   15.90
   2   3  -5  282.97   15.30
   2   3  -5  273.47   16.50
   2  -3  -5  271.27   16.70
   2  -3  -5  274.87   17.30
   2  -3  -5  251.27   15.80
  -2  -3   5  276.07   15.90
  -2  -3   5  252.97   15.90
   2  -3  -5  273.17   15.30
  -2  -3   5  267.07   16.30
   2  -3  -5  255.77   16.50
   2  -3  -5  287.17   15.20
  -2  -3   5  283.47   14.60
   2   3  -4  356.16   19.30
   2   3  -4  338.27   18.70
   2   3  -4  331.67   19.10
  -2   3   4  316.07   17.30
  -2   3   4  284.67   18.80
   2   3  -4  357.26   17.30
  -2   3   4  334.67   18.40
   2   3  -4  324.17   19.30
   2   3  -4  352.46   17.80
  -2  -3   4  337.17   17.10
  -2  -3   4  314.17   18.20
   2  -3  -4  361.56   17.80
   2  -3  -4  335.57   19.00
  -2  -3   4  305.77   18.70
   2  -3  -4  372.86   17.90
   2  -3  -4  327.87   18.40
   2  -3  -4  337.47   19.60
   2  -3  -4  333.57   19.10
   2   3  -3  706.33   35.80
  -2   3   3  725.63   34.40
   2   3  -3  697.93   35.50
   2   3  -3  674.33   35.70
  -2   3   3  719.13   35.30
   2   3  -3  688.93   34.50
  -2   3   3  642.84   35.70
   2   3  -3  698.13   36.00
   2  -3  -3  694.23   36.20
  -2  -3   3  714.23   35.70
  -2  -3   3  689.73   35.20
   2  -3  -3  703.93   35.80
   2  -3  -3  701.43   35.80
   2  -3  -3  756.42   34.50
  -2  -3   3  716.43   33.90
   2  -3  -3  691.53   35.10
   2   3  -2   36.40    3.80
   2   3  -2   40.50    4.20
  -2   3   2   33.00    4.10
  -2   3   2   43.40    2.90
  -2   3   2   38.50    3.60
   2   3  -2   40.30    3.60
   2   3  -2   35.20    3.90
   2   3  -2   37.60    2.80
  -2  -3   2   39.90    3.60
   2  -3  -2   42.30    4.30
  -2  -3   2   47.70    4.30
   2  -3  -2   42.20    3.70
   2  -3  -2   44.20    4.70
   2   3  -1    5.70    1.90
  -2   3   1    5.70    1.70
  -2   3   1    0.50    2.30
  -2   3   1    7.30    2.00
   2   3  -1    4.20    2.20
   2   3  -1    4.90    1.70
   2   3  -1    1.70    1.80
  -2  -3   1    2.20    1.50
  -2  -3   1    5.60    2.10
   2  -3  -1    5.70    2.30
   2  -3  -1    6.00    1.50
   2  -3  -1    4.70    2.30
  -2  -3   1    1.60    1.90
   2  -3  -1    8.80    2.70
  -2  -3   1    3.50    1.90
  -2   3   0   90.19    5.70
  -2   3   0   78.39    5.30
  -2   3   0   81.09    5.20
   2   3   0   80.89    5.30
   2   3   0   80.79    5.20
   2   3   0   86.99    5.20
  -2  -3   0   76.19    4.40
  -2  -3   0   85.69    5.50
   2  -3   0   81.99    4.90
   2  -3   0   81.99    4.70
  -2  -3   0   74.69    5.50
   2  -3   0   81.69    4.90
  -2  -3   0   75.99    5.00
   2   3   1 9739.63  463.75
  -2   3  -1 9638.74  462.35
   2   3   1 9462.65  463.25
  -2   3  -1 9772.72  462.55
  -2   3  -1 9613.64  462.35
   2   3   1 9675.63  462.55
  -2   3  -1 9829.52  462.75
  -2  -3  -1 9607.34  462.05
   2  -3   1 9927.81  462.55
   2  -3   1 9723.53  462.45
   2  -3   1 9498.85  462.35
  -2  -3  -1 9999.00  462.25
  -2  -3  -1 9714.83  462.75
  -2  -3  -1 9822.82  462.95
  -2   3  -2   18.10    2.90
  -2   3  -2   12.40    3.10
   2   3   2   14.10    3.10
   2   3   2   20.80    2.90
  -2   3  -2   18.30    2.90
  -2   3  -2   14.50    3.10
   2   3   2   15.90    2.20
   2  -3   2   15.20    2.00
   2  -3   2   17.00    3.00
  -2  -3  -2   17.20    3.60
  -2  -3  -2   15.40    1.90
  -2  -3  -2   15.00    2.70
  -2  -3  -2   17.40    1.90
   2  -3   2   15.30    2.00
  -2  -3  -2   28.80    3.50
  -2  -3  -2   24.20    3.90
  -2   3  -3   67.09    6.70
   2   3   3   74.49    5.30
  -2   3  -3   65.89    5.90
   2   3   3   71.19    5.60
  -2   3  -3   69.89    5.90
  -2   3  -3   69.49    4.70
  -2   3  -3   68.99    6.40
  -2  -3  -3   73.89    5.40
  -2  -3  -3   67.99    5.80
   2  -3   3   70.39    5.00
  -2  -3  -3   65.49    4.70
   2  -3   3   59.19    4.30
  -2  -3  -3   58.99    4.70
  -2  -3  -3   74.09    6.00
   2  -3   3   64.19    4.80
  -2  -3  -3   80.29    7.40
  -2  -3  -3   65.79    7.00
  -2   3  -4   -4.60    2.90
   2   3   4    2.20    1.80
  -2   3  -4   -0.80    2.80
  -2   3  -4    0.10    2.60
  -2   3  -4   -1.40    1.90
  -2   3  -4    0.90    2.20
   2   3   4    8.40    2.90
  -2   3  -4    1.60    2.50
   2   3   4   -1.40    2.10
  -2  -3  -4    5.30    3.60
  -2  -3  -4   -1.80    1.90
   2  -3   4    0.00    1.60
   2  -3   4    0.80    1.70
  -2  -3  -4    5.90    2.90
  -2  -3  -4    0.70    2.60
   2  -3   4    4.60    2.10
  -2  -3  -4   -3.00    1.90
  -2  -3  -4   -4.20    2.00
  -2  -3  -4   -3.40    3.00
  -2   3  -5   24.30    3.90
   2   3   5   18.50    3.70
  -2   3  -5   21.10    5.00
  -2   3  -5   25.40    4.70
  -2   3  -5   23.10    5.10
  -2   3  -5   25.30    4.30
  -2   3  -5   24.90    5.10
   2   3   5   16.10    4.00
   2   3   5   26.90    4.50
  -2  -3  -5   14.90    4.80
  -2  -3  -5   24.40    4.80
  -2  -3  -5   25.90    4.00
  -2  -3  -5   26.30    4.20
  -2  -3  -5   29.10    5.00
   2  -3   5   19.90    3.70
  -2  -3  -5   24.50    5.30
  -2  -3  -5   29.40    4.80
   2  -3   5   25.70    3.60
   2  -3   5   26.00    4.00
  -2   3  -6   31.80    5.70
   2   3   6   37.70    6.00
  -2   3  -6   28.30    5.20
  -2   3  -6   35.30    6.40
   2   3   6   29.40    5.10
   2   3   6   39.10    5.30
  -2   3  -6   28.00    6.30
   2   3   6   30.60    4.70
   2   3   6   16.20    4.90
  -2   3  -6   35.40    6.60
  -2   3  -6   22.80    4.70
   2   3   6   24.40    5.40
  -2   3  -6   30.60    5.20
   2  -3   6   27.60    4.60
  -2  -3  -6   40.50    6.90
   2  -3   6   27.10    4.80
  -2  -3  -6   25.50    6.30
   2  -3   6   26.20    4.30
  -2  -3  -6   34.60    5.40
  -2  -3  -6   40.40    5.60
  -2  -3  -6   34.80    6.00
  -2  -3  -6   30.80    5.90
  -2  -3  -6   27.80    5.40
   2   3   7    1.30    4.10
  -2   3  -7    8.70    4.90
   2   3   7    1.90    4.00
  -2   3  -7    3.10    4.90
  -2   3  -7    3.80    4.80
   2   3   7    0.80    3.30
  -2   3  -7    5.50    4.20
  -2   3  -7    4.90    4.10
   2   3   7    7.70    4.50
   2   3   7   16.90    4.10
  -2   3  -7    4.50    5.00
   2   3   7    6.00    4.10
  -2  -3  -7    0.90    4.40
  -2  -3  -7    1.20    4.20
  -2  -3  -7    4.10    4.90
   2  -3   7    5.90    3.40
  -2  -3  -7    5.40    3.60
  -2  -3  -7    9.30    5.40
  -2  -3  -7   12.60    4.60
   2  -3   7    7.50    3.80
   2  -3   7    2.20    3.30
  -2  -3  -7    8.70    5.10
  -2   3  -8   -1.10    4.70
   2   3   8   -2.00    3.80
   2   3   8    2.80    4.90
   2   3   8    0.40    3.40
   2   3   8    0.30    3.70
  -2   3  -8   -1.30    4.10
  -2   3  -8   -1.80    5.00
   2   3   8    5.00    3.70
   2   3   8   -0.60    3.20
   2   3   8    5.50    4.50
  -2   3  -8    3.10    5.30
  -2  -3  -8   -3.70    4.70
  -2  -3  -8    0.90    3.90
   2  -3   8   -2.90    3.00
  -2  -3  -8    7.90    5.40
   2  -3   8    3.60    4.60
  -2  -3  -8    5.90    5.40
  -2  -3  -8   -0.10    5.20
  -2  -3  -8   -6.10    3.30
   2  -3   8   -3.80    3.80
  -2  -3  -8    7.00    5.00
   2   3   9   10.60    5.60
   2   3   9   15.60    5.30
  -2   3  -9   23.60    7.20
   2   3   9    0.70    4.50
   2   3   9    5.00    4.30
   2   3   9    9.20    5.90
  -2   3  -9   12.80    5.60
   2   3   9    4.20    4.50
   2   3   9    9.00    4.90
  -2   3  -9    6.00    6.10
  -2   3  -9   11.60    6.20
   2  -3   9   12.80    5.10
  -2  -3  -9    0.60    4.60
  -2  -3  -9   12.60    6.40
  -2  -3  -9   15.40    6.60
  -2  -3  -9    5.40    5.50
   2  -3   9   11.90    5.10
   2  -3   9    7.00    5.00
  -2  -3  -9   15.30    7.60
  -2   3 -10   12.30    7.10
  -2   3 -10   24.50    7.90
  -2   3 -10   25.60    7.90
   2   3  10   19.70    8.70
   2   3  10   20.90    9.60
   2  -3  10   24.60    6.20
   2  -3  10   17.70    6.20
   2  -3  10   25.10    6.80
  -2   3 -11   -6.00    6.10
  -2   3 -11   -2.70    5.90
   2  -3  11   -0.80    5.50
   2  -3  11    4.60    5.50
  -2   4  11   62.29   11.40
  -2   4  11   59.79   10.00
  -2   4  11   51.89    9.70
   2   4 -11   55.19   11.20
   2   4 -11   59.09   11.10
   2   4 -11   71.69   12.30
   2  -4 -11   42.40    9.70
   2  -4 -11   66.09   11.80
   2  -4 -11   64.49   14.60
  -2  -4  11   53.19    9.70
  -2  -4  11   58.39   10.20
   2   4 -10    6.40    5.80
  -2   4  10   -3.50    4.70
  -2   4  10   19.20    7.10
   2   4 -10    8.00    6.00
  -2   4  10    7.90    6.30
   2   4 -10    5.20    6.10
   2  -4 -10    9.40    6.30
  -2  -4  10   -0.30    4.60
  -2  -4  10   11.80    5.90
   2  -4 -10   -0.60    7.50
   2  -4 -10   -0.90    4.80
   2   4  -9   14.10    6.30
  -2   4   9   11.40    5.50
   2   4  -9   12.80    6.30
   2   4  -9   14.30    5.70
  -2   4   9    4.60    5.50
   2   4  -9    8.20    6.10
   2  -4  -9    7.80    5.40
   2  -4  -9   10.40    5.70
  -2  -4   9    7.20    5.40
   2  -4  -9    2.40    7.00
  -2  -4   9    7.50    5.10
  -2  -4   9    4.40    5.00
  -2   4   8   25.50    6.00
   2   4  -8   16.50    5.40
   2   4  -8   22.80    5.90
   2   4  -8   30.70    7.10
   2   4  -8   20.90    6.40
  -2   4   8   17.50    5.90
   2  -4  -8   28.80    6.40
  -2  -4   8   22.10    5.90
   2  -4  -8   15.00    5.60
  -2  -4   8   13.40    5.20
  -2  -4   8   13.50    5.50
   2  -4  -8   13.50    6.90
   2  -4  -8   14.50    5.60
   2   4  -7    5.40    4.90
  -2   4   7    3.90    4.50
   2   4  -7   11.60    5.10
  -2   4   7   10.00    4.90
   2   4  -7    8.00    4.90
  -2   4   7    5.20    5.80
   2   4  -7    7.50    4.00
  -2  -4   7    2.50    4.40
   2  -4  -7   13.60    5.00
   2  -4  -7   10.20    6.30
   2  -4  -7    8.70    4.90
   2  -4  -7   11.10    4.30
  -2  -4   7    5.50    3.50
  -2  -4   7    9.40    4.60
   2   4  -6    2.60    3.00
   2   4  -6   -0.10    2.70
  -2   4   6   -1.70    2.40
  -2   4   6   -0.80    3.00
   2   4  -6    7.30    4.10
   2   4  -6    0.30    3.80
  -2   4   6    6.50    4.40
   2   4  -6   -0.90    3.10
  -2  -4   6    4.10    3.30
   2  -4  -6   -2.90    3.20
   2  -4  -6   -0.30    2.80
   2  -4  -6    0.90    3.30
   2  -4  -6   -1.40    4.40
  -2  -4   6    3.30    3.50
   2  -4  -6    1.90    2.80
  -2  -4   6    0.20    2.50
  -2  -4   6   -0.10    3.10
   2  -4  -6   -0.60    2.40
  -2   4   5   79.49    8.20
  -2   4   5   66.29    5.50
  -2   4   5   74.29    7.30
   2   4  -5   74.39    6.90
   2   4  -5   63.49    5.20
   2   4  -5   61.89    7.40
   2   4  -5   55.09    7.40
   2   4  -5   65.59    7.30
   2   4  -5   74.49    6.10
   2  -4  -5   70.49    7.50
   2  -4  -5   72.19    6.50
  -2  -4   5   67.39    7.10
   2  -4  -5   61.79    7.20
  -2  -4   5   64.49    7.00
  -2  -4   5   68.89    6.80
   2  -4  -5   72.59    5.80
  -2  -4   5   71.69    5.10
   2  -4  -5   92.79    9.10
   2  -4  -5   73.99    6.00
   2   4  -4  100.29    7.40
  -2   4   4   92.09    5.90
  -2   4   4   65.39    7.50
   2   4  -4   77.39    7.10
   2   4  -4   85.79    6.10
   2   4  -4   76.59    7.10
   2   4  -4   77.29    8.10
   2   4  -4   86.99    5.40
  -2   4   4   91.59    7.00
  -2  -4   4   92.99    5.30
  -2  -4   4   90.79    6.70
   2  -4  -4   87.09    7.00
  -2  -4   4   87.19    6.80
   2  -4  -4   87.29    5.90
   2  -4  -4   87.19    7.40
   2  -4  -4   78.99    8.30
  -2  -4   4   88.69    7.10
  -2   4   3  442.26   25.30
   2   4  -3  467.15   23.90
   2   4  -3  485.25   25.60
   2   4  -3  469.85   25.10
   2   4  -3  486.45   25.10
  -2   4   3  462.55   24.80
   2   4  -3  458.65   25.10
  -2   4   3  502.25   23.90
   2  -4  -3  481.45   25.80
  -2  -4   3  483.15   25.00
   2  -4  -3  472.65   25.10
  -2  -4   3  491.65   22.90
  -2  -4   3  464.35   24.40
   2  -4  -3  455.55   25.10
  -2  -4   3  483.45   25.00
   2  -4  -3  512.35   23.70
  -2   4   2   65.59    4.20
   2   4  -2   60.19    5.40
   2   4  -2   59.79    4.90
   2   4  -2   56.79    4.70
   2   4  -2   67.09    5.00
  -2   4   2   58.69    5.00
  -2   4   2   67.69    5.00
   2  -4  -2   66.49    4.30
  -2  -4   2   69.59    4.60
   2  -4  -2   68.69    5.20
  -2  -4   2   65.29    4.90
   2  -4  -2   73.69    5.60
   2  -4  -2   64.39    5.20
  -2  -4   2   67.09    4.80
  -2   4   1  180.98   10.80
   2   4  -1  200.68   10.80
   2   4  -1  202.88   10.60
  -2   4   1  189.58   10.20
  -2   4   1  192.18   10.80
   2   4  -1  183.38   10.50
   2   4  -1  196.28   10.10
   2   4  -1  186.48   10.90
   2   4  -1  203.98   10.30
   2  -4  -1  215.48   10.90
  -2  -4   1  209.18   10.50
  -2  -4   1  196.38   10.10
  -2  -4   1  196.38   10.50
   2  -4  -1  196.98   11.10
  -2  -4   1  192.98   10.40
   2  -4  -1  197.48   10.80
  -2   4   0  238.48   13.10
   2   4   0  256.67   13.10
   2   4   0  260.57   13.10
  -2   4   0  261.07   13.10
   2   4   0  261.57   12.90
  -2   4   0  252.37   13.30
   2  -4   0  242.28   12.60
   2  -4   0  229.28   12.80
   2  -4   0  245.68   12.70
   2  -4   0  261.57   12.70
  -2  -4   0  240.38   13.50
  -2  -4   0  237.98   12.90
  -2   4  -1 7874.21  372.26
  -2   4  -1 7832.62  372.66
  -2   4  -1 7902.11  372.36
   2   4   1 7773.92  372.46
   2   4   1 8044.40  373.16
  -2   4  -1 7623.04  372.36
   2   4   1 7749.52  372.16
   2  -4   1 7959.40  371.76
   2  -4   1 8082.09  371.76
  -2  -4  -1 7585.74  372.56
  -2  -4  -1 8079.99  372.16
  -2  -4  -1 7616.34  372.86
   2  -4   1 7501.15  372.16
  -2  -4  -1 7794.22  372.26
  -2   4  -2  117.19    7.90
   2   4   2  135.69    8.00
  -2   4  -2  129.09    8.50
  -2   4  -2  128.79    8.60
  -2   4  -2  134.09    8.50
   2   4   2  127.79    8.30
   2   4   2  123.09    7.30
   2  -4   2  127.59    7.30
  -2  -4  -2  131.29    8.70
  -2  -4  -2  133.09    9.10
   2  -4   2  123.99    7.30
  -2  -4  -2  126.19    7.00
   2  -4   2  118.09    8.00
  -2  -4  -2  151.88    8.40
  -2  -4  -2  120.79    8.10
  -2  -4  -2  132.99    7.10
   2   4   3  309.07   16.20
  -2   4  -3  289.97   16.20
  -2   4  -3  301.17   17.00
  -2   4  -3  287.57   16.70
  -2   4  -3  290.87   16.90
   2   4   3  275.57   15.40
   2   4   3  278.37   16.40
  -2   4  -3  290.67   14.70
   2  -4   3  298.27   15.50
   2  -4   3  284.27   15.50
  -2  -4  -3  266.77   16.30
  -2  -4  -3  296.87   17.00
  -2  -4  -3  293.27   15.30
  -2  -4  -3  306.87   15.70
  -2  -4  -3  315.97   16.50
  -2  -4  -3  289.97   15.30
   2  -4   3  268.77   14.60
  -2  -4  -3  290.27   17.30
  -2   4  -4   -2.90    2.80
  -2   4  -4    6.50    3.60
  -2   4  -4    8.00    2.90
  -2   4  -4    8.90    2.30
  -2   4  -4    2.00    3.10
   2   4   4    5.90    2.80
   2   4   4    3.50    3.10
   2   4   4    5.20    2.50
  -2  -4  -4   -2.20    3.10
  -2  -4  -4    3.70    3.30
  -2  -4  -4    3.80    2.90
   2  -4   4    2.80    2.00
  -2  -4  -4   10.20    4.60
  -2  -4  -4    0.80    1.10
   2  -4   4    5.60    1.90
  -2  -4  -4    7.40    2.60
   2  -4   4    8.00    2.40
  -2  -4  -4    2.00    1.30
   2   4   5   14.10    3.50
   2   4   5   12.40    4.10
  -2   4  -5   13.80    3.60
  -2   4  -5    8.20    3.50
  -2   4  -5    8.80    4.10
  -2   4  -5   13.30    3.20
   2   4   5    5.90    3.20
   2   4   5   19.70    4.30
  -2   4  -5   11.30    4.50
  -2   4  -5   20.70    5.00
  -2  -4  -5   18.70    5.00
   2  -4   5   13.30    3.00
  -2  -4  -5   12.80    4.10
  -2  -4  -5   14.30    3.80
   2  -4   5   12.90    2.70
  -2  -4  -5   10.60    3.10
  -2  -4  -5   11.20    4.30
   2  -4   5   16.60    3.50
  -2  -4  -5    8.30    4.40
  -2  -4  -5   12.10    3.20
  -2   4  -6   34.60    7.00
   2   4   6   39.70    6.70
   2   4   6   37.90    6.50
  -2   4  -6   38.80    6.00
   2   4   6   40.40    6.00
  -2   4  -6   29.50    6.00
  -2   4  -6   43.10    7.50
   2   4   6   40.30    5.60
  -2   4  -6   47.90    5.70
  -2   4  -6   36.80    6.60
   2   4   6   36.50    5.80
  -2  -4  -6   43.50    6.00
  -2  -4  -6   28.70    5.80
   2  -4   6   41.70    5.60
   2  -4   6   43.40    5.00
  -2  -4  -6   43.70    7.10
   2  -4   6   40.40    5.70
  -2  -4  -6   41.10    5.60
  -2  -4  -6   37.90    7.20
  -2  -4  -6   35.30    6.80
  -2  -4  -6   48.00    6.30
  -2   4  -7    7.90    4.80
  -2   4  -7   13.00    5.10
  -2   4  -7    6.90    5.30
   2   4   7    4.20    3.40
  -2   4  -7   12.30    5.80
   2   4   7   12.80    4.70
   2   4   7   13.40    5.10
  -2   4  -7   -1.30    4.20
   2   4   7    6.70    3.80
   2   4   7    8.40    4.60
   2   4   7    6.00    4.30
  -2  -4  -7    2.30    4.90
   2  -4   7    3.10    3.60
  -2  -4  -7    8.20    5.60
  -2  -4  -7   18.80    5.30
  -2  -4  -7    7.60    5.20
  -2  -4  -7    6.70    4.30
  -2  -4  -7   11.10    4.00
   2  -4   7    9.10    3.90
  -2  -4  -7   13.40    5.90
   2   4   8   66.69    7.90
   2   4   8   73.59    8.90
  -2   4  -8   74.09   10.60
   2   4   8   90.19   10.30
  -2   4  -8   65.59    9.70
  -2   4  -8   66.19    9.10
   2   4   8   79.99    9.40
   2   4   8   69.69    8.00
   2   4   8   63.99    9.00
   2   4   8   67.79    8.80
  -2   4  -8   61.39   10.10
   2  -4   8   79.39    8.90
  -2  -4  -8   57.49    9.60
  -2  -4  -8   81.69   10.30
   2  -4   8   75.39    8.70
  -2  -4  -8   73.69    9.40
  -2  -4  -8   58.69    8.40
   2  -4   8   67.99    9.30
  -2  -4  -8   61.89    8.30
  -2  -4  -8   93.99   12.20
  -2  -4  -8   79.09   10.50
  -2   4  -9   11.90    6.20
   2   4   9   14.30    8.60
   2   4   9   22.70    5.90
   2   4   9   12.00    5.40
   2   4   9   10.00    5.40
   2   4   9   15.10    4.90
   2   4   9   20.00    6.30
   2   4   9   17.80    5.50
  -2   4  -9    7.80    6.20
  -2   4  -9   18.60    7.10
  -2   4  -9   17.80    6.90
  -2  -4  -9   10.60    6.80
  -2  -4  -9   13.70    6.90
   2  -4   9   16.30    5.10
  -2  -4  -9   14.30    5.90
  -2  -4  -9    4.20    6.40
   2  -4   9   15.30    5.10
   2  -4   9    5.70    5.10
  -2  -4  -9   21.80    7.20
  -2   4 -10   24.90    8.30
  -2   4 -10    1.40    5.70
   2  -4  10   21.90    5.90
   2  -4  10   29.00    6.90
   2  -4  10    6.70    6.10
  -2   4 -11   -0.70    6.10
  -2   4 -11   -2.80    5.80
   2  -4  11    0.10    5.50
   2  -4  11    1.50    5.30
  -2   5  11    6.40    5.90
  -2   5  11   10.50    6.30
   2   5 -11    8.00    6.90
   2   5 -11    8.90    7.90
   2   5 -11    4.50    7.10
  -2   5  11    8.80    7.20
  -2  -5  11    1.60    5.40
   2  -5 -11    9.10    7.10
   2  -5 -11    3.20    5.90
  -2  -5  11    1.00    5.70
   2  -5 -11   10.20   10.30
  -2   5  10    6.10    6.50
   2   5 -10    1.10    5.90
   2   5 -10   16.40    7.10
  -2   5  10    4.50    5.40
   2   5 -10   16.00    7.90
   2  -5 -10    9.40    6.10
   2  -5 -10    5.20    5.50
  -2  -5  10   11.20    5.50
  -2  -5  10    6.50    5.50
   2  -5 -10   17.90   10.00
   2   5  -9    9.90    5.80
   2   5  -9    4.30    5.30
   2   5  -9   14.70    7.30
  -2   5   9    7.30    5.70
   2   5  -9    0.90    4.60
   2  -5  -9    2.40    4.50
  -2  -5   9    6.30    4.90
  -2  -5   9    5.50    5.30
   2  -5  -9    8.60    7.80
   2  -5  -9    6.50    5.50
  -2  -5   9    5.90    4.90
   2   5  -8   22.70    6.70
  -2   5   8   20.80    6.40
   2   5  -8   32.90    7.70
  -2   5   8   28.70    6.40
   2   5  -8   19.50    5.90
   2   5  -8   25.40    6.80
  -2  -5   8   20.90    5.90
  -2  -5   8   34.50    6.70
   2  -5  -8   36.40    7.10
   2  -5  -8   34.00    8.50
  -2  -5   8   15.10    5.50
   2  -5  -8   17.70    6.00
  -2   5   7   19.70    5.60
  -2   5   7   18.90    6.40
   2   5  -7   25.50    6.30
   2   5  -7   25.50    6.30
  -2   5   7   17.00    5.80
   2   5  -7   13.90    5.80
   2   5  -7   21.80    5.50
  -2  -5   7   25.40    5.40
   2  -5  -7   18.50    5.10
   2  -5  -7   22.30    7.40
   2  -5  -7   16.20    5.50
  -2  -5   7   18.40    5.10
   2  -5  -7   13.50    5.00
  -2  -5   7   32.00    6.10
  -2   5   6    4.20    2.60
  -2   5   6    2.10    3.80
   2   5  -6    0.60    4.10
   2   5  -6    3.60    3.90
  -2   5   6    8.30    3.10
   2   5  -6   14.50    4.10
   2   5  -6   10.80    3.60
   2   5  -6    7.60    4.10
  -2   5   6    7.60    3.70
   2  -5  -6    2.40    3.70
   2  -5  -6   11.40    3.40
   2  -5  -6    2.40    4.70
   2  -5  -6    2.10    3.00
  -2  -5   6   12.10    4.20
   2  -5  -6   12.90    4.50
  -2  -5   6    6.30    3.80
   2  -5  -6   -0.70    3.40
  -2  -5   6    7.50    3.80
   2   5  -5   71.99    5.90
  -2   5   5   75.39    6.90
   2   5  -5   63.39    7.30
   2   5  -5   70.99    7.70
  -2   5   5   57.09    7.40
   2   5  -5   68.49    5.00
   2   5  -5   65.99    7.20
  -2   5   5   66.99    5.20
   2   5  -5   62.79    7.90
  -2   5   5   69.79    5.60
   2  -5  -5   65.29    7.40
  -2  -5   5   71.49    6.30
   2  -5  -5   60.89    8.10
  -2  -5   5   70.89    7.50
  -2  -5   5   68.79    7.40
  -2  -5   5   67.69    4.80
   2  -5  -5   72.49    5.60
   2  -5  -5   64.99    7.50
   2   5  -4  211.18   13.40
   2   5  -4  212.58   12.40
   2   5  -4  200.88   14.00
  -2   5   4  228.38   11.80
   2   5  -4  194.08   13.30
   2   5  -4  232.98   11.30
  -2   5   4  196.18   13.80
  -2   5   4  233.98   12.30
  -2   5   4  221.98   13.40
   2   5  -4  242.78   13.80
  -2  -5   4  222.48   13.50
  -2  -5   4  211.28   12.80
   2  -5  -4  230.68   14.70
   2  -5  -4  239.48   12.10
  -2  -5   4  232.08   11.30
   2  -5  -4  193.28   13.40
  -2  -5   4  225.38   13.30
   2  -5  -4  205.58   12.50
   2  -5  -4  211.18   13.60
  -2   5   3  805.62   38.20
   2   5  -3  729.63   39.20
   2   5  -3  769.92   39.90
   2   5  -3  816.82   39.50
   2   5  -3  759.42   39.30
  -2   5   3  766.92   39.20
   2  -5  -3  784.22   38.60
  -2  -5   3  799.72   38.60
   2  -5  -3  782.42   39.50
   2  -5  -3  735.73   38.20
  -2  -5   3  738.13   39.10
  -2  -5   3  766.82   39.20
   2  -5  -3  825.42   40.40
   2  -5  -3  795.52   39.50
   2   5  -2    9.50    2.40
   2   5  -2    8.20    2.70
  -2   5   2    9.80    1.90
   2   5  -2    7.10    2.10
   2   5  -2   11.70    2.40
  -2   5   2   16.60    2.90
   2   5  -2   10.00    1.70
  -2  -5   2   11.10    2.40
   2  -5  -2   10.90    1.70
   2  -5  -2    7.20    2.30
  -2  -5   2   11.50    2.40
   2  -5  -2    9.20    2.50
  -2  -5   2   11.80    2.10
   2  -5  -2    9.10    2.90
   2   5  -1  126.39    8.00
  -2   5   1  129.19    7.30
   2   5  -1  130.79    7.50
  -2   5   1  131.99    7.90
   2   5  -1  131.49    7.10
   2   5  -1  130.99    7.30
   2   5  -1  139.29    7.90
  -2  -5   1  121.79    7.30
  -2  -5   1  127.89    7.40
   2  -5  -1  137.99    7.80
   2  -5  -1  119.39    8.20
   2  -5  -1  131.39    7.60
  -2  -5   1  132.19    7.30
  -2  -5   1  134.89    7.40
   2  -5  -1  133.19    6.80
   2   5   0 2787.82  134.59
   2   5   0 2793.72  134.59
  -2   5   0 2785.32  134.59
   2   5   0 2750.82  134.79
  -2   5   0 2761.42  134.69
   2   5   0 2897.31  134.39
  -2   5   0 2856.31  134.29
  -2   5   0 2884.11  134.59
   2  -5   0 2999.40  134.39
   2  -5   0 2714.23  134.39
   2  -5   0 2852.91  134.29
   2  -5   0 2661.93  134.19
  -2  -5   0 2826.22  134.59
  -2  -5   0 2773.02  134.89
  -2   5  -1 1723.13   82.79
   2   5   1 1747.63   83.09
  -2   5  -1 1679.93   82.89
  -2   5  -1 1668.63   83.19
   2   5   1 1798.32   82.19
  -2   5  -1 1637.34   82.89
   2   5   1 1768.02   82.79
  -2  -5  -1 1677.23   83.59
   2  -5   1 1598.84   82.69
  -2  -5  -1 1831.92   81.89
   2  -5   1 1744.33   82.29
   2  -5   1 1719.53   82.29
  -2  -5  -1 1703.63   82.89
  -2  -5  -1 1686.03   83.19
  -2   5  -2   17.90    3.60
  -2   5  -2   16.30    3.30
   2   5   2   16.90    3.20
  -2   5  -2   24.30    3.90
   2   5   2   17.80    2.60
   2   5   2   25.10    2.50
  -2   5  -2   14.80    2.80
  -2  -5  -2   18.50    3.60
  -2  -5  -2   23.30    2.30
  -2  -5  -2   20.20    3.10
  -2  -5  -2   19.40    2.10
   2  -5   2   17.00    2.30
  -2  -5  -2   19.40    3.70
   2  -5   2   19.70    2.40
   2   5   3   -0.60    2.20
  -2   5  -3   -3.40    2.60
   2   5   3    0.40    2.60
  -2   5  -3   -0.40    2.10
  -2   5  -3   -1.40    2.70
  -2   5  -3    3.10    3.10
   2   5   3    1.40    1.80
  -2  -5  -3   -0.10    1.60
  -2  -5  -3    0.20    1.60
  -2  -5  -3    0.00    2.60
  -2  -5  -3   -1.60    2.00
   2  -5   3   -0.90    1.60
  -2  -5  -3   -1.90    2.10
  -2  -5  -3   -3.90    2.90
   2  -5   3   -4.70    1.30
  -2  -5  -3    3.50    2.70
   2   5   4  665.23   34.00
  -2   5  -4  665.33   34.70
  -2   5  -4  636.64   34.20
   2   5   4  636.04   33.40
   2   5   4  594.04   34.10
  -2   5  -4  642.44   34.80
  -2   5  -4  607.94   33.40
   2   5   4  644.04   32.80
  -2  -5  -4  661.33   35.10
  -2  -5  -4  641.84   34.20
   2  -5   4  645.74   33.00
  -2  -5  -4  702.63   33.10
  -2  -5  -4  683.13   34.00
   2  -5   4  628.64   33.00
   2  -5   4  622.54   31.90
  -2  -5  -4  690.13   34.60
  -2   5  -5   91.39   10.00
   2   5   5  102.19    9.20
  -2   5  -5  109.09    9.30
   2   5   5  108.79    8.10
  -2   5  -5  112.69    8.60
   2   5   5  120.49    9.20
  -2   5  -5  106.19    9.60
   2   5   5  109.99    8.40
  -2  -5  -5  121.99    9.00
  -2  -5  -5  107.59    9.30
   2  -5   5  104.99    7.10
   2  -5   5  109.79    7.80
   2  -5   5  103.29    8.00
  -2  -5  -5  114.89    8.10
  -2  -5  -5   98.89   10.30
  -2  -5  -5  119.89    8.50
  -2  -5  -5  102.69    8.00
  -2  -5  -5   99.49    9.30
  -2   5  -6   21.10    6.30
   2   5   6   28.30    5.70
  -2   5  -6   20.10    5.50
   2   5   6   20.20    5.60
   2   5   6   33.00    5.00
  -2   5  -6   26.70    5.80
  -2   5  -6   21.90    5.30
  -2   5  -6   29.70    5.30
   2   5   6   25.30    4.80
   2   5   6   26.10    5.10
   2  -5   6   30.70    4.80
  -2  -5  -6   26.90    5.40
  -2  -5  -6   29.30    5.40
   2  -5   6   29.50    4.20
   2  -5   6   28.30    4.80
  -2  -5  -6   27.60    4.80
  -2  -5  -6   27.40    6.40
  -2  -5  -6   22.50    6.40
  -2  -5  -6   30.70    5.00
  -2  -5  -6   35.20    6.80
   2   5   7   93.49    9.00
  -2   5  -7  107.09   11.50
  -2   5  -7  112.59   12.40
   2   5   7  107.99   11.20
   2   5   7   95.69    9.70
   2   5   7  101.79    8.80
  -2   5  -7   99.69   10.20
  -2   5  -7  110.79   12.20
   2   5   7   97.79   11.00
  -2   5  -7  102.49    9.60
  -2  -5  -7  107.79    9.90
   2  -5   7  119.79    9.50
  -2  -5  -7  115.99   12.60
  -2  -5  -7  111.89   10.10
  -2  -5  -7   92.79    9.60
  -2  -5  -7   95.89   11.70
  -2  -5  -7  118.19    9.90
   2  -5   7   93.89    8.80
  -2  -5  -7  113.19   12.20
   2   5   8   40.70    6.30
  -2   5  -8   48.50    8.40
   2   5   8   48.40    7.70
  -2   5  -8   45.10    8.80
   2   5   8   55.09    7.60
  -2   5  -8   59.29    8.50
  -2   5  -8   33.60    8.10
   2   5   8   47.20    8.10
   2   5   8   45.30    6.90
   2   5   8   48.00    7.20
  -2  -5  -8   44.60    8.40
  -2  -5  -8   46.10    7.80
  -2  -5  -8   48.40    9.30
   2  -5   8   48.70    7.10
  -2  -5  -8   36.80    7.20
  -2  -5  -8   41.50    7.40
  -2  -5  -8   49.20    8.80
  -2  -5  -8   38.20    6.90
   2  -5   8   54.99    7.50
   2   5   9   -0.40    4.70
  -2   5  -9   -4.10    4.70
   2   5   9    3.80    4.40
  -2   5  -9   10.70    6.40
  -2   5  -9   -2.80    5.00
   2   5   9   13.70    5.20
   2   5   9    0.60    5.40
  -2  -5  -9    4.40    7.20
   2  -5   9   -1.80    4.00
  -2  -5  -9    1.30    6.90
  -2  -5  -9    2.60    6.70
   2  -5   9   11.20    5.90
  -2  -5  -9    6.60    5.20
   2  -5   9    6.10    4.80
  -2   5 -10    7.30    6.80
  -2   5 -10  -10.00    4.40
   2  -5  10   -0.10    5.30
   2  -5  10    1.50    4.70
   2  -5  10   -3.00    4.20
  -2   5 -11   24.90    9.70
  -2   5 -11   39.80    9.80
   2  -5  11   40.30    9.00
   2  -5  11   18.00    6.50
   2  -5  11   18.30    7.20
  -2   6  11    4.60    5.80
   2   6 -11   -7.40    5.80
  -2   6  11   -3.80    6.70
  -2   6  11    2.00    5.70
   2   6 -11   -4.10    5.40
  -2  -6  11   -2.60    5.30
  -2  -6  11    8.80    6.10
   2  -6 -11   -1.80    6.00
   2  -6 -11    6.80    6.40
   2  -6 -11  -21.20    9.30
  -2   6  10   17.00    7.00
  -2   6  10   11.30    6.20
   2   6 -10    6.60    6.70
   2   6 -10   19.90    7.70
   2   6 -10   17.80    7.90
   2  -6 -10   20.20   10.00
  -2  -6  10   14.30    6.00
  -2  -6  10   13.10    6.10
   2  -6 -10   12.00    6.40
   2  -6 -10   30.80    8.30
   2   6  -9   -5.30    4.60
   2   6  -9    2.00    5.20
   2   6  -9    0.10    4.70
   2   6  -9   -3.60    4.80
  -2   6   9   -6.30    5.30
  -2  -6   9   -7.00    4.30
   2  -6  -9    3.70    5.30
   2  -6  -9   -4.60    6.20
  -2  -6   9    0.80    4.50
   2  -6  -9    0.20    4.70
  -2   6   8   48.60    8.10
  -2   6   8   44.50    8.10
   2   6  -8   51.29    8.50
   2   6  -8   44.60    9.00
   2   6  -8   48.40    8.10
   2   6  -8   55.39    8.80
  -2  -6   8   38.80    6.80
   2  -6  -8   47.50    8.10
   2  -6  -8   52.19   10.10
   2  -6  -8   40.90    7.70
  -2  -6   8   42.50    7.60
  -2  -6   8   50.99    7.20
   2   6  -7   78.59   10.40
  -2   6   7   70.59    9.50
   2   6  -7   82.39    9.90
  -2   6   7   92.69    9.80
   2   6  -7  100.89   10.70
   2   6  -7   63.49    9.20
  -2   6   7   86.89    9.70
  -2  -6   7   76.59    8.40
  -2  -6   7   74.29    9.00
   2  -6  -7   86.09   11.40
  -2  -6   7   69.79    9.00
   2  -6  -7   77.59    9.50
   2  -6  -7   80.39    9.60
   2   6  -6   -3.90    2.40
   2   6  -6   -0.80    4.10
  -2   6   6    2.40    3.00
   2   6  -6   -0.40    3.40
  -2   6   6   -6.70    3.70
   2   6  -6   -5.30    2.20
  -2   6   6   -1.60    3.30
  -2   6   6   -1.20    1.90
   2   6  -6    3.00    3.80
   2  -6  -6   -4.40    2.90
  -2  -6   6    1.00    3.20
   2  -6  -6    0.90    2.80
  -2  -6   6    1.30    2.80
   2  -6  -6    0.10    3.50
   2  -6  -6   -0.20    4.90
  -2  -6   6    0.10    3.30
   2   6  -5    1.00    3.70
   2   6  -5    1.20    3.10
   2   6  -5   -0.20    3.00
  -2   6   5    5.50    2.50
  -2   6   5   -0.80    3.20
  -2   6   5    1.10    1.60
   2   6  -5    5.70    2.50
   2   6  -5    3.20    3.30
  -2   6   5   -0.90    3.00
   2  -6  -5    0.50    1.80
  -2  -6   5   -3.50    2.60
   2  -6  -5   -5.20    3.40
   2  -6  -5    3.30    2.40
  -2  -6   5    0.40    2.80
  -2  -6   5    4.00    2.90
   2  -6  -5   -3.30    1.80
   2  -6  -5    1.40    3.10
  -2  -6   5    2.00    1.50
   2   6  -4    1.40    3.20
  -2   6   4    4.00    1.50
   2   6  -4    0.20    1.00
   2   6  -4   -0.10    2.00
   2   6  -4    1.40    0.80
   2   6  -4   -2.70    1.80
  -2   6   4   -2.40    1.80
   2   6  -4    0.10    2.60
  -2   6   4    1.20    3.20
   2  -6  -4    0.90    1.80
   2  -6  -4    1.10    1.50
   2  -6  -4    2.00    3.60
   2  -6  -4   -2.50    2.40
  -2  -6   4   -0.90    2.30
  -2  -6   4   -0.40    0.90
  -2  -6   4    0.00    1.90
   2  -6  -4    0.90    2.70
  -2  -6   4    3.30    2.20
   2   6  -3    0.70    2.70
   2   6  -3    8.50    2.80
   2   6  -3   -1.10    2.90
   2   6  -3    0.50    2.00
   2   6  -3   -0.10    1.50
  -2   6   3    6.20    3.00
  -2   6   3    3.60    2.10
  -2  -6   3    1.40    2.40
   2  -6  -3    3.90    2.60
  -2  -6   3    3.50    2.00
  -2  -6   3    2.90    2.10
   2  -6  -3    1.30    1.70
   2  -6  -3    5.30    3.40
   2  -6  -3   -1.60    2.20
   2   6  -2  480.35   26.20
   2   6  -2  518.65   25.80
   2   6  -2  510.15   25.80
  -2   6   2  498.25   25.10
   2   6  -2  501.15   24.10
   2   6  -2  505.45   25.10
  -2   6   2  498.75   26.00
   2   6  -2  508.35   26.10
   2  -6  -2  471.65   26.40
  -2  -6   2  518.55   25.30
   2  -6  -2  543.85   26.00
   2  -6  -2  492.55   25.80
  -2  -6   2  483.65   25.50
   2  -6  -2  495.65   24.60
  -2  -6   2  502.05   25.60
   2   6  -1   80.59    5.30
  -2   6   1   79.49    5.30
   2   6  -1   80.59    5.90
   2   6  -1   88.49    5.90
   2   6  -1   86.39    5.20
  -2   6   1   85.89    6.00
   2  -6  -1   88.89    6.20
   2  -6  -1   86.59    5.60
  -2  -6   1   76.09    5.20
   2  -6  -1   86.29    5.60
  -2  -6   1   80.29    5.20
   2  -6  -1   84.19    4.60
  -2  -6   1   89.49    5.40
   2   6   0 1326.27   63.89
   2   6   0 1304.97   64.39
   2   6   0 1276.77   64.09
  -2   6   0 1322.27   63.79
  -2   6   0 1285.17   64.09
  -2   6   0 1330.87   64.09
  -2   6   0 1315.17   64.19
   2   6   0 1351.76   64.19
   2  -6   0 1371.36   63.79
  -2  -6   0 1362.46   64.19
   2  -6   0 1378.26   63.89
  -2  -6   0 1273.17   64.49
   2  -6   0 1286.67   63.99
  -2   6  -1  989.00   49.10
   2   6   1  996.90   48.60
  -2   6  -1  995.10   48.60
  -2   6  -1  966.30   48.80
   2   6   1 1009.70   48.90
   2   6   1 1044.10   48.00
   2   6   1  955.20   49.20
  -2   6  -1  942.21   48.80
  -2  -6  -1  961.20   49.50
   2  -6   1  930.21   48.60
   2  -6   1  981.30   48.20
  -2  -6  -1 1077.89   47.70
   2  -6   1  977.80   48.20
  -2  -6  -1 1050.19   47.70
  -2  -6  -1  980.40   48.90
  -2   6  -2  458.75   24.90
  -2   6  -2  453.25   24.00
   2   6   2  487.35   24.10
   2   6   2  499.65   23.30
  -2   6  -2  472.65   24.60
   2   6   2  466.85   25.00
   2   6   2  462.65   24.50
  -2   6  -2  447.36   24.70
   2  -6   2  456.35   23.60
  -2  -6  -2  443.16   25.30
  -2  -6  -2  482.05   23.30
  -2  -6  -2  475.25   23.30
   2  -6   2  471.05   23.70
  -2  -6  -2  474.65   24.90
  -2  -6  -2  452.35   24.50
  -2   6  -3    2.80    2.60
   2   6   3   -0.40    2.70
  -2   6  -3    4.90    3.30
  -2   6  -3    2.50    3.30
   2   6   3    0.40    1.60
  -2   6  -3   -4.00    1.90
   2   6   3    0.10    2.00
   2   6   3   -7.80    2.40
  -2  -6  -3    3.70    3.30
  -2  -6  -3   -1.20    2.50
  -2  -6  -3    1.70    3.50
  -2  -6  -3    1.00    1.80
  -2  -6  -3    2.00    1.70
   2  -6   3   -0.70    1.60
   2  -6   3    1.20    1.70
   2   6   4  120.99    8.40
  -2   6  -4  125.79    9.60
   2   6   4  117.09    9.00
  -2   6  -4  113.99    8.70
   2   6   4  121.69    9.70
  -2   6  -4  120.99    9.90
  -2   6  -4  124.79    9.60
   2   6   4  125.29    7.90
   2  -6   4  116.59    8.10
  -2  -6  -4  133.19    9.10
   2  -6   4  114.49    8.10
  -2  -6  -4  130.19    9.90
   2  -6   4  119.39    6.90
  -2  -6  -4  109.99    9.30
  -2  -6  -4  130.39   10.60
  -2   6  -5   39.00    5.60
   2   6   5   39.70    5.30
   2   6   5   37.00    5.90
  -2   6  -5   28.50    5.70
  -2   6  -5   20.30    5.60
  -2   6  -5   37.10    6.40
   2   6   5   34.60    4.60
   2   6   5   30.40    5.70
   2  -6   5   37.20    3.80
  -2  -6  -5   43.60    5.10
  -2  -6  -5   39.80    5.50
  -2  -6  -5   44.70    7.20
   2  -6   5   45.80    5.30
   2  -6   5   35.10    4.90
  -2  -6  -5   42.10    6.40
  -2  -6  -5   42.60    6.70
  -2  -6  -5   39.00    4.90
  -2  -6  -5   39.10    5.10
  -2   6  -6   92.69   11.00
  -2   6  -6   82.09    9.90
   2   6   6   90.99    8.10
   2   6   6   91.99    9.50
   2   6   6   94.19    8.10
   2   6   6   98.69   10.40
  -2   6  -6   92.69   10.80
  -2   6  -6   89.89    9.30
  -2  -6  -6   86.69    7.90
  -2  -6  -6   89.59    8.30
  -2  -6  -6  109.79   10.90
  -2  -6  -6  108.39   11.20
  -2  -6  -6   94.29    8.40
  -2  -6  -6  108.09    9.10
   2  -6   6   86.29    8.10
  -2  -6  -6  107.89   11.90
   2  -6   6  102.09    8.30
  -2   6  -7    4.90    5.70
   2   6   7   14.60    5.40
   2   6   7    2.60    3.10
   2   6   7    7.70    4.40
  -2   6  -7   11.30    5.10
  -2   6  -7    5.70    5.70
   2   6   7    0.10    3.30
  -2   6  -7    1.30    4.50
   2   6   7    7.20    4.30
  -2  -6  -7    7.00    5.40
  -2  -6  -7    1.50    3.40
  -2  -6  -7    7.00    5.50
  -2  -6  -7   -2.40    4.10
  -2  -6  -7    5.60    4.20
   2  -6   7    9.40    4.10
  -2  -6  -7    1.80    5.50
   2  -6   7   10.20    4.10
  -2  -6  -7    2.70    4.20
  -2   6  -8   51.79    9.20
  -2   6  -8   57.19   10.10
   2   6   8   71.59    8.30
   2   6   8   83.99    9.10
   2   6   8   67.49    8.30
   2   6   8   72.49    9.70
  -2   6  -8   63.39   10.30
   2   6   8   62.29    9.00
   2   6   8   58.79    7.70
   2  -6   8   65.29    8.30
  -2  -6  -8   61.19    8.00
   2  -6   8   71.59    8.50
  -2  -6  -8   53.99    8.40
  -2  -6  -8   67.09   10.20
  -2  -6  -8   62.69    9.70
  -2  -6  -8   61.79   10.30
  -2  -6  -8   64.59   10.80
  -2   6  -9    0.80    5.90
  -2   6  -9   11.30    6.80
   2   6   9   17.60    5.90
   2   6   9    8.10    4.50
   2   6   9    4.80    5.20
   2   6   9   16.90    5.90
  -2   6  -9   13.50    7.30
  -2  -6  -9    3.80    6.10
   2  -6   9   12.60    5.30
   2  -6   9    8.00    4.60
  -2  -6  -9   -2.20    6.40
   2  -6   9    4.70    5.20
  -2  -6  -9   -3.70    6.40
   2   6  10   16.40    6.80
   2   6  10    6.00    7.20
  -2   6 -10   20.10    8.50
  -2   6 -10    6.90    6.60
   2  -6  10    8.80    5.50
   2  -6  10    6.80    4.90
   2  -6  10    9.70    5.60
  -2   6 -11    2.10    6.70
  -2   6 -11   12.30    7.60
   2  -6  11   10.70    6.50
   2  -6  11    3.10    5.30
   2  -6  11   15.00    6.60
  -2   7  11   17.50    7.80
   2   7 -11   15.60    7.70
   2   7 -11    6.30    7.50
  -2   7  11   12.20    6.30
  -2   7  11    9.40    6.40
   2  -7 -11   20.60    7.50
   2  -7 -11   16.00   10.50
   2  -7 -11   17.10    7.40
  -2  -7  11   10.10    6.20
  -2  -7  11    7.70    6.60
  -2   7  10    4.40    6.90
  -2   7  10   20.10    6.60
   2   7 -10   16.70    7.60
   2   7 -10    6.40    5.80
   2   7 -10   10.00    6.90
   2   7 -10    0.80    5.80
   2  -7 -10   12.20    6.40
   2  -7 -10    0.00    5.30
  -2  -7  10   12.60    5.90
  -2  -7  10   12.60    6.10
   2  -7 -10   -3.40    8.50
   2   7  -9    8.20    5.80
   2   7  -9   -4.80    4.60
   2   7  -9    2.00    5.10
  -2   7   9   -1.20    5.20
   2   7  -9    4.60    5.90
   2  -7  -9   -5.50    3.80
   2  -7  -9    5.10    5.00
  -2  -7   9    9.40    5.00
   2  -7  -9   -9.10    6.50
  -2  -7   9    2.90    4.50
   2   7  -8   76.49   10.40
  -2   7   8   67.69    9.80
   2   7  -8   65.29    9.40
  -2   7   8   83.69   10.00
   2   7  -8   66.69    9.80
   2   7  -8   66.19   10.50
  -2  -7   8   65.79    8.60
  -2  -7   8   53.59    8.30
  -2  -7   8   74.89    8.60
   2  -7  -8   55.99    8.80
   2  -7  -8   59.59    9.20
   2  -7  -8   72.29   11.70
   2   7  -7    9.40    5.90
   2   7  -7   16.20    5.70
  -2   7   7   15.70    6.70
  -2   7   7   17.40    5.80
   2   7  -7   15.00    5.90
  -2   7   7   11.40    5.50
   2   7  -7   16.80    5.50
  -2  -7   7    7.90    4.60
  -2  -7   7   10.90    4.10
   2  -7  -7   17.60    6.80
  -2  -7   7   14.60    4.80
   2  -7  -7    4.70    4.50
   2  -7  -7   15.20    5.10
   2   7  -6    0.00    3.50
   2   7  -6    2.60    2.20
   2   7  -6   -0.50    2.90
  -2   7   6    0.70    4.60
   2   7  -6   13.40    4.80
   2   7  -6   -3.70    3.90
  -2   7   6    9.50    3.40
  -2   7   6    4.00    4.40
   2  -7  -6    1.80    3.60
  -2  -7   6    7.20    3.30
  -2  -7   6    1.60    3.30
   2  -7  -6    5.50    3.10
   2  -7  -6   13.20    5.80
   2  -7  -6   -1.10    3.20
  -2  -7   6    7.30    3.90
  -2   7   5    9.20    2.10
   2   7  -5    8.70    3.50
   2   7  -5    2.60    1.10
  -2   7   5    5.70    4.20
   2   7  -5    7.70    3.20
   2   7  -5    3.10    3.50
  -2   7   5    7.40    3.70
  -2   7   5   11.20    3.10
   2   7  -5   13.70    4.70
   2  -7  -5    4.80    2.50
  -2  -7   5    6.80    3.10
   2  -7  -5    5.80    2.20
  -2  -7   5    7.50    2.90
   2  -7  -5    1.30    4.00
  -2  -7   5    7.30    1.80
   2  -7  -5    4.80    3.30
  -2  -7   5   10.10    3.20
   2  -7  -5   12.00    3.40
   2   7  -4   12.10    2.90
  -2   7   4    7.40    2.60
   2   7  -4    8.60    1.20
  -2   7   4    9.20    3.50
   2   7  -4    0.50    3.40
  -2   7   4    7.60    1.70
   2   7  -4   11.20    3.00
   2   7  -4    8.70    3.20
   2   7  -4    6.10    3.30
   2  -7  -4    4.70    3.70
   2  -7  -4    8.50    2.20
   2  -7  -4    7.30    3.40
   2  -7  -4    7.60    3.20
  -2  -7   4    5.30    2.50
  -2  -7   4   10.10    3.30
  -2  -7   4    4.50    2.30
   2   7  -3  853.61   41.90
   2   7  -3  844.92   39.40
  -2   7   3  818.92   41.90
   2   7  -3  766.52   42.20
   2   7  -3  799.52   40.70
   2   7  -3  819.32   42.00
   2   7  -3  799.62   41.60
  -2   7   3  830.42   40.70
   2  -7  -3  834.02   41.70
   2  -7  -3  811.02   41.70
  -2  -7   3  820.92   41.50
  -2  -7   3  855.21   40.80
   2  -7  -3  841.62   42.80
   2  -7  -3  796.92   40.10
  -2  -7   3  832.52   41.50
   2   7  -2  142.69    8.60
   2   7  -2  151.28    9.90
  -2   7   2  142.59    8.70
  -2   7   2  143.89    9.30
   2   7  -2  163.78    9.60
   2   7  -2  153.48    9.20
   2   7  -2  149.69    7.70
  -2  -7   2  164.38    8.70
  -2  -7   2  133.49    8.80
   2  -7  -2  159.98    9.40
  -2  -7   2  146.99    9.00
   2  -7  -2  160.08    9.30
   2  -7  -2  136.09   10.00
   2   7  -1   80.79    5.60
   2   7  -1   87.49    5.90
  -2   7   1   79.39    5.80
   2   7  -1   90.19    6.20
  -2   7   1   85.49    5.10
   2   7  -1   86.59    5.40
  -2   7   1   78.29    5.50
   2  -7  -1   93.19    5.80
  -2  -7   1   87.09    5.40
   2  -7  -1   92.59    5.60
  -2  -7   1   77.59    5.20
   2  -7  -1   86.59    4.60
  -2  -7   1   78.39    5.40
   2  -7  -1   82.29    6.30
   2   7   0 1644.14   79.39
   2   7   0 1651.93   78.89
  -2   7   0 1626.94   79.19
   2   7   0 1637.14   79.19
   2   7   0 1628.24   79.19
  -2   7   0 1652.13   79.19
  -2   7   0 1603.14   78.69
  -2   7   0 1593.84   79.09
  -2  -7   0 1622.84   78.39
   2  -7   0 1734.93   78.89
   2  -7   0 1754.52   78.89
   2  -7   0 1612.94   79.09
  -2  -7   0 1565.34   79.49
  -2  -7   0 1601.14   79.09
  -2  -7   0 1598.94   78.39
  -2   7  -1  847.82   42.20
   2   7   1  856.21   42.50
  -2   7  -1  820.82   42.30
  -2   7  -1  826.82   42.30
  -2   7  -1  873.61   42.80
   2   7   1  922.81   41.50
   2   7   1  827.02   42.90
   2   7   1  838.22   42.10
   2  -7   1  768.12   42.00
  -2  -7  -1  925.21   41.30
   2  -7   1  862.21   41.70
   2  -7   1  861.21   41.70
  -2  -7  -1  917.31   41.30
  -2  -7  -1  827.02   43.10
  -2  -7  -1  800.22   42.40
   2   7   2   57.59    4.50
   2   7   2   51.89    5.50
  -2   7  -2   52.89    5.50
  -2   7  -2   45.10    5.50
   2   7   2   63.39    3.90
   2   7   2   59.69    6.20
  -2   7  -2   59.29    5.40
  -2   7  -2   47.30    5.60
   2  -7   2   47.60    3.90
  -2  -7  -2   47.80    3.70
  -2  -7  -2   47.50    3.70
  -2  -7  -2   52.29    6.00
  -2  -7  -2   62.39    6.70
   2  -7   2   47.40    3.80
  -2  -7  -2   38.90    5.10
   2   7   3   10.80    3.50
  -2   7  -3   16.10    3.40
   2   7   3    8.80    3.70
   2   7   3   15.40    3.20
  -2   7  -3   14.60    4.00
  -2   7  -3   16.90    4.20
   2   7   3   16.50    2.40
  -2   7  -3   13.80    4.20
   2  -7   3   14.20    2.50
  -2  -7  -3   14.70    2.60
  -2  -7  -3    7.20    3.20
   2  -7   3   13.60    2.60
  -2  -7  -3   12.30    3.60
  -2  -7  -3   12.20    2.40
  -2  -7  -3    8.70    4.20
   2   7   4  299.27   15.30
   2   7   4  256.07   17.10
   2   7   4  262.37   16.60
  -2   7  -4  269.17   17.60
  -2   7  -4  281.97   17.10
  -2   7  -4  268.47   16.20
  -2   7  -4  267.77   17.40
   2   7   4  277.57   16.10
  -2  -7  -4  277.77   17.30
  -2  -7  -4  286.97   18.20
   2  -7   4  291.57   14.20
   2  -7   4  301.27   16.10
  -2  -7  -4  297.37   17.60
   2  -7   4  286.07   15.80
  -2   7  -5   55.99    7.70
  -2   7  -5   66.99    8.50
   2   7   5   59.39    5.60
   2   7   5   57.89    7.80
   2   7   5   62.79    7.40
  -2   7  -5   50.09    7.20
  -2   7  -5   55.79    6.30
   2   7   5   58.69    6.40
  -2  -7  -5   63.99    8.10
  -2  -7  -5   28.80    4.70
  -2  -7  -5   40.90    5.10
  -2  -7  -5   59.69    8.50
   2  -7   5   54.39    4.40
  -2  -7  -5   49.10    6.40
   2  -7   5   51.39    5.80
  -2  -7  -5   60.09    7.60
   2  -7   5   49.40    5.70
  -2   7  -6  254.27   17.00
  -2   7  -6  282.67   18.30
   2   7   6  284.97   17.80
  -2   7  -6  309.77   19.60
   2   7   6  300.37   16.50
   2   7   6  300.17   17.10
   2   7   6  251.87   18.10
  -2   7  -6  242.88   18.50
  -2  -7  -6  287.47   17.70
  -2  -7  -6  303.27   19.00
  -2  -7  -6  239.38   18.90
  -2  -7  -6  259.97   18.50
   2  -7   6  273.27   16.90
   2  -7   6  284.37   17.00
  -2  -7  -6  265.07   16.80
  -2  -7  -6  287.77   17.10
  -2  -7  -6  283.17   16.50
  -2   7  -7    4.90    4.80
  -2   7  -7    3.90    5.40
   2   7   7   -0.10    4.30
   2   7   7    2.20    4.40
  -2   7  -7    0.30    4.50
   2   7   7    1.60    3.30
   2   7   7   -0.70    3.20
  -2  -7  -7    6.80    3.70
  -2  -7  -7   -1.90    5.10
  -2  -7  -7    1.30    3.60
  -2  -7  -7   10.30    4.20
  -2  -7  -7    3.60    4.10
  -2  -7  -7   -6.30    4.30
   2  -7   7   -0.70    3.20
   2  -7   7   -2.60    3.00
  -2  -7  -7    3.10    5.30
  -2   7  -8   21.30    7.40
  -2   7  -8   37.60    7.80
  -2   7  -8   26.80    7.60
   2   7   8   37.70    7.20
   2   7   8   22.10    6.00
   2   7   8   37.40    6.50
   2   7   8   34.30    8.10
  -2  -7  -8   25.50    8.20
  -2  -7  -8   36.80    7.40
   2  -7   8   25.60    5.80
  -2  -7  -8   39.40    8.60
   2  -7   8   39.90    6.70
  -2  -7  -8   43.10    8.80
   2   7   9   14.40    6.60
   2   7   9    4.00    5.20
   2   7   9   13.40    5.40
  -2   7  -9    5.40    6.10
  -2   7  -9    1.70    6.10
  -2   7  -9   17.60    7.30
   2  -7   9    3.10    5.20
   2  -7   9   19.70    5.70
  -2  -7  -9    2.70    7.40
  -2  -7  -9   -1.50    6.10
  -2  -7  -9    8.20    6.70
   2  -7   9    3.30    4.80
   2   7  10   48.20    8.70
  -2   7 -10   47.50   10.50
   2   7  10   52.79   10.10
  -2   7 -10   54.59   11.00
  -2  -7 -10   33.00   12.40
   2  -7  10   43.00    7.90
   2  -7  10   38.50    9.00
  -2  -7 -10   41.10   10.80
   2  -7  10   49.40    8.40
  -2   7 -11    0.60    6.30
  -2   7 -11    0.90    7.80
   2  -7  11   -3.80    4.70
   2  -7  11   -5.20    4.70
   2  -7  11    5.50    6.90
   2   8 -11    3.30    7.00
  -2   8  11    7.80    7.20
  -2   8  11   12.10    6.90
   2   8 -11    8.10    7.10
   2  -8 -11   -0.80    9.90
  -2  -8  11    1.20    6.00
   2  -8 -11   10.50    7.40
  -2  -8  11    4.90    5.80
   2  -8 -11   17.60    7.30
   2   8 -10   30.60    8.10
  -2   8  10   31.40    8.60
   2   8 -10   25.50    8.20
   2   8 -10   19.40    7.90
   2  -8 -10   26.20   10.40
  -2  -8  10   16.00    6.90
   2  -8 -10   35.60    8.40
  -2  -8  10   20.20    7.00
   2  -8 -10   23.80    7.60
   2   8  -9    3.90    5.50
   2   8  -9    7.40    5.90
  -2   8   9   -1.10    4.90
   2   8  -9    1.00    5.90
  -2   8   9   -3.70    5.00
   2   8  -9    3.20    5.40
   2  -8  -9   -7.00    6.80
  -2  -8   9    3.40    5.20
  -2  -8   9    3.20    5.00
   2  -8  -9    0.70    4.80
   2  -8  -9   -0.60    4.60
   2   8  -8    1.40    4.90
   2   8  -8    7.40    5.20
  -2   8   8   -6.50    4.50
   2   8  -8   -5.50    4.40
   2   8  -8   -0.90    5.20
  -2   8   8   -4.30    4.60
  -2  -8   8   -5.50    3.60
   2  -8  -8   11.00    5.00
  -2  -8   8   -2.70    3.40
  -2  -8   8   -1.90    3.80
   2  -8  -8    8.60    7.10
   2  -8  -8    6.10    4.70
  -2   8   7  302.07   19.90
   2   8  -7  323.37   21.50
   2   8  -7  288.47   21.90
   2   8  -7  340.37   21.50
   2   8  -7  337.87   21.70
  -2   8   7  324.47   21.60
  -2   8   7  341.77   21.20
   2  -8  -7  335.57   21.30
  -2  -8   7  354.66   19.70
   2  -8  -7  309.67   22.60
  -2  -8   7  347.47   21.00
   2  -8  -7  305.67   20.80
  -2  -8   7  338.87   20.90
  -2   8   6   71.09    8.80
   2   8  -6   71.79    8.60
  -2   8   6   66.29    9.10
   2   8  -6   83.29    9.60
   2   8  -6   49.40    7.70
   2   8  -6   77.59   10.10
  -2   8   6   81.49    6.90
   2  -8  -6   87.09   10.60
  -2  -8   6   75.09    8.30
  -2  -8   6   70.69    7.10
   2  -8  -6   69.69    8.40
   2  -8  -6   66.99    8.50
  -2  -8   6   62.69    7.90
  -2   8   5   48.70    4.00
   2   8  -5   49.40    5.70
  -2   8   5   50.59    6.80
  -2   8   5   46.60    5.30
   2   8  -5   51.99    7.10
   2   8  -5   36.70    6.80
   2   8  -5   51.49    6.30
   2   8  -5   51.69    6.70
   2  -8  -5   48.20    6.40
  -2  -8   5   40.50    5.00
  -2  -8   5   39.60    5.80
   2  -8  -5   43.70    7.50
   2  -8  -5   42.10    4.70
  -2  -8   5   49.99    5.90
   2  -8  -5   50.09    6.50
   2   8  -4    1.90    3.00
   2   8  -4    5.70    3.40
[truncated: 4,479,760 more chars]
