# Supplementary material for: Synthesis and structure of push–pull merocyanines based on barbituric and thio­barbituric acid
Source: Acta Crystallogr E Crystallogr Commun. 2019 Aug 16;75(Pt 9):1306–10. doi: 10.1107/S2056989019011071 (PMC6727061; doi:10.1107/S2056989019011071)
Supplement: Supplementary file 2 [file e-75-01306-TMIsup2.hkl]

data_TMI                                                                        
_shelx_title ' Georgii_84_a.res in P2(1)/c'                                     
_shelx_refln_list_code          4                                               
_shelx_F_calc_maximum      202.63                                               
_exptl_crystal_F_000       896.00                                               
_reflns_d_resolution_high  0.6886                                               
                                                                                
loop_                                                                           
 _space_group_symop_operation_xyz                                               
 'x, y, z'                                                                      
 '-x, y+1/2, -z+1/2'                                                            
 '-x, -y, -z'                                                                   
 'x, -y-1/2, z-1/2'                                                             
                                                                                
_cell_length_a    11.7624                                                       
_cell_length_b    22.9546                                                       
_cell_length_c     8.1934                                                       
_cell_angle_alpha  90.000                                                       
_cell_angle_beta   93.717                                                       
_cell_angle_gamma  90.000                                                       
                                                                                
_shelx_F_squared_multiplier     1.000                                           
                                                                                
loop_                                                                           
 _refln_index_h                                                                 
 _refln_index_k                                                                 
 _refln_index_l                                                                 
 _refln_F_squared_calc                                                          
 _refln_F_squared_meas                                                          
 _refln_F_squared_sigma                                                         
 _refln_observed_status                                                         
   1   0   0       3191.76       3144.36       106.55 o                         
   2   0   0      13967.49      13533.54       288.24 o                         
   3   0   0        413.13        350.14         8.28 o                         
   4   0   0         50.74         51.15         3.30 o                         
   5   0   0          6.80          0.34         2.53 o                         
   6   0   0        678.71        699.69        15.88 o                         
   7   0   0        598.32        591.64        14.56 o                         
   8   0   0       2251.50       2197.91        43.77 o                         
   9   0   0        308.71        332.98        11.44 o                         
  10   0   0        319.05        346.40        18.30 o                         
  11   0   0         42.66         59.23         9.03 o                         
  12   0   0       1366.88       1391.23        43.18 o                         
  13   0   0       1005.75        980.92        34.88 o                         
  14   0   0        399.98        460.33        28.65 o                         
  15   0   0        114.54        123.54        25.21 o                         
  16   0   0          3.00        -17.90        44.19 o                         
   1   1   0          1.68          1.86         1.23 o                         
   2   1   0       8891.16       8598.15       113.99 o                         
   3   1   0        552.81        511.79         7.81 o                         
   4   1   0       2294.21       2269.22        29.26 o                         
   5   1   0          6.39          4.14         1.89 o                         
   6   1   0         91.04         95.72         3.72 o                         
   7   1   0         14.13         19.09         2.75 o                         
   8   1   0          8.61         13.56         2.87 o                         
   9   1   0        279.05        292.74         7.68 o                         
  10   1   0        341.73        365.91         9.77 o                         
  11   1   0         45.77         52.00         6.00 o                         
  12   1   0          4.30         13.01         6.10 o                         
  13   1   0          1.07         12.67         6.68 o                         
  14   1   0        239.30        240.25        15.87 o                         
  15   1   0        172.35        168.02        26.56 o                         
  16   1   0         93.94        145.38        24.63 o                         
   0   2   0        214.75        218.62        12.62 o                         
   1   2   0        169.26        168.43         5.48 o                         
   2   2   0       1002.16       1041.59        14.71 o                         
   3   2   0        506.85        541.47         7.96 o                         
   4   2   0        336.35        314.67         5.27 o                         
   5   2   0        411.98        397.84         6.91 o                         
   6   2   0       1935.89       1886.79        26.23 o                         
   7   2   0        150.20        139.03         4.56 o                         
   8   2   0          7.38          3.12         2.62 o                         
   9   2   0          2.45         -0.54         2.90 o                         
  10   2   0        435.88        418.59        10.33 o                         
  11   2   0         92.96        102.18         6.90 o                         
  12   2   0        397.22        415.40        15.04 o                         
  13   2   0        117.13        120.70        10.78 o                         
  14   2   0        234.61        244.95        16.13 o                         
  15   2   0          1.06         15.65        13.85 o                         
  16   2   0          2.11         28.48        16.93 o                         
   1   3   0        767.45        666.35        12.75 o                         
   2   3   0        306.89        330.86         5.76 o                         
   3   3   0       1677.13       1671.29        22.43 o                         
   4   3   0       1654.52       1751.06        22.25 o                         
   5   3   0          5.71          6.78         2.22 o                         
   6   3   0         70.12         69.16         3.16 o                         
   7   3   0          7.73         11.65         2.37 o                         
   8   3   0         25.81         27.95         2.97 o                         
   9   3   0        221.70        225.21         7.10 o                         
  10   3   0        489.75        509.75        11.51 o                         
  11   3   0        284.31        300.70        11.27 o                         
  12   3   0        602.87        595.16        16.81 o                         
  13   3   0        255.08        263.64        15.56 o                         
  14   3   0        137.09        147.82        18.25 o                         
  15   3   0        159.55        187.66        15.11 o                         
  16   3   0          9.59         33.07        34.06 o                         
   0   4   0      34068.20      33011.91       641.00 o                         
   1   4   0       2811.48       2558.72        34.53 o                         
   2   4   0       1025.55       1015.82        15.25 o                         
   3   4   0       1731.51       1730.49        22.46 o                         
   4   4   0         75.33         86.81         2.56 o                         
   5   4   0         22.06         20.53         2.09 o                         
   6   4   0         10.10          4.09         1.97 o                         
   7   4   0         22.08         19.43         2.50 o                         
   8   4   0        371.49        335.28         7.33 o                         
   9   4   0        120.40        138.62         6.09 o                         
  10   4   0         46.63         58.58         5.18 o                         
  11   4   0        267.02        278.42        10.23 o                         
  12   4   0       1153.08       1168.92        27.75 o                         
  13   4   0       1218.83       1207.39        33.72 o                         
  14   4   0          2.17         26.44        10.02 o                         
  15   4   0         73.50         79.52        12.68 o                         
  16   4   0          7.80         21.59        16.47 o                         
   1   5   0       3274.84       3285.82        41.27 o                         
   2   5   0      11464.95      11454.84       146.41 o                         
   3   5   0        483.36        510.84         7.93 o                         
   4   5   0        189.81        207.44         4.34 o                         
   5   5   0        211.17        225.10         4.54 o                         
   6   5   0        608.76        608.25         9.11 o                         
   7   5   0        466.09        482.20         8.03 o                         
   8   5   0        123.11        126.67         4.57 o                         
   9   5   0          3.92          0.07         3.63 o                         
  10   5   0        554.24        552.54        12.06 o                         
  11   5   0          1.45          2.52         4.39 o                         
  12   5   0        606.92        609.93        21.20 o                         
  13   5   0        145.24        145.28        14.46 o                         
  14   5   0         83.34        117.88        14.51 o                         
  15   5   0          0.21         -9.54        10.58 o                         
  16   5   0         16.71         26.30        17.93 o                         
   0   6   0         31.66         45.08         3.05 o                         
   1   6   0        764.89        797.32        11.38 o                         
   2   6   0       5511.29       5387.70        72.38 o                         
   3   6   0       1284.30       1286.45        17.84 o                         
   4   6   0       1296.49       1270.05        18.63 o                         
   5   6   0        147.71        148.80         4.06 o                         
   6   6   0        260.63        264.29         5.25 o                         
   7   6   0          3.95          2.77         1.74 o                         
   8   6   0         24.31         28.74         3.24 o                         
   9   6   0          0.23          0.06         3.50 o                         
  10   6   0          6.64          8.77         4.46 o                         
  11   6   0         89.00         90.65         7.55 o                         
  12   6   0         20.15         17.66         7.98 o                         
  13   6   0          0.23          9.88         8.51 o                         
  14   6   0          0.52          5.18         9.16 o                         
  15   6   0          0.23         -7.77        10.16 o                         
  16   6   0          8.11          4.72        18.59 o                         
   1   7   0       1251.69       1300.53        17.87 o                         
   2   7   0       6558.32       6665.50        83.07 o                         
   3   7   0          6.83         12.94         1.69 o                         
   4   7   0       5301.07       5529.22        69.56 o                         
   5   7   0        144.35        148.35         4.29 o                         
   6   7   0        510.41        551.87         9.57 o                         
   7   7   0         98.66         92.64         3.59 o                         
   8   7   0        422.98        407.56         9.47 o                         
   9   7   0        302.05        324.81         9.37 o                         
  10   7   0        979.54        990.77        18.91 o                         
  11   7   0         81.13         93.51         7.29 o                         
  12   7   0         12.28         17.46         7.66 o                         
  13   7   0        103.71        121.83        12.75 o                         
  14   7   0         54.99         51.02        16.07 o                         
  15   7   0         94.62        111.44        14.96 o                         
  16   7   0         88.77         84.38        14.50 o                         
   0   8   0       1101.83       1264.86        24.90 o                         
   1   8   0       1352.26       1476.06        20.31 o                         
   2   8   0        707.36        738.97        10.79 o                         
   3   8   0       2004.47       1980.18        26.96 o                         
   4   8   0        377.22        416.40         7.64 o                         
   5   8   0        872.90        963.13        14.57 o                         
   6   8   0        212.65        227.75         5.69 o                         
   7   8   0        254.87        271.13         7.07 o                         
   8   8   0         24.64         21.86         3.79 o                         
   9   8   0          5.38          4.29         3.74 o                         
  10   8   0          4.48          5.10         4.38 o                         
  11   8   0        276.64        269.83        11.24 o                         
  12   8   0        214.16        202.52        12.98 o                         
  13   8   0         89.06         81.86        11.48 o                         
  14   8   0         30.07         19.71        11.10 o                         
  15   8   0         28.57         40.07        12.27 o                         
  16   8   0         10.92         15.02        12.35 o                         
   1   9   0        534.35        578.14         9.20 o                         
   2   9   0        236.72        226.46         4.62 o                         
   3   9   0        136.87        161.20         4.98 o                         
   4   9   0        309.64        321.60         6.06 o                         
   5   9   0         48.94         38.87         2.65 o                         
   6   9   0        111.55         97.90         3.88 o                         
   7   9   0        248.14        241.38         7.64 o                         
   8   9   0         42.77         37.11         4.53 o                         
   9   9   0        237.63        245.68         9.39 o                         
  10   9   0        243.15        244.56        11.49 o                         
  11   9   0         14.29         12.39         5.88 o                         
  12   9   0        109.95        116.53         9.94 o                         
  13   9   0        411.12        429.46        33.79 o                         
  14   9   0          0.51         -9.62        10.49 o                         
  15   9   0         41.47         42.97        12.50 o                         
  16   9   0          7.73          0.40        12.22 o                         
   0  10   0        707.03        720.99        15.82 o                         
   1  10   0          2.72          2.84         1.88 o                         
   2  10   0          1.94          1.48         1.99 o                         
   3  10   0        171.50        173.01         5.35 o                         
   4  10   0         80.04         83.76         3.39 o                         
   5  10   0          0.96          0.47         1.95 o                         
   6  10   0         55.91         60.82         3.35 o                         
   7  10   0         43.87         43.02         3.99 o                         
   8  10   0        185.06        180.43         6.91 o                         
   9  10   0        235.05        202.09         8.24 o                         
  10  10   0         84.58         81.60         7.05 o                         
  11  10   0        268.07        285.48        11.77 o                         
  12  10   0          3.35         -6.25         6.25 o                         
  13  10   0          8.63         14.98        10.00 o                         
  14  10   0         83.11         82.94        13.64 o                         
  15  10   0          2.35          2.07        11.85 o                         
  16  10   0         24.61         23.93        14.09 o                         
   1  11   0          6.45          2.10         2.36 o                         
   2  11   0       3222.16       3558.92        45.68 o                         
   3  11   0        442.08        433.85         7.45 o                         
   4  11   0       1360.71       1382.22        19.50 o                         
   5  11   0        137.03        131.37         4.22 o                         
   6  11   0        205.17        203.83         5.65 o                         
   7  11   0         74.29         73.14         5.11 o                         
   8  11   0        674.65        677.74        14.12 o                         
   9  11   0        532.21        514.40        13.18 o                         
  10  11   0        114.34        129.84         8.33 o                         
  11  11   0         77.29         99.38         7.98 o                         
  12  11   0         42.65         25.32         8.15 o                         
  13  11   0          9.71         -1.27         9.12 o                         
  14  11   0          3.62         -8.13         9.89 o                         
  15  11   0        188.83        199.71        18.21 o                         
  16  11   0          1.47         -9.24        21.85 o                         
   0  12   0        536.19        557.46        13.52 o                         
   1  12   0       3261.25       3687.13        49.07 o                         
   2  12   0       2630.46       2941.33        38.30 o                         
   3  12   0        795.11        758.46        11.78 o                         
   4  12   0          1.73          3.11         1.99 o                         
   5  12   0        213.54        207.67         5.46 o                         
   6  12   0        774.34        794.57        12.56 o                         
   7  12   0         42.09         55.39         4.74 o                         
   8  12   0        187.43        185.73         7.90 o                         
   9  12   0          0.07          5.83         5.13 o                         
  10  12   0          0.78          5.10         5.68 o                         
  11  12   0         33.30         18.78         6.48 o                         
  12  12   0          1.33          1.47         7.10 o                         
  13  12   0          8.48          8.46         9.53 o                         
  14  12   0         77.09         58.72        15.56 o                         
  15  12   0         29.07         46.59        13.14 o                         
   1  13   0        335.19        437.99         8.23 o                         
   2  13   0        752.97        837.72        12.81 o                         
   3  13   0        305.14        335.94         6.84 o                         
   4  13   0          0.63         -0.30         2.38 o                         
   5  13   0        404.34        395.98         8.13 o                         
   6  13   0          6.78          4.91         2.87 o                         
   7  13   0         11.03         15.59         4.28 o                         
   8  13   0        180.49        172.32         7.66 o                         
   9  13   0         54.93         65.56         6.54 o                         
  10  13   0        497.55        493.77        14.79 o                         
  11  13   0         41.52         43.39         7.38 o                         
  12  13   0        318.66        319.43        15.95 o                         
  13  13   0        175.11        163.73        14.57 o                         
  14  13   0          3.07         12.91        18.44 o                         
  15  13   0          7.17         18.79        12.36 o                         
   0  14   0        756.11        785.31        18.01 o                         
   1  14   0       1114.46       1108.81        16.88 o                         
   2  14   0          2.52          5.81         2.27 o                         
   3  14   0          9.23          5.92         2.32 o                         
   4  14   0        113.51        158.12         5.92 o                         
   5  14   0         47.54         37.41         3.07 o                         
   6  14   0         94.37        115.43         5.65 o                         
   7  14   0       2050.58       2017.78        32.55 o                         
   8  14   0        203.65        219.08         9.91 o                         
   9  14   0         19.59         29.92         5.69 o                         
  10  14   0          3.82          7.39         5.51 o                         
  11  14   0          0.03         -5.91         8.52 o                         
  12  14   0        241.27        229.54        13.94 o                         
  13  14   0         18.47          5.31        13.33 o                         
  14  14   0          9.59         50.14        15.68 o                         
  15  14   0        134.19        187.04        29.77 o                         
   1  15   0        122.27        115.39         4.64 o                         
   2  15   0         28.67         40.70         3.12 o                         
   3  15   0       1221.21       1271.35        18.62 o                         
   4  15   0          6.34          8.28         2.61 o                         
   5  15   0        408.09        424.42         8.54 o                         
   6  15   0          3.69         -1.72         3.10 o                         
   7  15   0         18.69         12.64         4.74 o                         
   8  15   0         23.44         32.03         5.39 o                         
   9  15   0        905.79        816.06        18.14 o                         
  10  15   0         28.50         34.70         6.89 o                         
  11  15   0        182.26        190.08        11.28 o                         
  12  15   0         22.45         27.56        12.05 o                         
  13  15   0          8.53         22.90        12.66 o                         
  14  15   0         34.37         71.93        16.18 o                         
  15  15   0        150.13        172.04        23.94 o                         
   0  16   0       2762.67       2823.30        55.18 o                         
   1  16   0         17.56         36.52         3.29 o                         
   2  16   0        227.47        272.27         6.70 o                         
   3  16   0          3.40          4.44         2.72 o                         
   4  16   0        297.00        339.84         8.16 o                         
   5  16   0          0.47         -2.86         2.86 o                         
   6  16   0        683.01        676.18        15.31 o                         
   7  16   0        611.51        550.90        13.58 o                         
   8  16   0        312.10        305.18        11.28 o                         
   9  16   0         87.38        100.29         8.74 o                         
  10  16   0        137.08        146.71        10.96 o                         
  11  16   0         26.02         26.09         9.52 o                         
  12  16   0          0.62         12.74        11.38 o                         
  13  16   0        179.82        186.01        16.61 o                         
  14  16   0        210.73        230.49        23.14 o                         
   1  17   0        412.61        444.31         9.13 o                         
   2  17   0        247.06        238.27         6.92 o                         
   3  17   0        261.24        223.06         6.85 o                         
   4  17   0          5.33         -1.28         3.11 o                         
   5  17   0          2.55          2.67         3.36 o                         
   6  17   0         78.20         53.99         6.01 o                         
   7  17   0         18.43         19.29         5.86 o                         
   8  17   0          3.37          7.90         5.98 o                         
   9  17   0          0.54         -2.59         6.67 o                         
  10  17   0         26.30         21.86         7.28 o                         
  11  17   0        161.52        200.44        17.27 o                         
  12  17   0        116.50        128.70        13.59 o                         
  13  17   0         99.02         83.90        20.61 o                         
  14  17   0          9.01         41.05        16.36 o                         
   0  18   0        231.18        256.79        10.64 o                         
   1  18   0         51.57         53.53         4.37 o                         
   2  18   0          1.45          1.31         3.16 o                         
   3  18   0        197.02        171.27         6.68 o                         
   4  18   0        121.30        112.48         5.70 o                         
   5  18   0        233.85        215.37         8.54 o                         
   6  18   0        344.80        282.45        11.70 o                         
   7  18   0         18.28         30.39         6.28 o                         
   8  18   0         59.20         32.90         6.89 o                         
   9  18   0        149.36        158.77        11.18 o                         
  10  18   0         27.81         16.26         7.68 o                         
  11  18   0          0.71         14.36         8.17 o                         
  12  18   0        183.32        173.05        15.39 o                         
  13  18   0          4.31         -6.20         9.99 o                         
  14  18   0         17.94         18.96        25.86 o                         
   1  19   0        137.00        126.98         6.34 o                         
   2  19   0          8.08         -2.44         3.73 o                         
   3  19   0         73.18         50.41         4.74 o                         
   4  19   0        817.62        713.19        14.11 o                         
   5  19   0        106.90         78.77         6.83 o                         
   6  19   0        193.58        144.30         9.00 o                         
   7  19   0         66.78         62.37         7.84 o                         
   8  19   0        151.72        132.64        10.15 o                         
   9  19   0        513.57        481.69        21.05 o                         
  10  19   0         80.83         84.91        10.09 o                         
  11  19   0        105.35        105.79        10.82 o                         
  12  19   0          5.09         11.79        10.47 o                         
  13  19   0        133.41        142.63        16.48 o                         
   0  20   0        311.13        312.93        13.44 o                         
   1  20   0         80.61         82.37         5.68 o                         
   2  20   0          1.21          8.51         4.04 o                         
   3  20   0        918.01        897.88        17.46 o                         
   4  20   0         63.54         59.97         5.41 o                         
   5  20   0         54.14         56.15         7.42 o                         
   6  20   0         48.47         56.90         7.07 o                         
   7  20   0        105.39         91.45         8.79 o                         
   8  20   0        141.06        125.85        10.38 o                         
   9  20   0        184.88        186.69        12.08 o                         
  10  20   0          8.46         11.03         8.35 o                         
  11  20   0          5.78          0.51        10.55 o                         
  12  20   0          4.63         19.73        10.93 o                         
  13  20   0          0.08         32.88        12.97 o                         
   1  21   0        114.05        114.04         7.59 o                         
   2  21   0         13.84          7.91         4.39 o                         
   3  21   0        256.06        258.23         9.11 o                         
   4  21   0         46.21         30.30         5.12 o                         
   5  21   0         88.26         79.90         8.37 o                         
   6  21   0        152.79        144.91        12.82 o                         
   7  21   0         35.69         28.64         7.93 o                         
   8  21   0         43.71         28.27         8.62 o                         
   9  21   0         29.29         32.20         9.23 o                         
  10  21   0         96.44         80.10        11.35 o                         
  11  21   0          6.49         14.05         9.59 o                         
  12  21   0          7.21         12.81        12.17 o                         
  13  21   0          0.82          0.33        20.22 o                         
   0  22   0       1133.44       1072.35        28.58 o                         
   1  22   0         64.60         56.88         5.56 o                         
   2  22   0        284.22        288.27        10.01 o                         
   3  22   0          1.11         -0.90         4.57 o                         
   4  22   0        142.64        117.42         7.57 o                         
   5  22   0          5.26          1.73         6.52 o                         
   6  22   0          1.01          2.32         6.89 o                         
   7  22   0         32.27         24.36         8.40 o                         
   8  22   0         81.78         77.36        10.57 o                         
   9  22   0        211.04        211.54        14.72 o                         
  10  22   0          3.63         -4.80         8.55 o                         
  11  22   0        130.27        148.09        17.68 o                         
  12  22   0         11.36          4.38        13.48 o                         
   1  23   0          0.91         -1.26         4.57 o                         
   2  23   0        596.64        604.68        14.13 o                         
   3  23   0         36.05         22.27         7.24 o                         
   4  23   0        192.51        234.06        12.23 o                         
   5  23   0        100.84        117.96        10.63 o                         
   6  23   0          9.47          0.22         7.59 o                         
   7  23   0         92.93        102.55        11.15 o                         
   8  23   0        342.27        340.83        17.90 o                         
   9  23   0         30.94         39.05         9.57 o                         
  10  23   0         44.34         49.02        11.11 o                         
  11  23   0          2.21          1.33        11.25 o                         
  12  23   0         19.21         40.80        16.79 o                         
   0  24   0         53.14         57.50         8.60 o                         
   1  24   0         22.52         17.12         5.43 o                         
   2  24   0         11.67         23.45         5.56 o                         
   3  24   0        195.91        171.76         9.26 o                         
   4  24   0        205.33        159.50        11.13 o                         
   5  24   0         60.53         59.04         9.39 o                         
   6  24   0          4.83          4.03         8.16 o                         
   7  24   0          1.22         -7.86         7.86 o                         
   8  24   0        270.32        241.33        15.82 o                         
   9  24   0         15.43         10.22         9.60 o                         
  10  24   0        158.75        164.76        15.00 o                         
  11  24   0          9.22         14.21        11.93 o                         
   1  25   0         25.34         19.32         5.34 o                         
   2  25   0          2.63         -2.65         4.95 o                         
   3  25   0        115.14        123.50         8.61 o                         
   4  25   0         15.26         13.91         7.44 o                         
   5  25   0        117.85        107.22        10.89 o                         
   6  25   0          2.62          6.62         8.70 o                         
   7  25   0          4.17          9.34         8.92 o                         
   8  25   0         85.40         79.24        14.14 o                         
   9  25   0         18.04          7.99        10.04 o                         
  10  25   0        206.23        201.56        16.68 o                         
  11  25   0         44.05         48.78        18.46 o                         
   0  26   0         57.71         56.56        10.99 o                         
   1  26   0         51.23         34.08         6.27 o                         
   2  26   0        190.11        195.70        10.32 o                         
   3  26   0        132.72        130.23        10.36 o                         
   4  26   0        272.48        280.64        16.74 o                         
   5  26   0        817.21        820.78        32.60 o                         
   6  26   0          0.92         11.80         8.33 o                         
   7  26   0        384.52        397.47        20.20 o                         
   8  26   0        267.63        250.82        16.99 o                         
   9  26   0          9.80         -0.88         9.98 o                         
  10  26   0         56.83         95.59        22.37 o                         
   1  27   0         77.77         82.25         7.80 o                         
   2  27   0        154.56        142.71         9.41 o                         
   3  27   0          9.02         -1.55         8.65 o                         
   4  27   0         42.04         62.34        10.59 o                         
   5  27   0          0.70         -1.61         9.09 o                         
   6  27   0         78.37         59.51        15.82 o                         
   7  27   0        165.29        153.88        14.28 o                         
   8  27   0        143.84        115.68        13.43 o                         
   9  27   0         26.04         48.91        13.67 o                         
   0  28   0        133.19        143.92        15.17 o                         
   1  28   0         82.30         81.37         8.66 o                         
   2  28   0         11.33          7.33         7.10 o                         
   3  28   0          7.51          4.07         8.97 o                         
   4  28   0        297.08        312.20        17.52 o                         
   5  28   0         79.90         90.55        12.28 o                         
   6  28   0        175.04        173.67        14.25 o                         
   7  28   0          7.38         -0.67         8.92 o                         
   8  28   0        347.74        351.96        33.25 o                         
   9  28   0        123.94        133.73        19.24 o                         
   1  29   0          0.29        -10.17        10.17 o                         
   2  29   0        133.24        114.03        11.13 o                         
   3  29   0         56.34         64.88        14.24 o                         
   4  29   0        248.05        270.20        23.66 o                         
   5  29   0          3.30        -11.44        11.44 o                         
   6  29   0         16.34         12.91        11.94 o                         
   7  29   0         12.34         31.48        12.84 o                         
   8  29   0        275.96        320.33        27.14 o                         
   0  30   0         22.17         19.73        12.27 o                         
   1  30   0          1.94         -1.43         7.88 o                         
   2  30   0         22.48         15.40         9.65 o                         
   3  30   0         16.88         18.97        10.63 o                         
   4  30   0          0.37          4.72        11.70 o                         
   5  30   0        125.16        123.06        14.06 o                         
   6  30   0         11.83         30.05        12.69 o                         
   7  30   0        406.99        456.47        27.93 o                         
   1  31   0         77.05         62.67        10.58 o                         
   2  31   0          4.37          5.18        10.93 o                         
   3  31   0         10.19         12.98        10.97 o                         
   4  31   0        140.29        159.36        17.21 o                         
   5  31   0        242.80        327.54        23.40 o                         
   6  31   0         90.89         58.06        28.47 o                         
   0  32   0          1.01         -3.70        17.09 o                         
   1  32   0          2.35         -8.90         8.90 o                         
   2  32   0          1.03        -18.74        18.74 o                         
   3  32   0        135.64        107.63        17.07 o                         
   4  32   0         78.02         75.32        15.62 o                         
   1  33   0         36.15         52.24        19.94 o                         
   2  33   0          7.72        -19.96        19.96 o                         
 -17   1   1          2.21        -16.84        16.84 o                         
 -16   1   1         12.21         40.78        21.09 o                         
 -15   1   1         50.52         56.13        14.67 o                         
 -14   1   1         11.82         30.06         9.70 o                         
 -13   1   1          1.49          2.69         7.06 o                         
 -12   1   1         27.08         33.38         6.87 o                         
 -11   1   1         21.87         17.87         5.58 o                         
 -10   1   1          0.52         -4.08         4.08 o                         
  -9   1   1        282.21        310.89         7.52 o                         
  -8   1   1       2466.77       2548.98        34.20 o                         
  -7   1   1         80.35         89.22         3.83 o                         
  -6   1   1        663.99        653.34        10.33 o                         
  -5   1   1         54.74         64.29         2.90 o                         
  -4   1   1        536.47        553.37         8.64 o                         
  -3   1   1       4018.19       3846.44        56.49 o                         
  -2   1   1       2614.93       2291.89        32.55 o                         
  -1   1   1         61.56         47.73         1.95 o                         
   0   1   1       3432.06       3040.09        52.03 o                         
   1   1   1         97.17        107.03         2.79 o                         
   2   1   1      18114.36      17815.68       227.05 o                         
   3   1   1       8017.86       8175.46       105.06 o                         
   4   1   1        493.05        466.69         7.76 o                         
   5   1   1       1826.21       1833.07        23.71 o                         
   6   1   1          0.01         -0.02         1.88 o                         
   7   1   1        149.47        140.43         4.51 o                         
   8   1   1        102.13        107.30         4.45 o                         
   9   1   1          0.90          0.80         3.47 o                         
  10   1   1         76.63         83.64         6.77 o                         
  11   1   1        150.88        147.94         8.46 o                         
  12   1   1        415.51        407.70        14.21 o                         
  13   1   1        176.07        190.84        12.31 o                         
  14   1   1        292.81        277.50        17.39 o                         
  15   1   1       1664.54       1664.12        49.68 o                         
  16   1   1         40.38         70.35        17.31 o                         
 -16   2   1          0.07         20.64        18.84 o                         
 -15   2   1         21.18         35.72        13.25 o                         
 -14   2   1        341.42        379.63        19.51 o                         
 -13   2   1         52.95         69.76         9.38 o                         
 -12   2   1        386.23        399.14        16.08 o                         
 -11   2   1        197.37        217.72         9.31 o                         
 -10   2   1          7.29         12.81         3.82 o                         
  -9   2   1          2.03          7.53         3.19 o                         
  -8   2   1         12.51          9.27         2.77 o                         
  -7   2   1        269.55        266.02         6.10 o                         
  -6   2   1        213.60        236.27         5.74 o                         
  -5   2   1        331.86        352.38         6.63 o                         
  -4   2   1         21.11         25.49         1.88 o                         
  -3   2   1        743.90        768.19        11.48 o                         
  -2   2   1         14.56         13.92         2.66 o                         
  -1   2   1       4710.03       4344.83        63.12 o                         
   0   2   1       9361.91       8799.26       116.64 o                         
   1   2   1       5019.48       4816.13        64.36 o                         
   2   2   1      16663.84      16220.68       199.71 o                         
   3   2   1       4768.23       4780.17        64.49 o                         
   4   2   1          0.17          2.14         1.36 o                         
   5   2   1        174.86        168.85         4.76 o                         
   6   2   1        556.35        555.78         9.50 o                         
   7   2   1        492.95        494.72         8.70 o                         
   8   2   1        889.58        866.00        13.73 o                         
   9   2   1          0.42         -1.68         3.25 o                         
  10   2   1         69.65         71.67         6.05 o                         
  11   2   1         85.02         97.27         7.10 o                         
  12   2   1        120.40        116.72         8.61 o                         
  13   2   1        188.62        194.99        11.47 o                         
  14   2   1          6.89          0.56        10.65 o                         
  15   2   1        175.40        192.10        18.15 o                         
  16   2   1        132.98        133.91        16.91 o                         
 -16   3   1          1.64         18.75        14.87 o                         
 -15   3   1          9.60         27.18        14.75 o                         
 -14   3   1         81.53         74.28        11.82 o                         
 -13   3   1         36.61         48.92         8.62 o                         
 -12   3   1       1098.89       1138.53        28.47 o                         
 -11   3   1         92.06        100.84         6.97 o                         
 -10   3   1        610.15        580.02        12.68 o                         
  -9   3   1        254.70        290.40         7.48 o                         
  -8   3   1       1242.24       1341.31        20.23 o                         
  -7   3   1        990.15       1014.74        15.71 o                         
  -6   3   1         73.05         70.46         3.30 o                         
  -5   3   1        189.88        196.52         4.72 o                         
  -4   3   1          9.16          7.25         1.63 o                         
  -3   3   1        554.94        573.71         9.11 o                         
  -2   3   1         18.57         18.59         2.01 o                         
  -1   3   1        173.46        187.71         3.73 o                         
   0   3   1       2375.87       2269.74        33.60 o                         
   1   3   1      16240.93      15530.12       223.02 o                         
   2   3   1      41058.86      39578.13       503.54 o                         
   3   3   1      14346.76      14435.04       191.59 o                         
   4   3   1       8929.69       8899.05       119.09 o                         
   5   3   1        186.20        194.97         5.30 o                         
   6   3   1          5.50          2.02         1.92 o                         
   7   3   1        199.79        194.32         5.60 o                         
   8   3   1        140.71        133.63         5.38 o                         
   9   3   1        603.51        590.51        12.30 o                         
  10   3   1        407.44        387.94        11.48 o                         
  11   3   1         19.60         22.53         5.81 o                         
  12   3   1          0.77          7.02         6.16 o                         
  13   3   1          3.83          2.63         7.32 o                         
  14   3   1        185.63        174.49        14.44 o                         
  15   3   1        329.12        354.11        22.70 o                         
  16   3   1        101.23        110.75        18.77 o                         
 -16   4   1         19.33         47.07        16.21 o                         
 -15   4   1          0.08         -5.36        14.85 o                         
 -14   4   1        202.19        219.94        18.23 o                         
 -13   4   1          0.38          3.53         7.16 o                         
 -12   4   1        157.73        179.83        11.98 o                         
 -11   4   1        400.98        415.69        13.48 o                         
 -10   4   1        597.95        620.99        14.11 o                         
  -9   4   1        111.75        103.23         5.16 o                         
  -8   4   1        238.76        269.76         7.14 o                         
  -7   4   1          3.33          3.03         2.27 o                         
  -6   4   1        290.77        288.73         6.75 o                         
  -5   4   1       3478.38       3598.13        49.46 o                         
  -4   4   1        105.94        138.79         3.64 o                         
  -3   4   1        797.57        810.96        11.40 o                         
  -2   4   1        782.14        801.04        10.76 o                         
  -1   4   1        368.56        344.17         6.36 o                         
   0   4   1       2075.36       1960.18        29.41 o                         
   1   4   1       2532.71       2371.43        34.02 o                         
   2   4   1      32330.62      31846.62       405.28 o                         
   3   4   1      17188.32      17092.84       226.74 o                         
   4   4   1       3621.89       3728.76        51.18 o                         
   5   4   1       1073.69       1107.29        16.56 o                         
   6   4   1        161.46        164.20         4.97 o                         
   7   4   1        266.69        273.60         5.83 o                         
   8   4   1          5.06          6.93         3.23 o                         
   9   4   1        117.61        116.32         5.65 o                         
  10   4   1         50.75         52.29         5.27 o                         
  11   4   1         37.87         43.92         6.56 o                         
  12   4   1         40.12         46.42         6.99 o                         
  13   4   1         91.56        103.43         9.87 o                         
  14   4   1          4.07         25.21        10.06 o                         
  15   4   1          2.54          2.85        11.65 o                         
  16   4   1          6.58         26.75        14.77 o                         
 -16   5   1         46.63         65.77        15.83 o                         
 -15   5   1          8.87          8.52        13.47 o                         
 -14   5   1         42.57         45.69        11.10 o                         
 -13   5   1         78.39         67.31        10.89 o                         
 -12   5   1         62.77         67.48         8.47 o                         
 -11   5   1        220.83        238.50        10.58 o                         
 -10   5   1          4.36         -0.05         4.15 o                         
  -9   5   1          1.67          1.04         3.16 o                         
  -8   5   1       2403.17       2322.24        32.68 o                         
  -7   5   1        422.32        410.95         8.06 o                         
  -6   5   1         13.42          3.07         2.22 o                         
  -5   5   1        354.19        368.95         7.00 o                         
  -4   5   1        751.56        740.24        10.21 o                         
  -3   5   1       1159.13       1130.99        15.40 o                         
  -2   5   1        523.17        532.86         7.88 o                         
  -1   5   1          6.13          4.48         2.04 o                         
   0   5   1       1538.34       1573.02        21.99 o                         
   1   5   1        283.75        269.06         5.86 o                         
   2   5   1       6937.36       6987.19        90.08 o                         
   3   5   1       6893.28       7257.98        93.82 o                         
   4   5   1       1135.22       1117.11        16.94 o                         
   5   5   1        670.74        665.02        11.40 o                         
   6   5   1         30.51         22.37         2.82 o                         
   7   5   1        853.77        851.53        14.13 o                         
   8   5   1         34.08         34.22         3.75 o                         
   9   5   1         72.00         81.17         5.19 o                         
  10   5   1         14.59         14.97         4.58 o                         
  11   5   1         36.15         35.43         6.59 o                         
  12   5   1          1.14         -1.23         5.87 o                         
  13   5   1         22.71         26.34         7.77 o                         
  14   5   1          7.87         13.81         9.96 o                         
  15   5   1        224.17        216.27        19.22 o                         
  16   5   1         69.18         95.23        16.34 o                         
 -16   6   1          8.54         36.35        17.58 o                         
 -15   6   1          0.79         13.50        12.05 o                         
 -14   6   1          0.24         -1.23        11.20 o                         
 -13   6   1          4.25         10.25         8.66 o                         
 -12   6   1        470.10        485.82        15.34 o                         
 -11   6   1        357.21        373.68        13.36 o                         
 -10   6   1        256.14        263.16        10.24 o                         
  -9   6   1         13.10          9.71         4.27 o                         
  -8   6   1        128.90        131.19         4.81 o                         
  -7   6   1        184.29        195.36         5.21 o                         
  -6   6   1         29.38         42.33         2.62 o                         
  -5   6   1        220.65        237.41         5.29 o                         
  -4   6   1        759.41        723.96        10.09 o                         
  -3   6   1       4692.18       4502.66        58.73 o                         
  -2   6   1        352.02        342.34         6.15 o                         
  -1   6   1        111.75        108.65         3.19 o                         
   0   6   1       8421.68       8461.37       112.63 o                         
   1   6   1        211.09        225.55         4.75 o                         
   2   6   1       4041.82       4042.81        51.08 o                         
   3   6   1        135.04        172.34         4.32 o                         
   4   6   1        828.67        878.37        13.29 o                         
   5   6   1       1096.43       1101.05        17.27 o                         
   6   6   1         27.82         35.52         3.16 o                         
   7   6   1          0.81          1.93         2.67 o                         
   8   6   1        380.44        417.62         9.25 o                         
   9   6   1          0.50          1.75         3.91 o                         
  10   6   1        382.34        382.78        11.00 o                         
  11   6   1          4.09          4.91         5.91 o                         
  12   6   1          1.58         -2.05         6.04 o                         
  13   6   1        138.90        124.42        11.19 o                         
  14   6   1        149.07        136.77        13.78 o                         
  15   6   1        213.24        256.99        18.80 o                         
  16   6   1          0.04          2.49        13.74 o                         
 -16   7   1          0.67          7.22        13.29 o                         
 -15   7   1          0.60         16.36        19.07 o                         
 -14   7   1          7.16          5.13        12.45 o                         
 -13   7   1        396.73        394.00        23.28 o                         
 -12   7   1        375.65        351.24        15.17 o                         
 -11   7   1        341.26        351.44        13.02 o                         
 -10   7   1       2145.68       2035.59        36.22 o                         
  -9   7   1        683.62        681.37        14.73 o                         
  -8   7   1         68.09         59.63         3.55 o                         
  -7   7   1          7.14          6.14         2.26 o                         
  -6   7   1        511.10        552.41         8.66 o                         
  -5   7   1        266.73        268.71         5.53 o                         
  -4   7   1       1603.21       1628.82        22.82 o                         
  -3   7   1        731.27        737.61        10.48 o                         
  -2   7   1        342.29        345.80         5.99 o                         
  -1   7   1        472.25        491.80         8.54 o                         
   0   7   1       1035.46       1100.06        16.09 o                         
   1   7   1       5123.94       5141.60        64.46 o                         
   2   7   1       3313.17       3480.14        44.30 o                         
   3   7   1        197.66        217.85         4.70 o                         
   4   7   1       1125.36       1184.34        16.75 o                         
   5   7   1         28.09         38.66         2.24 o                         
   6   7   1        408.00        438.27         9.03 o                         
   7   7   1        127.49        163.75         5.75 o                         
   8   7   1        370.96        363.57         8.70 o                         
   9   7   1        141.85        132.26         6.64 o                         
  10   7   1        311.82        320.21        10.14 o                         
  11   7   1         82.51         90.25         6.96 o                         
  12   7   1         20.40         15.56         6.45 o                         
  13   7   1         27.92         30.33         8.47 o                         
  14   7   1          3.28         -5.41        10.84 o                         
  15   7   1          0.01          2.06        10.71 o                         
  16   7   1         12.35          1.73        12.99 o                         
 -16   8   1         31.39         50.12        15.85 o                         
 -15   8   1          0.10         12.17        10.86 o                         
 -14   8   1         71.14         71.39        13.82 o                         
 -13   8   1        213.28        219.03        17.34 o                         
 -12   8   1        150.48        153.50        11.07 o                         
 -11   8   1         68.62         77.87         7.60 o                         
 -10   8   1       3404.67       3349.07        69.67 o                         
  -9   8   1        608.25        578.78        13.48 o                         
  -8   8   1          7.08          5.05         2.67 o                         
  -7   8   1         39.90         44.27         3.19 o                         
  -6   8   1        591.17        545.76         8.68 o                         
  -5   8   1        165.83        186.04         5.18 o                         
  -4   8   1        265.39        267.37         5.70 o                         
  -3   8   1        576.60        586.94         9.16 o                         
  -2   8   1       1172.93       1167.20        16.57 o                         
  -1   8   1          1.41         -0.62         1.83 o                         
   0   8   1       3995.82       4041.96        54.93 o                         
   1   8   1       1415.62       1489.04        19.97 o                         
   2   8   1       6960.05       7132.17        86.30 o                         
   3   8   1        410.34        434.76         7.72 o                         
   4   8   1       9984.09      10874.46       135.30 o                         
   5   8   1        544.99        627.75        10.63 o                         
   6   8   1        366.01        352.79         8.11 o                         
   7   8   1        652.26        663.03        12.08 o                         
   8   8   1        342.89        336.52         9.51 o                         
   9   8   1        101.01        115.52         6.39 o                         
  10   8   1          4.84         -2.61         4.52 o                         
  11   8   1        562.25        569.17        13.82 o                         
  12   8   1          1.62         16.80         7.17 o                         
  13   8   1        107.98        110.43        10.92 o                         
  14   8   1         39.59         51.05        11.85 o                         
  15   8   1          8.04         -4.99        11.39 o                         
  16   8   1         40.66         55.33        17.79 o                         
 -16   9   1        166.32        200.44        24.78 o                         
 -15   9   1        172.71        196.93        29.25 o                         
 -14   9   1         13.78          7.76        15.15 o                         
 -13   9   1          1.11         -0.61        10.32 o                         
 -12   9   1        202.49        200.36        12.42 o                         
 -11   9   1         45.16         40.21         7.63 o                         
 -10   9   1          9.64         12.44         4.97 o                         
  -9   9   1        277.08        261.78         9.47 o                         
  -8   9   1          5.58          3.29         3.43 o                         
  -7   9   1       1094.73       1025.97        15.01 o                         
  -6   9   1          9.45         10.67         2.30 o                         
  -5   9   1          1.50          1.74         1.95 o                         
  -4   9   1        355.74        343.41         6.39 o                         
  -3   9   1        917.86        908.81        13.20 o                         
  -2   9   1         10.33          9.45         2.14 o                         
  -1   9   1        865.88        828.53        12.97 o                         
   0   9   1        525.00        528.05         9.00 o                         
   1   9   1        901.30        903.03        13.39 o                         
   2   9   1        131.56        172.75         4.72 o                         
   3   9   1       2380.35       2639.86        33.38 o                         
   4   9   1        898.08       1084.77        14.63 o                         
   5   9   1       1260.51       1361.84        19.82 o                         
   6   9   1        189.22        168.03         6.06 o                         
   7   9   1        294.79        265.93         8.44 o                         
   8   9   1         61.84         72.24         5.48 o                         
   9   9   1         30.46         28.04         6.74 o                         
  10   9   1         91.56        102.69         6.66 o                         
  11   9   1         41.61         51.81         6.22 o                         
  12   9   1         42.30         65.35         8.80 o                         
  13   9   1         40.51         45.68        10.34 o                         
  14   9   1        139.29        150.79        14.89 o                         
  15   9   1        141.23        153.03        22.18 o                         
  16   9   1          4.88         12.62        15.22 o                         
 -16  10   1         23.17         51.40        13.76 o                         
 -15  10   1          2.13         21.59        11.49 o                         
 -14  10   1        187.27        196.76        16.79 o                         
 -13  10   1        178.98        187.54        14.16 o                         
 -12  10   1         44.22         49.74         8.23 o                         
 -11  10   1         54.71         61.43         8.36 o                         
 -10  10   1         18.67         21.41         6.74 o                         
  -9  10   1         68.27         78.00         6.25 o                         
  -8  10   1        584.91        568.94        13.06 o                         
  -7  10   1        126.57        131.20         4.95 o                         
  -6  10   1        523.56        534.58         8.84 o                         
  -5  10   1        136.00        162.43         5.59 o                         
  -4  10   1       2353.14       2517.00        32.17 o                         
  -3  10   1       2099.74       2209.68        30.32 o                         
  -2  10   1        745.28        834.55        13.24 o                         
  -1  10   1        663.64        736.73        12.07 o                         
   0  10   1         64.26         61.15         3.21 o                         
   1  10   1         64.55         65.97         3.08 o                         
   2  10   1        485.04        464.45         8.70 o                         
   3  10   1          2.50         12.32         2.09 o                         
   4  10   1         84.99         71.38         2.94 o                         
   5  10   1          2.53         -1.92         2.15 o                         
   6  10   1         67.84         69.55         4.43 o                         
   7  10   1        137.96        138.75         6.71 o                         
   8  10   1         23.43         21.70         4.68 o                         
   9  10   1         21.07         23.12         4.99 o                         
  10  10   1        411.79        402.12        12.31 o                         
  11  10   1         55.27         45.02         6.35 o                         
  12  10   1          7.12          3.46         7.85 o                         
  13  10   1         78.68         91.18        13.18 o                         
  14  10   1        308.95        304.42        24.07 o                         
  15  10   1         99.48        104.26        16.41 o                         
  16  10   1          3.98          5.11        14.28 o                         
 -16  11   1          4.44         10.87        12.57 o                         
 -15  11   1         44.34         24.18        13.06 o                         
 -14  11   1          0.08         17.44        14.88 o                         
 -13  11   1          0.39         -2.55         9.01 o                         
 -12  11   1        132.39        136.19        11.24 o                         
 -11  11   1         32.49         28.20         7.57 o                         
 -10  11   1        280.97        262.31        11.19 o                         
  -9  11   1         17.60         11.65         4.90 o                         
  -8  11   1        250.25        234.46         8.85 o                         
  -7  11   1         29.73         41.33         3.58 o                         
  -6  11   1        558.06        568.58         9.72 o                         
  -5  11   1         27.90         30.71         3.15 o                         
  -4  11   1          2.26          3.63         2.09 o                         
  -3  11   1          3.95          8.89         2.11 o                         
  -2  11   1        394.90        431.32         8.16 o                         
  -1  11   1        606.45        578.51        10.23 o                         
   0  11   1         44.33         44.92         3.08 o                         
   1  11   1       2695.93       2861.11        38.55 o                         
   2  11   1          9.58         22.74         2.51 o                         
   3  11   1        497.45        534.41         8.79 o                         
   4  11   1        196.47        181.27         4.56 o                         
   5  11   1        225.75        238.88         5.76 o                         
   6  11   1        245.26        262.25         8.19 o                         
   7  11   1        119.55        134.51         8.17 o                         
   8  11   1        131.16        125.91         8.93 o                         
   9  11   1        198.26        203.59         8.58 o                         
  10  11   1          1.27          4.51         5.29 o                         
  11  11   1          2.90         -4.20         5.78 o                         
  12  11   1          2.27         -0.28         7.24 o                         
  13  11   1        179.15        206.85        14.94 o                         
  14  11   1          3.75         22.05        11.93 o                         
  15  11   1         12.54         41.72        13.78 o                         
 -15  12   1        162.23        188.28        28.09 o                         
 -14  12   1         61.66         94.48        14.66 o                         
 -13  12   1        225.50        234.51        15.24 o                         
 -12  12   1          0.03         -2.28         6.98 o                         
 -11  12   1        337.33        321.84        15.07 o                         
 -10  12   1         81.14         73.58         7.86 o                         
  -9  12   1        120.27        122.23         7.85 o                         
  -8  12   1          6.20         -1.99         4.11 o                         
  -7  12   1       1465.69       1457.14        22.17 o                         
  -6  12   1        889.17        842.49        13.66 o                         
  -5  12   1        106.41        108.91         4.99 o                         
  -4  12   1        203.08        244.97         6.06 o                         
  -3  12   1        496.07        495.77         9.30 o                         
  -2  12   1       2254.27       2351.19        32.29 o                         
  -1  12   1        318.89        354.56         7.00 o                         
   0  12   1        440.58        492.03         8.77 o                         
   1  12   1         10.94         14.69         2.43 o                         
   2  12   1        812.78        877.38        13.71 o                         
   3  12   1         67.17         55.70         3.03 o                         
   4  12   1         12.40         13.91         2.33 o                         
   5  12   1         26.08         17.19         2.43 o                         
   6  12   1          0.03         -1.16         3.49 o                         
   7  12   1       1127.52       1163.40        20.94 o                         
   8  12   1         93.35         89.33         6.57 o                         
   9  12   1         33.93         37.02         5.66 o                         
  10  12   1        149.20        145.33         9.90 o                         
  11  12   1         69.88         66.17         7.69 o                         
  12  12   1          5.83         22.49         7.11 o                         
  13  12   1         16.30         16.32         9.91 o                         
  14  12   1          0.79          4.42        14.06 o                         
  15  12   1         75.21         63.99        15.40 o                         
 -15  13   1         97.43         99.36        18.05 o                         
 -14  13   1         13.46         47.56        14.55 o                         
 -13  13   1         29.47         25.30         9.37 o                         
 -12  13   1         35.73         24.61         7.97 o                         
 -11  13   1         28.47         34.15         8.00 o                         
 -10  13   1         48.07         57.09         7.21 o                         
  -9  13   1        213.49        206.75         9.92 o                         
  -8  13   1         44.35         48.22         5.35 o                         
  -7  13   1        105.21        107.58         6.27 o                         
  -6  13   1          5.91         -3.03         3.22 o                         
  -5  13   1        329.27        325.51         7.10 o                         
  -4  13   1         55.66         51.04         4.51 o                         
  -3  13   1         61.32         70.98         3.71 o                         
  -2  13   1         63.82         75.12         4.20 o                         
  -1  13   1         65.97         66.25         3.04 o                         
   0  13   1        934.18        999.13        15.34 o                         
   1  13   1        507.51        566.54        10.78 o                         
   2  13   1        109.85        131.70         4.68 o                         
   3  13   1          0.00          0.25         1.68 o                         
   4  13   1          6.52          1.11         2.66 o                         
   5  13   1        251.94        278.40         6.64 o                         
   6  13   1         64.15         41.85         4.67 o                         
   7  13   1        180.53        172.73         7.66 o                         
   8  13   1        357.11        340.36        10.88 o                         
   9  13   1         21.07         24.85         5.22 o                         
  10  13   1        177.79        153.10         9.37 o                         
  11  13   1          4.33         -6.01         6.01 o                         
  12  13   1          7.46          1.78         6.57 o                         
  13  13   1          8.69         -0.78        13.96 o                         
  14  13   1          4.69          8.51        11.58 o                         
  15  13   1         71.42         70.60        15.87 o                         
 -15  14   1          1.09          6.34        16.26 o                         
 -14  14   1        305.82        365.88        26.38 o                         
 -13  14   1         47.58         38.54        10.73 o                         
 -12  14   1         22.69         28.28         9.86 o                         
 -11  14   1          2.53         11.01         8.44 o                         
 -10  14   1         40.58         30.35         7.00 o                         
  -9  14   1         58.11         61.38         9.23 o                         
  -8  14   1        261.58        239.34         9.89 o                         
  -7  14   1        626.94        545.66        13.32 o                         
  -6  14   1         27.15         29.04         3.58 o                         
  -5  14   1        394.83        372.30         8.70 o                         
  -4  14   1         13.38         12.83         2.63 o                         
  -3  14   1        232.57        234.59         6.18 o                         
  -2  14   1        176.07        166.03         5.14 o                         
  -1  14   1         54.70         69.03         3.25 o                         
   0  14   1       1152.96       1263.82        18.86 o                         
   1  14   1        499.72        546.28         9.85 o                         
   2  14   1        258.81        283.67         6.62 o                         
   3  14   1          1.94         -1.33         1.33 o                         
   4  14   1         68.91         64.73         3.58 o                         
   5  14   1         32.97         29.28         3.58 o                         
   6  14   1         28.86         37.97         4.75 o                         
   7  14   1        310.81        281.49         9.68 o                         
   8  14   1        668.99        614.87        14.34 o                         
   9  14   1         20.32         24.26         5.59 o                         
  10  14   1         15.94         18.59         5.96 o                         
  11  14   1          0.42         -6.19         6.19 o                         
  12  14   1          0.24          1.52         6.88 o                         
  13  14   1         78.07         88.67        13.53 o                         
  14  14   1         46.27         52.89        13.19 o                         
  15  14   1         10.76          8.25        22.22 o                         
 -15  15   1          4.21          5.05        32.69 o                         
 -14  15   1        211.82        248.19        20.83 o                         
 -13  15   1         21.18         28.05        10.71 o                         
 -12  15   1        311.24        311.67        22.74 o                         
 -11  15   1         98.97        100.32        11.33 o                         
 -10  15   1          8.20          5.41         7.23 o                         
  -9  15   1          1.27          0.23         6.29 o                         
  -8  15   1          7.84         12.94         6.16 o                         
  -7  15   1         29.83         25.20         5.64 o                         
  -6  15   1        498.37        487.87        11.29 o                         
  -5  15   1        319.38        308.06         8.62 o                         
  -4  15   1       2006.02       1971.75        30.85 o                         
  -3  15   1        801.35        783.17        13.94 o                         
  -2  15   1         24.08         31.46         3.41 o                         
  -1  15   1        450.80        429.04         8.47 o                         
   0  15   1        254.00        273.77         6.69 o                         
   1  15   1       1092.49       1200.53        18.34 o                         
   2  15   1        192.00        196.12         5.91 o                         
   3  15   1         69.55         80.23         4.01 o                         
   4  15   1        236.09        239.50         6.37 o                         
   5  15   1         56.66         52.43         4.98 o                         
   6  15   1         45.76         27.05         5.20 o                         
   7  15   1          4.29          3.33         4.39 o                         
   8  15   1        182.97        145.03         8.72 o                         
   9  15   1         22.08          7.25         5.82 o                         
  10  15   1          2.74          1.19         5.69 o                         
  11  15   1         36.44         35.40         7.50 o                         
  12  15   1        103.08        115.96        10.50 o                         
  13  15   1          0.58        -10.04        10.04 o                         
  14  15   1         59.02         59.63        13.53 o                         
  15  15   1         29.68         26.73        20.88 o                         
 -14  16   1          2.26         25.48        18.30 o                         
 -13  16   1         27.12         35.96        11.59 o                         
 -12  16   1          3.63         23.48        10.12 o                         
 -11  16   1         15.20         28.69         9.60 o                         
 -10  16   1        411.56        420.87        16.62 o                         
  -9  16   1        111.09         82.02        12.16 o                         
  -8  16   1          0.41          5.68         5.89 o                         
  -7  16   1        547.89        550.09        14.61 o                         
  -6  16   1       1333.60       1355.77        24.71 o                         
  -5  16   1         21.88         13.97         3.75 o                         
  -4  16   1        116.90        114.53         5.75 o                         
  -3  16   1        189.52        195.86         6.73 o                         
  -2  16   1         34.35         38.37         3.79 o                         
  -1  16   1        205.68        206.40         6.74 o                         
   0  16   1        522.80        542.40        10.77 o                         
   1  16   1        387.47        416.24         8.69 o                         
   2  16   1         70.65         78.53         4.26 o                         
   3  16   1          1.02          0.72         2.48 o                         
   4  16   1         21.03         23.29         3.48 o                         
   5  16   1        101.48        137.50         6.80 o                         
   6  16   1       1142.15       1010.63        19.24 o                         
   7  16   1          1.45         -3.51         4.19 o                         
   8  16   1        185.60        179.92         8.73 o                         
   9  16   1          0.04         -0.21         5.41 o                         
  10  16   1        199.00        198.85        10.52 o                         
  11  16   1          0.13         -0.79         6.69 o                         
  12  16   1        181.85        173.48        11.90 o                         
  13  16   1          3.05         14.04        13.53 o                         
  14  16   1          3.34         17.45        16.09 o                         
 -14  17   1         84.50         95.09        15.62 o                         
 -13  17   1          5.29          4.98         9.95 o                         
 -12  17   1          0.00         13.28         9.79 o                         
 -11  17   1         31.83         50.13        10.25 o                         
 -10  17   1        185.81        197.32        12.22 o                         
  -9  17   1        115.93        146.90        11.77 o                         
  -8  17   1         71.33         65.41         7.66 o                         
  -7  17   1        155.71        158.68         9.99 o                         
  -6  17   1         19.87         20.81         6.61 o                         
  -5  17   1        765.58        734.40        14.73 o                         
  -4  17   1          8.69          7.68         3.50 o                         
  -3  17   1          4.06          4.92         3.36 o                         
  -2  17   1        296.84        296.64         8.28 o                         
  -1  17   1         61.09         75.05         4.68 o                         
   0  17   1         39.30         47.78         4.06 o                         
   1  17   1          8.35          5.12         3.23 o                         
   2  17   1        677.39        693.56        14.41 o                         
   3  17   1         67.86         62.81         4.22 o                         
   4  17   1         39.93         53.25         4.40 o                         
   5  17   1         80.99         63.19         5.66 o                         
   6  17   1         48.91         54.57         5.61 o                         
   7  17   1        136.16        135.76         7.57 o                         
   8  17   1        362.09        363.89        12.39 o                         
   9  17   1        262.43        277.59        11.68 o                         
  10  17   1         28.27         25.98         6.69 o                         
  11  17   1          7.52         11.97         8.99 o                         
  12  17   1          0.94         19.03         8.97 o                         
  13  17   1         26.02         46.86        12.93 o                         
  14  17   1         13.46         -6.35        18.01 o                         
 -14  18   1         11.20         20.40        15.19 o                         
 -13  18   1         50.27         66.61        17.12 o                         
 -12  18   1          3.21         16.90        10.07 o                         
 -11  18   1         39.38         47.72        11.47 o                         
 -10  18   1        129.57        162.55        11.70 o                         
  -9  18   1          5.42          4.88         6.58 o                         
  -8  18   1         27.75         20.39         6.80 o                         
  -7  18   1         14.38          9.17         5.61 o                         
  -6  18   1         55.18         46.09         6.59 o                         
  -5  18   1        289.35        303.55         9.76 o                         
  -4  18   1         68.79         73.12         5.30 o                         
  -3  18   1         53.93         53.18         5.36 o                         
  -2  18   1          6.25          4.84         3.94 o                         
  -1  18   1         57.90         68.48         4.87 o                         
   0  18   1         31.17         21.73         3.94 o                         
   1  18   1          3.96          0.94         3.49 o                         
   2  18   1         53.68         60.82         4.45 o                         
   3  18   1        132.68        138.84         6.37 o                         
   4  18   1         51.81         55.54         4.36 o                         
   5  18   1         29.58         22.47         4.81 o                         
   6  18   1         97.96         91.42         6.74 o                         
   7  18   1         38.29         43.25         6.24 o                         
   8  18   1        253.47        221.53        10.85 o                         
   9  18   1        195.76        200.47        11.19 o                         
  10  18   1          1.64         -2.64         6.64 o                         
  11  18   1         82.35         64.97        10.23 o                         
  12  18   1          8.69         16.98         9.01 o                         
  13  18   1         56.69         72.33        23.80 o                         
  14  18   1          1.39         23.17        17.36 o                         
 -13  19   1         38.05         45.01        12.32 o                         
 -12  19   1        332.64        312.04        26.65 o                         
 -11  19   1          9.57         29.84        10.22 o                         
 -10  19   1         16.57         13.70         7.83 o                         
  -9  19   1         58.13         52.35         8.51 o                         
  -8  19   1         29.40         16.80         9.86 o                         
  -7  19   1        198.87        189.80        11.20 o                         
  -6  19   1         80.66         89.07         8.10 o                         
  -5  19   1        969.33        906.78        18.40 o                         
  -4  19   1         55.22         65.31         5.34 o                         
  -3  19   1         79.95         77.84         5.33 o                         
  -2  19   1         44.94         36.25         4.42 o                         
  -1  19   1         37.77         29.82         4.22 o                         
   0  19   1        758.23        760.54        14.52 o                         
   1  19   1        807.47        829.14        15.47 o                         
   2  19   1        317.74        306.36         8.89 o                         
   3  19   1          0.02          0.90         3.69 o                         
   4  19   1          0.35         -3.58         3.58 o                         
   5  19   1         36.10         45.01         7.03 o                         
   6  19   1        102.81         84.60         7.79 o                         
   7  19   1         43.38         28.75         6.60 o                         
   8  19   1         53.86         76.04         8.01 o                         
   9  19   1          3.83         11.61         7.34 o                         
  10  19   1          4.39         -1.57         7.74 o                         
  11  19   1        290.52        303.54        16.00 o                         
  12  19   1        254.41        251.19        15.52 o                         
  13  19   1          0.11          1.64        11.69 o                         
 -13  20   1          6.92         22.92        12.12 o                         
 -12  20   1          6.40         39.27        11.84 o                         
 -11  20   1        155.17        149.02        14.10 o                         
 -10  20   1        308.04        332.24        16.79 o                         
  -9  20   1          4.61         13.64         8.02 o                         
  -8  20   1        100.37         85.46         9.58 o                         
  -7  20   1          0.10         -6.17         6.17 o                         
  -6  20   1        495.50        494.28        16.36 o                         
  -5  20   1        171.68        147.52         7.56 o                         
  -4  20   1        163.65        175.31         7.70 o                         
  -3  20   1        172.75        167.52         7.16 o                         
  -2  20   1        837.89        825.99        15.74 o                         
  -1  20   1         55.44         70.28         5.25 o                         
   0  20   1         15.74         17.97         4.28 o                         
   1  20   1         51.02         36.31         4.80 o                         
   2  20   1         19.72         13.18         4.30 o                         
   3  20   1        389.14        389.72        11.27 o                         
   4  20   1         12.49          7.54         5.63 o                         
   5  20   1         68.25         61.20         7.39 o                         
   6  20   1        121.37         88.66         9.32 o                         
   7  20   1         84.86         92.67         8.67 o                         
   8  20   1          0.37         -6.79         6.79 o                         
   9  20   1          2.30          1.16         8.54 o                         
  10  20   1          1.63          7.29         9.01 o                         
  11  20   1        165.24        152.31        13.66 o                         
  12  20   1         42.89         39.01        15.43 o                         
  13  20   1         33.58         23.08        14.65 o                         
 -13  21   1          0.21         15.32        13.99 o                         
 -12  21   1         58.12         84.27        20.43 o                         
 -11  21   1         22.11         38.56        13.50 o                         
 -10  21   1         72.82         79.97        10.15 o                         
  -9  21   1         31.92         23.68         8.37 o                         
  -8  21   1         38.05         33.33         7.72 o                         
  -7  21   1         14.46         22.72         7.17 o                         
  -6  21   1        645.31        596.41        21.25 o                         
  -5  21   1        118.75         90.29         6.69 o                         
  -4  21   1          0.01          1.13         4.50 o                         
  -3  21   1        271.81        252.43         9.30 o                         
  -2  21   1        273.10        266.02         9.26 o                         
  -1  21   1        346.02        375.76        10.82 o                         
   0  21   1        292.82        300.72         9.72 o                         
   1  21   1         12.13         16.96         4.50 o                         
   2  21   1         16.30          6.98         4.46 o                         
   3  21   1          0.16          1.86         4.26 o                         
   4  21   1          0.00         -5.43         5.43 o                         
   5  21   1         24.05         21.41         6.40 o                         
   6  21   1          4.41         14.42         6.87 o                         
   7  21   1         21.70         12.86         7.07 o                         
   8  21   1         53.09         32.70         9.54 o                         
   9  21   1          0.91          6.10         8.64 o                         
  10  21   1          0.22         -2.49         9.66 o                         
  11  21   1         67.93         93.21        12.39 o                         
  12  21   1        123.00        162.04        15.46 o                         
  13  21   1          3.73         23.21        27.69 o                         
 -12  22   1          1.21          6.21        11.61 o                         
 -11  22   1         68.88         83.69        13.08 o                         
 -10  22   1          8.42         10.93         8.91 o                         
  -9  22   1         29.25         19.70         8.43 o                         
  -8  22   1         11.47         12.55         7.59 o                         
  -7  22   1          0.35         -3.33         6.65 o                         
  -6  22   1          4.60          8.24         7.40 o                         
  -5  22   1        102.91         89.08         9.54 o                         
  -4  22   1         72.69         76.85         8.04 o                         
  -3  22   1       1580.27       1491.82        27.40 o                         
  -2  22   1        931.02        933.69        18.41 o                         
  -1  22   1        594.38        572.30        13.41 o                         
   0  22   1        926.17        909.40        18.27 o                         
   1  22   1         35.00         30.31         5.10 o                         
   2  22   1         17.83         20.79         5.16 o                         
   3  22   1          0.03          0.77         5.00 o                         
   4  22   1         40.48         29.16         6.36 o                         
   5  22   1        236.84        220.78        11.67 o                         
   6  22   1          3.46          2.78         6.81 o                         
   7  22   1         12.88          1.23         7.02 o                         
   8  22   1        105.85        130.06        14.21 o                         
   9  22   1         47.85         41.18        11.74 o                         
  10  22   1         11.77         10.86        10.37 o                         
  11  22   1         73.17         60.57        11.95 o                         
  12  22   1        319.72        368.41        22.13 o                         
 -12  23   1          5.59          9.87        15.01 o                         
 -11  23   1          0.10          2.79        11.46 o                         
 -10  23   1          0.28          3.62        10.04 o                         
  -9  23   1         17.75          8.37         9.20 o                         
  -8  23   1          0.06         -2.02         8.19 o                         
  -7  23   1         29.32         35.22        12.05 o                         
  -6  23   1        157.81        177.10        12.76 o                         
  -5  23   1        950.21        966.88        44.78 o                         
  -4  23   1        289.20        257.76        11.24 o                         
  -3  23   1         28.09         25.59         5.57 o                         
  -2  23   1        935.95        957.86        19.78 o                         
  -1  23   1        731.29        724.42        15.72 o                         
   0  23   1         10.31         21.42         5.06 o                         
   1  23   1         17.56          7.31         4.96 o                         
   2  23   1        118.88        110.85         7.49 o                         
   3  23   1         34.40         36.57         5.85 o                         
   4  23   1        298.61        313.16        13.56 o                         
   5  23   1        106.09        105.31         9.83 o                         
   6  23   1          0.24          0.80         7.03 o                         
   7  23   1         17.08         14.31         8.45 o                         
   8  23   1         29.48         55.31        11.81 o                         
   9  23   1          0.21          2.75         9.40 o                         
  10  23   1         52.13         44.80        11.27 o                         
  11  23   1        425.02        401.14        22.51 o                         
  12  23   1         33.61         50.00        20.04 o                         
 -11  24   1         77.46         51.69        16.99 o                         
 -10  24   1         24.81         30.58        17.39 o                         
  -9  24   1          5.93         -3.65         9.52 o                         
  -8  24   1          1.30         -7.82         8.49 o                         
  -7  24   1         16.56         21.16        11.09 o                         
  -6  24   1        467.28        437.27        19.34 o                         
  -5  24   1        109.22        118.05        11.27 o                         
  -4  24   1        336.98        355.29        13.32 o                         
  -3  24   1         96.82        113.99         8.05 o                         
  -2  24   1         26.86         34.71         6.07 o                         
  -1  24   1         46.08         57.07         6.32 o                         
   0  24   1         93.52         92.10         6.95 o                         
   1  24   1         44.80         41.77         6.08 o                         
   2  24   1         30.97         26.02         5.74 o                         
   3  24   1        243.89        223.43        11.86 o                         
   4  24   1        279.31        283.07        13.24 o                         
   5  24   1         52.60         52.30         8.45 o                         
   6  24   1          0.39         -6.98         7.11 o                         
   7  24   1         66.06         50.98         9.61 o                         
   8  24   1         21.77          8.75         8.79 o                         
   9  24   1          9.19          5.62         9.91 o                         
  10  24   1         42.37         42.45        16.94 o                         
  11  24   1         57.58         86.69        15.27 o                         
 -11  25   1          0.17         19.05        22.68 o                         
 -10  25   1        132.56        141.40        27.17 o                         
  -9  25   1         50.02         44.76        11.32 o                         
  -8  25   1          3.37          2.28         9.05 o                         
  -7  25   1        105.28         90.11        11.72 o                         
  -6  25   1        112.92         81.38        11.17 o                         
  -5  25   1         57.13         76.47        10.52 o                         
  -4  25   1        190.27        189.85        11.81 o                         
  -3  25   1          4.77          0.64         5.65 o                         
  -2  25   1          0.93         -2.76         4.85 o                         
  -1  25   1          7.77          2.14         5.11 o                         
   0  25   1         46.66         31.62         6.03 o                         
   1  25   1          1.18         -1.94         5.21 o                         
   2  25   1          8.62          7.53         5.64 o                         
   3  25   1         21.21         23.16         7.47 o                         
   4  25   1        289.35        283.25        14.41 o                         
   5  25   1        332.57        297.93        18.89 o                         
   6  25   1         36.77         18.07         9.22 o                         
   7  25   1         98.23         99.24        11.98 o                         
   8  25   1         34.39         35.26        10.56 o                         
   9  25   1         10.90          4.09        10.45 o                         
  10  25   1        181.58        176.13        16.35 o                         
  11  25   1         26.40         32.99        28.91 o                         
 -10  26   1         59.19         93.62        20.55 o                         
  -9  26   1          2.14         -4.16         9.97 o                         
  -8  26   1        504.32        546.15        23.84 o                         
  -7  26   1        104.15        112.82        12.83 o                         
  -6  26   1         48.80         46.15        10.14 o                         
  -5  26   1          0.08         -7.88         7.88 o                         
  -4  26   1         13.47         19.84         8.78 o                         
  -3  26   1        162.13        172.83        10.21 o                         
  -2  26   1          0.86         -0.69         5.51 o                         
  -1  26   1         99.57         95.77         9.13 o                         
   0  26   1        282.31        282.87        11.54 o                         
   1  26   1         33.84         28.94         8.07 o                         
   2  26   1        173.22        184.97        12.92 o                         
   3  26   1         81.32         94.14         9.64 o                         
   4  26   1         48.62         54.77         9.35 o                         
   5  26   1        102.30        117.17        11.71 o                         
   6  26   1        130.54        141.71        13.12 o                         
   7  26   1         97.43         87.12        12.21 o                         
   8  26   1         11.71         25.57        14.16 o                         
   9  26   1         17.09          3.91        10.55 o                         
  10  26   1         28.73         40.57        14.16 o                         
  -9  27   1         94.09        134.49        16.99 o                         
  -8  27   1        208.32        210.21        18.04 o                         
  -7  27   1         10.43          6.44        10.10 o                         
  -6  27   1          8.14         -6.21        11.04 o                         
  -5  27   1        167.20        170.40        13.93 o                         
  -4  27   1        582.35        577.95        32.84 o                         
  -3  27   1         80.54         79.41        11.97 o                         
  -2  27   1         22.95         23.17         8.42 o                         
  -1  27   1         10.85          3.70         6.32 o                         
   0  27   1        266.98        273.38        12.83 o                         
   1  27   1         12.74          3.43         5.93 o                         
   2  27   1         39.05         24.24         7.17 o                         
   3  27   1         63.06         63.27         9.48 o                         
   4  27   1        224.67        231.02        14.24 o                         
   5  27   1         15.33         -0.69         8.82 o                         
   6  27   1         17.44         10.24        12.08 o                         
   7  27   1        494.39        505.77        27.50 o                         
   8  27   1        286.82        316.08        19.08 o                         
   9  27   1         27.19         36.18        22.45 o                         
  -9  28   1        131.30        173.27        24.09 o                         
  -8  28   1          0.58          9.41        12.07 o                         
  -7  28   1        193.79        218.29        16.27 o                         
  -6  28   1          9.95         -3.26        14.06 o                         
  -5  28   1        397.26        371.64        19.39 o                         
  -4  28   1        158.25        186.80        14.28 o                         
  -3  28   1         36.92         29.33         8.53 o                         
  -2  28   1         15.41         17.60         7.49 o                         
  -1  28   1          5.22          9.92         6.84 o                         
   0  28   1         72.57         88.71         9.02 o                         
   1  28   1          2.44          1.14         7.09 o                         
   2  28   1        122.52        119.05        10.87 o                         
   3  28   1        114.33        130.89        12.00 o                         
   4  28   1          2.15          4.35         9.18 o                         
   5  28   1          0.17         -0.78         9.45 o                         
   6  28   1          0.80        -10.07        10.07 o                         
   7  28   1        435.16        493.77        23.16 o                         
   8  28   1        109.64        106.97        16.44 o                         
  -8  29   1         23.24         18.55        13.92 o                         
  -7  29   1        117.35        164.66        20.33 o                         
  -6  29   1         62.07         55.60        17.97 o                         
  -5  29   1          0.40          3.00         9.75 o                         
  -4  29   1        141.97        170.34        14.42 o                         
  -3  29   1         29.12         16.74         9.63 o                         
  -2  29   1        107.25         92.69        10.12 o                         
  -1  29   1         22.30         20.65         9.54 o                         
   0  29   1          4.95          4.83         7.15 o                         
   1  29   1        173.63        152.40        10.99 o                         
   2  29   1         81.02         92.48        11.19 o                         
   3  29   1          4.88          5.85         9.41 o                         
   4  29   1        111.47        111.16        13.10 o                         
   5  29   1        218.87        216.51        16.40 o                         
   6  29   1        332.53        363.04        20.92 o                         
   7  29   1          0.05          5.10        13.90 o                         
   8  29   1         37.42         18.73        19.01 o                         
  -7  30   1         10.02         -1.51        14.35 o                         
  -6  30   1         80.66         89.98        23.29 o                         
  -5  30   1         54.66         66.28        13.33 o                         
  -4  30   1         43.86         31.78        11.44 o                         
  -3  30   1         96.35         73.12        15.42 o                         
  -2  30   1         21.73          1.41        11.70 o                         
  -1  30   1         17.54         -2.53         8.99 o                         
   0  30   1          0.09         -9.74         9.74 o                         
   1  30   1        123.95        106.86        11.66 o                         
   2  30   1         67.49         82.73        13.04 o                         
   3  30   1         31.27         26.10        10.41 o                         
   4  30   1        107.73        127.74        13.79 o                         
   5  30   1         24.96         23.96        11.97 o                         
   6  30   1        129.08        139.37        19.19 o                         
   7  30   1        308.03        291.72        45.61 o                         
  -5  31   1          3.23         17.59        13.23 o                         
  -4  31   1        205.79        190.39        18.43 o                         
  -3  31   1          1.02        -10.81        10.81 o                         
  -2  31   1         25.05         37.09        15.06 o                         
  -1  31   1         20.41         12.18         8.63 o                         
   0  31   1        175.45        167.25        12.50 o                         
   1  31   1          0.00         -4.01        10.46 o                         
   2  31   1         33.50         25.43        12.02 o                         
   3  31   1          3.35          5.11        11.53 o                         
   4  31   1         24.10         30.82        12.87 o                         
   5  31   1          6.47        -11.47        11.47 o                         
  -4  32   1          1.79        -12.99        12.99 o                         
  -3  32   1          0.07        -12.72        12.72 o                         
  -2  32   1        219.11        225.02        18.09 o                         
  -1  32   1          0.09         -8.38         8.38 o                         
   0  32   1          5.52         -9.01         9.01 o                         
   1  32   1         27.74         20.93        14.64 o                         
   2  32   1         43.28         31.56        15.20 o                         
   3  32   1         23.74         14.16        13.81 o                         
   4  32   1         44.76         38.37        17.54 o                         
  -1  33   1         44.32         11.03        15.39 o                         
   0  33   1          4.23         17.51        23.21 o                         
   1  33   1          7.04        -19.96        19.96 o                         
 -16   0   2          3.92         44.91        19.15 o                         
 -15   0   2         64.20         61.20        34.62 o                         
 -14   0   2          0.58         -0.30        14.20 o                         
 -13   0   2         68.03        114.40        17.03 o                         
 -12   0   2          0.70        -10.46        10.46 o                         
 -11   0   2        295.13        300.81        14.98 o                         
 -10   0   2         17.58         33.92         6.90 o                         
  -9   0   2          5.64         10.54         6.44 o                         
  -8   0   2        518.53        512.68        13.84 o                         
  -7   0   2       1007.85        939.83        20.78 o                         
  -6   0   2       7103.47       7245.66       133.16 o                         
  -5   0   2       4014.72       4037.19        89.75 o                         
  -4   0   2          4.15          0.03         2.72 o                         
  -3   0   2      14742.08      14268.60       305.75 o                         
  -2   0   2       2457.76       2365.35        48.29 o                         
  -1   0   2       4210.27       4071.85        74.96 o                         
   0   0   2          2.45         -3.30         3.30 o                         
   1   0   2          0.17          4.79         2.36 o                         
   2   0   2       1024.59       1084.34        21.85 o                         
   3   0   2         65.16         62.69         3.39 o                         
   4   0   2        390.66        410.13        13.34 o                         
   5   0   2        102.85         71.55         4.18 o                         
   6   0   2       1934.01       1946.49        38.97 o                         
   7   0   2       1239.41       1257.78        25.70 o                         
   8   0   2        877.94        880.11        21.18 o                         
   9   0   2        941.26        810.80        27.09 o                         
  10   0   2         86.73        105.10        10.37 o                         
  11   0   2        627.69        562.37        25.90 o                         
  12   0   2          4.82          2.00        12.40 o                         
  13   0   2        218.06        240.42        17.46 o                         
  14   0   2          0.35          2.54        10.23 o                         
  15   0   2        701.91        705.02        39.61 o                         
  16   0   2          3.09         38.07        18.86 o                         
 -16   1   2         32.04         27.69        15.82 o                         
 -15   1   2          1.30         -0.73        11.69 o                         
 -14   1   2         34.96         46.61        12.36 o                         
 -13   1   2         40.17         25.41         9.79 o                         
 -12   1   2          7.95         13.01         8.02 o                         
 -11   1   2         56.07         52.45         5.88 o                         
 -10   1   2          1.98          2.52         3.46 o                         
  -9   1   2         20.03         21.51         4.30 o                         
  -8   1   2        141.79        156.00         5.59 o                         
  -7   1   2          0.60          2.86         2.28 o                         
  -6   1   2       1961.79       2086.26        27.79 o                         
  -5   1   2        970.35        996.37        16.22 o                         
  -4   1   2         58.30         46.05         2.86 o                         
  -3   1   2         63.79         68.82         2.89 o                         
  -2   1   2        199.06        183.31         4.23 o                         
  -1   1   2       1121.83       1118.86        14.26 o                         
   0   1   2        261.97        247.67         5.06 o                         
   1   1   2       2376.32       2388.14        29.72 o                         
   2   1   2       2088.12       2084.98        24.01 o                         
   3   1   2       2199.09       2220.87        28.07 o                         
   4   1   2       3058.17       3139.85        39.27 o                         
   5   1   2       1317.43       1318.01        17.90 o                         
   6   1   2          5.17          1.50         1.92 o                         
   7   1   2         11.50         15.52         2.26 o                         
   8   1   2        241.92        254.79         7.86 o                         
   9   1   2         86.81         94.74         6.99 o                         
  10   1   2          0.89         -3.94         4.23 o                         
  11   1   2         95.45        102.05         8.49 o                         
  12   1   2          1.81          0.94         6.31 o                         
  13   1   2          3.47         12.06         7.37 o                         
  14   1   2         15.84         22.34         7.77 o                         
  15   1   2         62.36         56.61        15.00 o                         
  16   1   2          9.03         14.15        17.20 o                         
 -16   2   2         28.64         46.17        16.34 o                         
 -15   2   2         44.59         71.66        14.59 o                         
 -14   2   2         63.29         49.63        12.99 o                         
 -13   2   2        127.20        138.35        19.25 o                         
 -12   2   2          4.98         11.16         6.59 o                         
 -11   2   2          1.36          6.06         5.09 o                         
 -10   2   2          1.27          3.10         3.98 o                         
  -9   2   2        157.44        156.77         6.59 o                         
  -8   2   2        494.51        491.96         9.14 o                         
  -7   2   2        221.24        212.07         5.73 o                         
  -6   2   2         49.46         46.24         2.98 o                         
  -5   2   2         91.32         84.21         3.37 o                         
  -4   2   2         98.39        102.00         3.73 o                         
  -3   2   2         65.12         80.16         3.25 o                         
  -2   2   2       1951.04       1892.24        28.93 o                         
  -1   2   2       2132.91       2018.95        27.09 o                         
   0   2   2       2495.44       2413.30        28.28 o                         
   1   2   2       6342.31       6219.85        68.87 o                         
   2   2   2        178.73        175.95         3.74 o                         
   3   2   2      14072.51      14112.37       174.71 o                         
   4   2   2        136.95        162.47         4.13 o                         
   5   2   2       1176.01       1253.51        17.88 o                         
   6   2   2         10.42         10.11         3.03 o                         
   7   2   2          2.90          3.54         2.19 o                         
   8   2   2        140.72        145.44         5.86 o                         
   9   2   2        144.41        155.92         7.59 o                         
  10   2   2         34.61         38.55         6.54 o                         
  11   2   2        336.72        363.31        13.36 o                         
  12   2   2         49.16         60.21         8.44 o                         
  13   2   2         19.05         30.82         7.85 o                         
  14   2   2          5.92         -3.99         7.73 o                         
  15   2   2          0.36         -3.96        10.47 o                         
  16   2   2         30.96         28.02        14.11 o                         
 -16   3   2         56.94         64.74        17.40 o                         
 -15   3   2          8.51          9.58        19.44 o                         
 -14   3   2          9.26         19.94        11.01 o                         
 -13   3   2         21.15         31.77         9.64 o                         
 -12   3   2          7.13          5.47         6.38 o                         
 -11   3   2         38.23         35.99         6.13 o                         
 -10   3   2          2.73         -0.77         4.33 o                         
  -9   3   2         12.46         14.42         3.88 o                         
  -8   3   2         62.62         61.47         4.48 o                         
  -7   3   2       1043.99       1015.31        15.72 o                         
  -6   3   2       1317.81       1435.23        20.70 o                         
  -5   3   2        871.39        873.36        13.29 o                         
  -4   3   2          8.85         14.01         1.86 o                         
  -3   3   2       1690.51       1608.69        23.04 o                         
  -2   3   2        173.72        163.94         4.17 o                         
  -1   3   2       1064.15        922.63        13.30 o                         
   0   3   2         79.78         93.76         3.60 o                         
   1   3   2       1318.28       1361.19        18.97 o                         
   2   3   2         80.37         70.66         2.96 o                         
   3   3   2       4425.44       4412.63        56.00 o                         
   4   3   2       3239.22       3279.72        42.44 o                         
   5   3   2       3467.16       3659.02        49.23 o                         
   6   3   2        142.19        175.12         5.73 o                         
   7   3   2        453.18        442.19         9.33 o                         
   8   3   2        178.03        182.38         7.50 o                         
   9   3   2         70.83         62.25         5.23 o                         
  10   3   2          8.13          3.58         5.22 o                         
  11   3   2        183.72        198.59        10.45 o                         
  12   3   2         65.91         60.17         7.86 o                         
  13   3   2         98.07         87.24         9.97 o                         
  14   3   2          0.40         -3.45         8.10 o                         
  15   3   2          9.94         12.11        13.08 o                         
  16   3   2          2.36         -4.15        16.89 o                         
 -16   4   2        235.27        209.84        23.64 o                         
 -15   4   2        230.68        262.28        24.15 o                         
 -14   4   2         38.27         44.65        11.29 o                         
 -13   4   2          0.14         -5.58         7.97 o                         
 -12   4   2        206.41        210.96        14.62 o                         
 -11   4   2        854.42        882.29        25.83 o                         
 -10   4   2         21.01         15.94         4.74 o                         
  -9   4   2        172.91        168.89         7.43 o                         
  -8   4   2          6.93         14.32         3.01 o                         
  -7   4   2         24.07         23.21         2.86 o                         
  -6   4   2        626.84        728.69        11.78 o                         
  -5   4   2         84.35         91.11         3.88 o                         
  -4   4   2         10.39         24.90         2.35 o                         
  -3   4   2       5103.79       5011.13        65.40 o                         
  -2   4   2        242.91        265.98         5.30 o                         
  -1   4   2       1152.05       1117.57        15.24 o                         
   0   4   2       3886.73       3655.51        43.47 o                         
   1   4   2        594.84        632.45         9.92 o                         
   2   4   2        572.93        525.12         8.08 o                         
   3   4   2          2.43          3.99         1.73 o                         
   4   4   2        686.62        716.66        12.25 o                         
   5   4   2       2181.80       2323.97        33.53 o                         
   6   4   2       1959.36       2148.39        30.52 o                         
   7   4   2       2785.38       2843.45        39.72 o                         
   8   4   2          3.96          3.90         3.10 o                         
   9   4   2         21.29         20.32         4.53 o                         
  10   4   2         34.16         31.00         6.03 o                         
  11   4   2        181.85        160.26         9.37 o                         
  12   4   2          2.70          6.71         6.43 o                         
  13   4   2          0.90          9.88         7.56 o                         
  14   4   2         39.68         31.25         8.84 o                         
  15   4   2         38.73         23.92        12.98 o                         
  16   4   2         78.47         84.36        24.28 o                         
 -16   5   2         69.06        100.44        18.45 o                         
 -15   5   2         35.37         51.71        20.63 o                         
 -14   5   2         57.91         72.26        12.45 o                         
 -13   5   2         37.69         49.41        10.06 o                         
 -12   5   2        858.83        812.61        33.37 o                         
 -11   5   2          1.70          3.53         6.02 o                         
 -10   5   2        124.17        106.50         6.59 o                         
  -9   5   2         22.20         28.05         4.74 o                         
  -8   5   2          0.14         -2.28         2.70 o                         
  -7   5   2         28.38         32.96         3.11 o                         
  -6   5   2        524.05        467.28         8.28 o                         
  -5   5   2        665.54        660.52        10.02 o                         
  -4   5   2        164.82        152.98         4.19 o                         
  -3   5   2         85.69         87.81         2.68 o                         
  -2   5   2         53.32         42.95         2.42 o                         
  -1   5   2         40.52         40.68         2.26 o                         
   0   5   2        292.90        290.13         5.53 o                         
   1   5   2        978.32        938.75        14.41 o                         
   2   5   2         59.34         81.08         3.03 o                         
   3   5   2        354.03        335.80         6.61 o                         
   4   5   2        102.68         97.44         4.28 o                         
   5   5   2        698.07        735.48        12.68 o                         
   6   5   2        676.74        711.58        13.91 o                         
   7   5   2       3652.33       3733.64        51.10 o                         
   8   5   2         15.81         27.05         4.00 o                         
   9   5   2        617.39        596.58        12.93 o                         
  10   5   2        439.59        429.84        13.27 o                         
  11   5   2         41.43         51.06         6.80 o                         
  12   5   2         73.47         82.44         8.77 o                         
  13   5   2         10.22         15.90         7.05 o                         
  14   5   2         62.70         47.36         9.67 o                         
  15   5   2        158.05        145.47        17.67 o                         
  16   5   2         27.82         10.08        14.98 o                         
 -16   6   2         15.79         16.43        18.46 o                         
 -15   6   2          2.79         10.67        21.48 o                         
 -14   6   2         76.70         85.51        12.69 o                         
 -13   6   2         11.39         14.80         8.53 o                         
 -12   6   2        155.13        161.28        10.40 o                         
 -11   6   2        239.92        235.54        11.50 o                         
 -10   6   2       2047.51       1936.36        35.13 o                         
  -9   6   2        151.02        145.79         6.84 o                         
  -8   6   2        516.42        508.98        10.48 o                         
  -7   6   2        556.54        557.27         9.77 o                         
  -6   6   2         76.63         83.87         3.48 o                         
  -5   6   2        243.64        249.28         5.53 o                         
  -4   6   2        124.26        146.30         4.36 o                         
  -3   6   2        151.41        158.89         4.16 o                         
  -2   6   2       2051.91       2046.59        26.85 o                         
  -1   6   2        465.12        406.72         6.95 o                         
   0   6   2         77.95         75.12         2.87 o                         
   1   6   2       1301.66       1265.54        18.04 o                         
   2   6   2       1878.47       1905.38        25.47 o                         
   3   6   2       3317.97       3428.45        44.21 o                         
   4   6   2        876.06        967.76        14.93 o                         
   5   6   2       4737.35       4793.43        66.45 o                         
   6   6   2        569.61        540.18        10.46 o                         
   7   6   2        784.08        769.71        14.29 o                         
   8   6   2        229.18        224.26         7.89 o                         
   9   6   2        114.77        128.15         6.65 o                         
  10   6   2          1.96          0.84         4.99 o                         
  11   6   2         99.93        108.51         8.34 o                         
  12   6   2        425.61        416.95        15.42 o                         
  13   6   2         98.62         90.90         9.33 o                         
  14   6   2         17.69         -1.42        11.18 o                         
  15   6   2         39.85         19.90        13.64 o                         
  16   6   2         23.28         27.01        15.74 o                         
 -16   7   2         38.18         48.60        20.48 o                         
 -15   7   2         32.75         25.70        13.00 o                         
 -14   7   2          0.24         -1.09         9.28 o                         
 -13   7   2          0.50          6.56         7.36 o                         
 -12   7   2         57.29         56.06         8.09 o                         
 -11   7   2        100.93         81.86         8.16 o                         
 -10   7   2        420.87        388.79        13.68 o                         
  -9   7   2          0.00         -1.94         3.51 o                         
  -8   7   2        438.57        400.46         9.41 o                         
  -7   7   2        972.87        946.18        14.72 o                         
  -6   7   2       1293.10       1249.18        17.35 o                         
  -5   7   2        570.06        577.50         9.36 o                         
  -4   7   2         31.27         24.46         2.41 o                         
  -3   7   2       4955.81       5099.27        62.46 o                         
  -2   7   2        601.70        612.39        10.20 o                         
  -1   7   2        201.82        233.78         5.16 o                         
   0   7   2          7.16          6.96         1.92 o                         
   1   7   2        792.36        794.93        11.64 o                         
   2   7   2        185.09        212.97         6.27 o                         
   3   7   2       6240.62       6160.99        77.84 o                         
   4   7   2         80.29         87.97         4.45 o                         
   5   7   2      16102.52      16592.69       221.74 o                         
   6   7   2        563.35        557.42        11.65 o                         
   7   7   2          0.60          1.51         3.37 o                         
   8   7   2        144.65        160.65         7.00 o                         
   9   7   2          9.88          9.58         4.44 o                         
  10   7   2        330.34        340.60        10.85 o                         
  11   7   2        110.01        116.56         8.39 o                         
  12   7   2         43.62         46.83         9.93 o                         
  13   7   2         13.81         16.23         7.25 o                         
  14   7   2         68.94         58.24        10.34 o                         
  15   7   2         32.58         22.67        13.57 o                         
  16   7   2         18.75        -18.10        18.10 o                         
 -16   8   2         99.91        120.79        27.30 o                         
 -15   8   2         53.25         46.97        22.69 o                         
 -14   8   2          1.08          1.48         9.85 o                         
 -13   8   2          0.20         10.74         7.82 o                         
 -12   8   2         42.97         50.77         8.13 o                         
 -11   8   2         85.16         90.29         8.52 o                         
 -10   8   2         78.04         85.65         9.44 o                         
  -9   8   2          0.02          2.89         3.81 o                         
  -8   8   2        859.54        806.78        14.62 o                         
  -7   8   2         62.10         58.94         3.81 o                         
  -6   8   2        122.13        110.32         4.23 o                         
  -5   8   2          2.75         -1.07         1.74 o                         
  -4   8   2       1415.81       1471.12        19.14 o                         
  -3   8   2         58.63         62.01         3.08 o                         
  -2   8   2          0.97         -2.03         2.03 o                         
  -1   8   2        578.83        598.52        10.14 o                         
   0   8   2          0.02          3.24         1.88 o                         
   1   8   2        836.33        849.39        12.53 o                         
   2   8   2        993.04        975.75        14.81 o                         
   3   8   2         89.09         78.60         3.31 o                         
   4   8   2        469.42        490.12         8.67 o                         
   5   8   2       6266.86       6332.80        86.92 o                         
   6   8   2         66.88         76.57         4.92 o                         
   7   8   2          7.74         10.28         3.84 o                         
   8   8   2          8.31          5.89         4.16 o                         
   9   8   2          8.90          9.71         4.40 o                         
  10   8   2         57.76         45.46         5.86 o                         
  11   8   2         39.40         46.65         8.78 o                         
  12   8   2         26.40         22.41         7.70 o                         
  13   8   2         60.92         68.96         8.91 o                         
  14   8   2          7.68         12.67        12.11 o                         
  15   8   2          4.09        -11.88        11.88 o                         
  16   8   2          9.33          8.67        16.52 o                         
 -16   9   2        151.46        200.21        20.97 o                         
 -15   9   2        151.15        175.26        16.58 o                         
 -14   9   2        136.79        147.21        14.86 o                         
 -13   9   2         70.83         83.80        10.06 o                         
 -12   9   2         50.54         46.05         8.52 o                         
 -11   9   2          0.59          2.59         6.25 o                         
 -10   9   2         23.74         25.56         6.70 o                         
  -9   9   2        669.88        676.81        15.49 o                         
  -8   9   2         65.12         67.53         4.28 o                         
  -7   9   2         47.02         53.30         3.65 o                         
  -6   9   2         41.84         53.54         3.56 o                         
  -5   9   2       3249.31       3329.48        42.12 o                         
  -4   9   2         48.95         42.62         2.95 o                         
  -3   9   2       1919.79       1921.96        27.82 o                         
  -2   9   2        623.75        645.04        10.97 o                         
  -1   9   2       1920.55       1969.40        28.31 o                         
   0   9   2        175.47        182.45         5.41 o                         
   1   9   2        886.54        899.27        13.32 o                         
   2   9   2        110.36         88.91         4.02 o                         
   3   9   2        374.17        419.47         7.82 o                         
   4   9   2        146.44        136.41         4.42 o                         
   5   9   2       1045.43       1016.91        16.15 o                         
   6   9   2        205.62        235.60         7.79 o                         
   7   9   2        192.61        235.63         8.59 o                         
   8   9   2         13.86         -3.38         4.33 o                         
   9   9   2        819.31        816.39        16.33 o                         
  10   9   2          0.01         -4.43         4.43 o                         
  11   9   2        107.20        112.61         8.58 o                         
  12   9   2          5.31          4.80         6.63 o                         
  13   9   2          6.39          6.55         8.33 o                         
  14   9   2         20.18         33.54         9.61 o                         
  15   9   2          2.42        -14.89        14.89 o                         
 -16  10   2         65.18        128.37        21.91 o                         
 -15  10   2          1.05         29.04        12.12 o                         
 -14  10   2        216.80        182.80        19.13 o                         
 -13  10   2         33.23         31.40         8.33 o                         
 -12  10   2          0.73         14.01         7.40 o                         
 -11  10   2        101.36         82.55         8.40 o                         
 -10  10   2        686.96        627.23        17.79 o                         
  -9  10   2        543.02        529.91        15.66 o                         
  -8  10   2        476.91        439.75        11.05 o                         
  -7  10   2       1533.41       1453.04        22.14 o                         
  -6  10   2         84.85         91.76         4.09 o                         
  -5  10   2          2.41          1.07         2.25 o                         
  -4  10   2         16.21         14.83         2.51 o                         
  -3  10   2        446.64        505.78         8.85 o                         
  -2  10   2        245.59        224.12         5.79 o                         
  -1  10   2         54.25         58.63         3.33 o                         
   0  10   2        140.36        128.88         4.76 o                         
   1  10   2          5.70          1.01         1.94 o                         
   2  10   2         87.20         81.95         3.43 o                         
   3  10   2        229.35        295.95         6.45 o                         
   4  10   2       2469.08       2664.43        35.64 o                         
   5  10   2       1636.06       1659.68        25.78 o                         
   6  10   2         58.81         68.25         4.99 o                         
   7  10   2          1.07         -1.16         3.90 o                         
   8  10   2        509.78        511.41        12.78 o                         
   9  10   2        397.71        388.58        11.39 o                         
  10  10   2         24.24         17.71         5.46 o                         
  11  10   2         22.52         26.60         6.42 o                         
  12  10   2        341.04        341.75        15.52 o                         
  13  10   2         17.49          5.06         7.80 o                         
  14  10   2         21.18         20.79        10.18 o                         
  15  10   2         45.15         32.59        12.89 o                         
 -15  11   2         54.15         57.42        14.68 o                         
 -14  11   2        110.90        139.63        15.61 o                         
 -13  11   2          1.03         -6.42         7.74 o                         
 -12  11   2         66.93         62.36         9.17 o                         
 -11  11   2         54.74         43.09        10.13 o                         
 -10  11   2        531.99        511.82        17.12 o                         
  -9  11   2         66.76         62.58         7.17 o                         
  -8  11   2       1299.32       1123.02        24.25 o                         
  -7  11   2       2050.36       1963.13        32.17 o                         
  -6  11   2        384.55        379.46         8.09 o                         
  -5  11   2         79.09        102.29         4.18 o                         
  -4  11   2       2176.89       2210.82        29.83 o                         
  -3  11   2        336.84        363.72         7.18 o                         
  -2  11   2       1111.40       1188.37        18.44 o                         
  -1  11   2          4.62          3.58         2.35 o                         
   0  11   2        130.56        146.94         4.90 o                         
   1  11   2        224.85        278.07         6.52 o                         
   2  11   2        700.78        772.53        13.16 o                         
   3  11   2        904.90        954.39        14.58 o                         
   4  11   2       1708.22       1719.71        24.21 o                         
   5  11   2        784.32        875.88        15.57 o                         
   6  11   2         16.72         21.83         4.16 o                         
   7  11   2        148.96        144.57         7.31 o                         
   8  11   2         36.85         40.92         6.19 o                         
   9  11   2        609.16        602.44        14.40 o                         
  10  11   2        646.77        607.46        15.03 o                         
  11  11   2         59.62         54.22         6.93 o                         
  12  11   2         73.29         76.08        10.02 o                         
  13  11   2        128.37        139.43        13.06 o                         
  14  11   2         72.93         61.32        11.60 o                         
  15  11   2          0.02        -11.73        11.73 o                         
 -15  12   2         59.92         69.58        18.65 o                         
 -14  12   2          6.63         18.68        11.05 o                         
 -13  12   2         12.71         24.73         9.55 o                         
 -12  12   2         22.62         25.94        12.05 o                         
 -11  12   2          0.34          0.86         6.79 o                         
 -10  12   2         48.92         45.39         7.26 o                         
  -9  12   2        128.02        136.49         9.10 o                         
  -8  12   2        289.93        269.66         8.75 o                         
  -7  12   2        300.19        279.41        11.07 o                         
  -6  12   2       2120.53       2054.02        29.66 o                         
  -5  12   2         61.61         57.38         3.72 o                         
  -4  12   2       4322.21       4412.73        58.92 o                         
  -3  12   2       1383.68       1371.46        20.13 o                         
  -2  12   2          1.71         -1.17         2.43 o                         
  -1  12   2          9.90          1.87         2.44 o                         
   0  12   2        688.55        710.21        12.32 o                         
   1  12   2        504.99        560.47        10.31 o                         
   2  12   2         34.25         40.37         3.36 o                         
   3  12   2        141.05        126.08         4.30 o                         
   4  12   2         39.57         45.34         3.27 o                         
   5  12   2         50.28         67.15         4.82 o                         
   6  12   2         84.65         74.72         5.51 o                         
   7  12   2          4.03          7.23         4.54 o                         
   8  12   2        486.57        432.08        12.71 o                         
   9  12   2          6.14          4.91         5.06 o                         
  10  12   2        181.77        194.75         9.37 o                         
  11  12   2         11.33         23.62         6.44 o                         
  12  12   2        162.37        174.94        12.62 o                         
  13  12   2         33.31         48.71        10.35 o                         
  14  12   2          0.06         -4.40         9.56 o                         
  15  12   2         45.01         50.55        15.98 o                         
 -15  13   2        153.41        159.50        37.40 o                         
 -14  13   2         42.24         70.46        12.04 o                         
 -13  13   2         34.54         33.62        10.44 o                         
 -12  13   2        137.33        128.27        12.65 o                         
 -11  13   2         63.81         72.16        11.01 o                         
 -10  13   2         47.52         40.12         8.53 o                         
  -9  13   2        130.43        114.85         9.62 o                         
  -8  13   2         20.84         21.27         6.24 o                         
  -7  13   2          2.18         -1.52         3.88 o                         
  -6  13   2         10.31         -0.35         3.67 o                         
  -5  13   2          3.56          7.62         3.34 o                         
  -4  13   2        340.53        385.86         8.53 o                         
  -3  13   2        130.75        142.74         5.28 o                         
  -2  13   2         13.25         12.27         2.73 o                         
  -1  13   2          4.90          6.08         2.61 o                         
   0  13   2       1142.29       1122.68        17.91 o                         
   1  13   2          2.60          1.81         2.54 o                         
   2  13   2        734.76        693.32        11.54 o                         
   3  13   2        639.47        610.93        10.22 o                         
   4  13   2         83.23         96.56         4.35 o                         
   5  13   2         25.69         18.66         4.01 o                         
   6  13   2         32.55         33.67         4.88 o                         
   7  13   2          0.32         -4.29         4.29 o                         
   8  13   2        331.63        342.56        11.31 o                         
   9  13   2         29.18         19.99         5.52 o                         
  10  13   2         81.92         96.32         7.67 o                         
  11  13   2          6.43          2.00         6.04 o                         
  12  13   2          8.94          4.55         7.95 o                         
  13  13   2         55.46         58.57        10.50 o                         
  14  13   2         39.72         78.16        15.10 o                         
  15  13   2         43.18         34.60        14.56 o                         
 -15  14   2          1.89         36.27        15.00 o                         
 -14  14   2        158.68        168.14        15.69 o                         
 -13  14   2         97.29        113.50        13.84 o                         
 -12  14   2        361.44        358.58        19.38 o                         
 -11  14   2          0.00          0.29         8.27 o                         
 -10  14   2        414.33        409.22        18.91 o                         
  -9  14   2        124.53        127.29        12.17 o                         
  -8  14   2        523.77        536.36        15.07 o                         
  -7  14   2         63.05         53.42         5.53 o                         
  -6  14   2         18.11         23.28         4.24 o                         
  -5  14   2         33.76         24.23         3.96 o                         
  -4  14   2          5.38         -0.14         3.05 o                         
  -3  14   2        158.05        188.44         6.29 o                         
  -2  14   2         29.22         39.22         3.55 o                         
  -1  14   2       1064.80       1074.29        18.39 o                         
   0  14   2          1.15         -0.24         2.52 o                         
   1  14   2        558.38        525.93        10.31 o                         
   2  14   2        142.16        167.78         5.44 o                         
   3  14   2        631.12        671.60        11.19 o                         
   4  14   2         12.77         13.85         3.34 o                         
   5  14   2         12.91         20.15         4.29 o                         
   6  14   2         25.53         36.22         4.86 o                         
   7  14   2          2.41          3.56         4.64 o                         
   8  14   2         96.82         97.88         7.03 o                         
   9  14   2          0.44         -3.45         5.09 o                         
  10  14   2        113.47        110.07         7.76 o                         
  11  14   2         75.48         61.18         8.12 o                         
  12  14   2          1.38         -5.70         8.16 o                         
  13  14   2          2.48          3.40         9.01 o                         
  14  14   2         73.25         74.21        15.47 o                         
 -15  15   2        217.10        252.99        46.67 o                         
 -14  15   2         25.82         17.34        11.04 o                         
 -13  15   2          6.31          7.90         9.98 o                         
 -12  15   2         14.07         13.00         9.94 o                         
 -11  15   2          8.35         16.65         8.69 o                         
 -10  15   2          3.26         -2.18         7.75 o                         
  -9  15   2        412.16        407.61        18.74 o                         
  -8  15   2        253.17        235.69        10.51 o                         
  -7  15   2        173.95        148.40         7.19 o                         
  -6  15   2        148.65        137.86         6.79 o                         
  -5  15   2         62.77         48.78         5.79 o                         
  -4  15   2        319.63        289.28         8.52 o                         
  -3  15   2        591.83        576.32        11.38 o                         
  -2  15   2         65.96         69.25         4.41 o                         
  -1  15   2        292.54        294.30         8.11 o                         
   0  15   2        296.32        319.41         8.02 o                         
   1  15   2        167.70        184.70         7.45 o                         
   2  15   2         15.97         21.75         3.26 o                         
   3  15   2          0.63         -1.16         2.69 o                         
   4  15   2        126.22        160.32         5.96 o                         
   5  15   2        227.91        242.00         8.34 o                         
   6  15   2         10.23          1.64         4.14 o                         
   7  15   2          0.22         -0.93         4.95 o                         
   8  15   2        429.57        417.62        12.61 o                         
   9  15   2         90.63         76.74         7.04 o                         
  10  15   2         52.88         56.03         7.28 o                         
  11  15   2          1.17         -1.09         6.24 o                         
  12  15   2          4.61          3.17         7.74 o                         
  13  15   2          4.23         -5.36         9.09 o                         
  14  15   2         14.35        -12.50        12.50 o                         
 -14  16   2        321.36        318.91        24.21 o                         
 -13  16   2          1.43         13.79        10.37 o                         
 -12  16   2        374.25        383.68        20.79 o                         
 -11  16   2         11.55         20.59         9.21 o                         
 -10  16   2        132.17        144.19        15.18 o                         
  -9  16   2          0.48          5.51         7.66 o                         
  -8  16   2        275.12        265.70        11.20 o                         
  -7  16   2         25.92         18.85         4.73 o                         
  -6  16   2          0.63          4.02         4.24 o                         
  -5  16   2         25.84         25.78         4.41 o                         
  -4  16   2         16.63         10.64         4.37 o                         
  -3  16   2         23.96         22.25         3.72 o                         
  -2  16   2         49.63         53.00         4.27 o                         
  -1  16   2        193.14        195.97         6.71 o                         
   0  16   2         52.95         69.94         4.51 o                         
   1  16   2        762.40        708.60        13.22 o                         
   2  16   2          5.25          4.07         3.32 o                         
   3  16   2        501.95        471.41        10.39 o                         
   4  16   2        409.35        429.72        10.62 o                         
   5  16   2         57.52         67.56         5.46 o                         
   6  16   2         11.02          8.83         4.62 o                         
   7  16   2        239.61        219.46         9.36 o                         
   8  16   2         53.66         47.79         6.28 o                         
   9  16   2         36.87         23.00         6.11 o                         
  10  16   2        314.44        342.85        13.41 o                         
  11  16   2          3.95         -6.31         7.59 o                         
  12  16   2          1.86         -0.84         7.59 o                         
  13  16   2          1.34         -7.49        11.67 o                         
  14  16   2         35.03         22.74        23.77 o                         
 -14  17   2        728.15        782.50        38.08 o                         
 -13  17   2        222.92        218.66        17.08 o                         
 -12  17   2        431.15        448.77        22.67 o                         
 -11  17   2        113.54        118.25        12.91 o                         
 -10  17   2         66.44         66.67        11.81 o                         
  -9  17   2        165.07        182.12        13.53 o                         
  -8  17   2         55.65         69.59         7.79 o                         
  -7  17   2         16.34         12.67         6.04 o                         
  -6  17   2       1198.96       1098.41        21.29 o                         
  -5  17   2         21.40         25.61         4.56 o                         
  -4  17   2        181.97        222.84         8.62 o                         
  -3  17   2        791.89        765.20        15.07 o                         
  -2  17   2        140.91        133.55         6.08 o                         
  -1  17   2          0.76         -0.61         3.16 o                         
   0  17   2          0.01          2.12         3.48 o                         
   1  17   2        470.02        489.57        10.81 o                         
   2  17   2        476.02        464.84        10.85 o                         
   3  17   2        642.76        638.87        14.47 o                         
   4  17   2        407.75        363.95        10.64 o                         
   5  17   2         34.93         33.75         5.34 o                         
   6  17   2        253.56        235.17         9.21 o                         
   7  17   2        123.87        139.70         7.89 o                         
   8  17   2          2.95         13.50         5.60 o                         
   9  17   2         19.84         28.97         6.21 o                         
  10  17   2        167.49        181.44        10.48 o                         
  11  17   2         33.47         38.87         8.13 o                         
  12  17   2         11.08         15.54         8.38 o                         
  13  17   2          4.04          2.39        10.09 o                         
  14  17   2          5.47          9.29        15.58 o                         
 -14  18   2          4.55         26.64        20.51 o                         
 -13  18   2         56.21         56.34        13.87 o                         
 -12  18   2        222.53        248.05        19.64 o                         
 -11  18   2         68.18         82.36        12.98 o                         
 -10  18   2          4.42         15.24         9.25 o                         
  -9  18   2          3.82         -5.04         6.98 o                         
  -8  18   2         18.86         13.49         6.94 o                         
  -7  18   2         13.15          9.41         7.28 o                         
  -6  18   2         21.20         15.57         4.82 o                         
  -5  18   2         31.23         24.73         5.03 o                         
  -4  18   2        638.99        614.85        14.13 o                         
  -3  18   2        160.01        164.16         7.67 o                         
  -2  18   2         55.98         55.35         5.35 o                         
  -1  18   2         59.43         58.04         4.88 o                         
   0  18   2       1874.48       1835.62        28.57 o                         
   1  18   2        166.50        173.68         6.97 o                         
   2  18   2        221.93        215.57         8.03 o                         
   3  18   2       1065.51       1006.89        19.90 o                         
   4  18   2        426.76        397.80        12.00 o                         
   5  18   2        106.09         96.47         6.56 o                         
   6  18   2         77.02         88.77        10.29 o                         
   7  18   2          1.05         -1.79         5.37 o                         
   8  18   2         87.32         92.34         8.03 o                         
   9  18   2         85.20         78.08         8.53 o                         
  10  18   2         16.65         14.25         9.43 o                         
  11  18   2         12.55          5.34         7.60 o                         
  12  18   2          4.79          1.86         9.70 o                         
  13  18   2         23.91         33.32        14.68 o                         
 -13  19   2          0.59         31.27        11.44 o                         
 -12  19   2          0.61         35.50        11.06 o                         
 -11  19   2          3.52         12.71        10.17 o                         
 -10  19   2         34.94         31.99         9.81 o                         
  -9  19   2          5.92         -5.89         8.47 o                         
  -8  19   2        448.93        480.37        18.11 o                         
  -7  19   2        295.19        287.54        12.69 o                         
  -6  19   2          2.54         -4.69         4.69 o                         
  -5  19   2         19.84         18.75         4.80 o                         
  -4  19   2          3.72          2.91         4.46 o                         
  -3  19   2          2.62         11.63         4.29 o                         
  -2  19   2       2241.45       2235.76        35.68 o                         
  -1  19   2        191.14        198.45         7.61 o                         
   0  19   2       2401.41       2306.42        35.05 o                         
   1  19   2        300.44        316.74         9.20 o                         
   2  19   2        132.35        122.96         6.59 o                         
   3  19   2          1.50          3.32         3.94 o                         
   4  19   2        174.03        149.86         7.84 o                         
   5  19   2         44.72         35.47         5.70 o                         
   6  19   2          3.12          6.10         5.54 o                         
   7  19   2         86.15         76.43         7.54 o                         
   8  19   2         33.60         33.50         7.27 o                         
   9  19   2         57.32         61.24         8.76 o                         
  10  19   2         68.02         86.27        13.34 o                         
  11  19   2         33.66         28.97        15.68 o                         
  12  19   2         31.56         22.42        10.91 o                         
  13  19   2         56.37         64.13        19.75 o                         
 -13  20   2         73.45        109.45        18.38 o                         
 -12  20   2        154.72        186.99        16.57 o                         
 -11  20   2         30.77         60.66        11.72 o                         
 -10  20   2         53.80         86.35        12.32 o                         
  -9  20   2          0.01         10.69         8.50 o                         
  -8  20   2         40.26         44.05         8.47 o                         
  -7  20   2        226.38        223.32        12.10 o                         
  -6  20   2         33.57         17.73         4.88 o                         
  -5  20   2        163.77        170.30         9.98 o                         
  -4  20   2         29.50         30.33         5.33 o                         
  -3  20   2       2149.92       2135.48        36.18 o                         
  -2  20   2        743.54        744.14        16.36 o                         
  -1  20   2        359.76        383.97        10.43 o                         
   0  20   2        116.35        117.15         6.33 o                         
   1  20   2        941.98        869.41        17.18 o                         
   2  20   2          4.24         -2.72         6.65 o                         
   3  20   2        388.83        324.21         9.78 o                         
   4  20   2          5.27          6.60         5.18 o                         
   5  20   2         44.00         48.75         6.29 o                         
   6  20   2         24.42         23.52         6.71 o                         
   7  20   2        155.29        162.71        10.12 o                         
   8  20   2          7.62          1.55         7.08 o                         
   9  20   2         35.52         44.37         8.76 o                         
  10  20   2        113.50         90.20        10.74 o                         
  11  20   2          0.97          7.63         9.97 o                         
  12  20   2          5.30          5.35        10.53 o                         
  13  20   2          3.29        -10.66        14.58 o                         
 -13  21   2         19.67         51.41        32.99 o                         
 -12  21   2         20.38         26.43        11.57 o                         
 -11  21   2         56.40         44.57        16.49 o                         
 -10  21   2          0.07          8.37        10.90 o                         
  -9  21   2          6.35         11.07         8.72 o                         
  -8  21   2         50.53         49.60         9.11 o                         
  -7  21   2         69.64         69.39         8.85 o                         
  -6  21   2         78.01         72.42         7.99 o                         
  -5  21   2         81.50         82.19         6.65 o                         
  -4  21   2        249.64        276.11        10.47 o                         
  -3  21   2        183.81        213.44         9.20 o                         
  -2  21   2          0.00          2.71         4.64 o                         
  -1  21   2        638.11        631.39        13.64 o                         
   0  21   2         16.63          5.85         4.34 o                         
   1  21   2        188.04        195.41         8.46 o                         
   2  21   2          9.62          5.33         4.49 o                         
   3  21   2        104.13         99.96         7.54 o                         
   4  21   2         56.51         47.81         6.71 o                         
   5  21   2          2.95         -5.46         8.55 o                         
   6  21   2          2.98          7.35         6.69 o                         
   7  21   2        320.21        295.64        13.55 o                         
   8  21   2         13.87          6.84         9.84 o                         
   9  21   2         39.95         29.89         8.83 o                         
  10  21   2          6.77          8.63         9.39 o                         
  11  21   2          3.18          1.35        10.90 o                         
  12  21   2        355.79        393.26        22.47 o                         
 -12  22   2         49.38         96.50        28.98 o                         
 -11  22   2         53.85         57.30        12.50 o                         
 -10  22   2         13.76         25.05        10.85 o                         
  -9  22   2        191.54        188.56        15.13 o                         
  -8  22   2          0.49          5.46         7.72 o                         
  -7  22   2          0.13         -3.05         6.99 o                         
  -6  22   2          0.06          6.37         6.30 o                         
  -5  22   2         51.73         47.58         6.13 o                         
  -4  22   2        359.60        334.24        12.91 o                         
  -3  22   2          7.92         12.63         5.09 o                         
  -2  22   2         47.95         60.80         6.26 o                         
  -1  22   2          0.84          5.05         4.63 o                         
   0  22   2         66.20         73.64         6.30 o                         
   1  22   2        106.14         95.59         7.30 o                         
   2  22   2          0.45          6.08         4.96 o                         
   3  22   2          4.99          2.61         5.40 o                         
   4  22   2          0.63         -4.74         5.90 o                         
   5  22   2         49.14         43.57         8.17 o                         
   6  22   2        386.76        401.75        15.90 o                         
   7  22   2         75.62         77.71         9.59 o                         
   8  22   2         11.01          3.48         9.67 o                         
   9  22   2        306.95        305.16        15.74 o                         
  10  22   2         19.46         30.84        10.53 o                         
  11  22   2         97.88         76.55        13.04 o                         
  12  22   2          5.48         -9.98        11.19 o                         
 -12  23   2         45.74         75.56        18.23 o                         
 -11  23   2          3.92         23.93        12.06 o                         
 -10  23   2        200.30        228.21        17.45 o                         
  -9  23   2         43.61         46.24        11.51 o                         
  -8  23   2        234.45        248.17        14.64 o                         
  -7  23   2        194.08        198.47        12.94 o                         
  -6  23   2        148.39        139.22        10.80 o                         
  -5  23   2        146.51        135.39         8.43 o                         
  -4  23   2         61.48         58.43         7.66 o                         
  -3  23   2        127.24        139.76         8.84 o                         
  -2  23   2        304.32        311.25        11.85 o                         
  -1  23   2         91.86        103.29         7.66 o                         
   0  23   2        123.20        115.39         7.58 o                         
   1  23   2        149.54        156.89         8.46 o                         
   2  23   2        338.00        328.79        11.52 o                         
   3  23   2         10.48         11.41         6.50 o                         
   4  23   2        113.59        110.68         9.27 o                         
   5  23   2         32.37         24.94         7.21 o                         
   6  23   2         41.21         52.73         8.33 o                         
   7  23   2          0.04         -3.81         7.36 o                         
   8  23   2         48.36         38.13        10.14 o                         
   9  23   2          0.00          2.89        12.42 o                         
  10  23   2         85.02        103.37        13.48 o                         
  11  23   2         16.71         20.23        11.77 o                         
 -11  24   2          9.40          1.20        14.56 o                         
 -10  24   2          7.15         10.14        11.78 o                         
  -9  24   2          0.17         -3.27        11.69 o                         
  -8  24   2        289.58        299.66        17.16 o                         
  -7  24   2        359.28        364.18        18.01 o                         
  -6  24   2        294.04        309.66        25.99 o                         
  -5  24   2          1.60         -4.88         6.16 o                         
  -4  24   2         87.00        104.85         8.18 o                         
  -3  24   2        552.50        519.01        16.75 o                         
  -2  24   2       1261.66       1228.72        25.62 o                         
  -1  24   2         13.68         14.32         5.96 o                         
   0  24   2         88.85         97.31         8.20 o                         
   1  24   2          1.34          4.19         5.04 o                         
   2  24   2         23.06         26.14         6.08 o                         
   3  24   2          9.30          2.42         6.53 o                         
   4  24   2         43.34         32.28         7.58 o                         
   5  24   2          1.43         -2.56         6.86 o                         
   6  24   2         29.87         29.82         8.57 o                         
   7  24   2          1.49         -7.51         7.51 o                         
   8  24   2         41.52         79.54        15.29 o                         
   9  24   2         88.36        106.58        13.77 o                         
  10  24   2        284.47        334.21        19.71 o                         
  11  24   2         64.87         69.52        15.40 o                         
 -11  25   2          1.16        -16.70        23.21 o                         
 -10  25   2          0.74         32.63        15.83 o                         
  -9  25   2         69.64         43.95        14.09 o                         
  -8  25   2          0.08         -8.47         8.81 o                         
  -7  25   2          2.51         10.45         9.44 o                         
  -6  25   2         69.99         70.57        11.11 o                         
  -5  25   2         87.50         58.65        10.08 o                         
  -4  25   2          6.84         -5.48         5.48 o                         
  -3  25   2         37.12         51.14         9.16 o                         
  -2  25   2          5.49         22.65         6.16 o                         
  -1  25   2        405.86        381.06        14.53 o                         
   0  25   2        159.29        164.42        12.15 o                         
   1  25   2          1.45         -5.47         5.47 o                         
   2  25   2          5.54         11.58        10.34 o                         
   3  25   2         70.38         63.63         8.49 o                         
   4  25   2        232.54        244.04        13.04 o                         
   5  25   2         13.67         27.15         8.51 o                         
   6  25   2         27.33         29.78         8.67 o                         
   7  25   2         14.13         14.14         8.96 o                         
   8  25   2         54.47         39.02        10.35 o                         
   9  25   2        410.09        429.87        21.76 o                         
  10  25   2         45.70         42.07        15.50 o                         
 -10  26   2          0.88         17.16        15.53 o                         
  -9  26   2         25.41         35.55        27.57 o                         
  -8  26   2         29.39         15.90        10.25 o                         
  -7  26   2         18.09         13.44         9.86 o                         
  -6  26   2          4.78         -2.59         8.38 o                         
  -5  26   2          6.20          0.57         8.63 o                         
  -4  26   2        114.68        108.59         9.10 o                         
  -3  26   2         34.18         32.20         7.64 o                         
  -2  26   2          8.26          4.43         6.27 o                         
  -1  26   2        325.72        315.59        13.65 o                         
   0  26   2        104.94        107.54         9.04 o                         
   1  26   2         92.05         94.89         8.76 o                         
   2  26   2        314.13        339.07        14.88 o                         
   3  26   2         32.44         36.25         8.29 o                         
   4  26   2         15.24         25.52         8.54 o                         
   5  26   2          6.65          8.73         7.68 o                         
   6  26   2          1.90         -1.88         8.76 o                         
   7  26   2         46.49         72.19        11.41 o                         
   8  26   2         28.29         33.83        11.92 o                         
   9  26   2        163.80        202.13        18.22 o                         
  10  26   2          0.11        -15.48        24.44 o                         
  -9  27   2         18.26         14.97        14.20 o                         
  -8  27   2          9.56         22.16        11.18 o                         
  -7  27   2         13.41         17.42        10.35 o                         
  -6  27   2         21.19         20.60         9.40 o                         
  -5  27   2         32.72         31.04        10.62 o                         
  -4  27   2          3.70          5.24         7.47 o                         
  -3  27   2         74.87         59.73         8.63 o                         
  -2  27   2         27.25         24.79         7.38 o                         
  -1  27   2         43.68         45.18         7.98 o                         
   0  27   2         22.57          7.90         6.68 o                         
   1  27   2        168.28        145.74        10.23 o                         
   2  27   2         19.43         23.83        10.10 o                         
   3  27   2         24.22         18.50         7.60 o                         
   4  27   2        119.50        156.69        12.27 o                         
   5  27   2         67.41         83.39        10.89 o                         
   6  27   2        136.31        130.53        12.71 o                         
   7  27   2         91.95        111.39        13.54 o                         
   8  27   2         86.86         90.76        14.94 o                         
   9  27   2         48.54         40.67        14.24 o                         
  -8  28   2         82.33         97.44        17.58 o                         
  -7  28   2         24.95         18.21        10.88 o                         
  -6  28   2        221.48        221.89        16.44 o                         
  -5  28   2          0.62         -4.23         9.86 o                         
  -4  28   2          6.43         -8.98         8.98 o                         
  -3  28   2          5.31         -0.07         7.22 o                         
  -2  28   2         86.03         55.60         8.52 o                         
  -1  28   2          0.20         -5.26         6.61 o                         
   0  28   2         63.35         49.63         8.38 o                         
   1  28   2         28.84         22.96        12.01 o                         
   2  28   2          9.38         -6.37         7.27 o                         
   3  28   2        125.15        146.02        16.82 o                         
   4  28   2          0.15         -7.98         7.98 o                         
   5  28   2        270.54        287.99        16.28 o                         
   6  28   2          3.43         20.28        10.48 o                         
   7  28   2         56.94         35.55        12.68 o                         
   8  28   2          1.69          3.97        12.76 o                         
  -7  29   2         61.91         65.94        15.11 o                         
  -6  29   2         12.62         10.48        10.67 o                         
  -5  29   2          0.56         -9.66         9.66 o                         
  -4  29   2         59.22         60.83        12.40 o                         
  -3  29   2        150.81        161.46        11.85 o                         
  -2  29   2         52.74         48.45         9.20 o                         
  -1  29   2         48.21         31.38        12.85 o                         
   0  29   2          1.42         -6.96         7.27 o                         
   1  29   2        142.07        124.33        12.63 o                         
   2  29   2          2.51         -8.81         8.81 o                         
   3  29   2          0.00         -7.30         8.33 o                         
   4  29   2         10.11         -1.06         9.28 o                         
   5  29   2        181.73        198.29        15.85 o                         
   6  29   2         42.67         57.30        13.57 o                         
   7  29   2        169.96        196.55        18.70 o                         
  -6  30   2         20.74         11.04        16.42 o                         
  -5  30   2         22.01         32.88        13.53 o                         
  -4  30   2         18.88         -2.69        14.30 o                         
  -3  30   2         30.30         28.72         9.88 o                         
  -2  30   2         12.16         12.53         9.77 o                         
  -1  30   2         32.64         12.39         8.48 o                         
   0  30   2         12.71         -3.01         9.55 o                         
   1  30   2         29.75         31.78        10.43 o                         
   2  30   2        130.54        145.64        14.23 o                         
   3  30   2          3.45          7.52        10.95 o                         
   4  30   2         26.28         19.45        10.86 o                         
   5  30   2         16.05         32.33        13.03 o                         
   6  30   2          5.30          4.97        16.26 o                         
  -5  31   2         15.30          5.19        14.49 o                         
  -4  31   2         72.56         61.46        19.87 o                         
  -3  31   2          4.09         -5.10        10.71 o                         
  -2  31   2         13.65          0.88         8.67 o                         
  -1  31   2         89.41        103.39        11.23 o                         
   0  31   2         54.15         41.76        11.38 o                         
   1  31   2          0.78        -10.65        10.65 o                         
   2  31   2          3.37         20.19        11.14 o                         
   3  31   2         25.04          8.33        12.61 o                         
   4  31   2         13.84         -2.61        14.18 o                         
   5  31   2         78.51         56.15        22.86 o                         
  -3  32   2          2.33         -2.61        13.96 o                         
  -2  32   2          0.78         -2.41         9.85 o                         
  -1  32   2         69.47         58.38        11.47 o                         
   0  32   2          1.53        -11.11        13.46 o                         
   1  32   2         38.48         24.07        16.82 o                         
   2  32   2         12.96        -11.84        14.58 o                         
   3  32   2        206.51        139.69        22.03 o                         
 -16   1   3         61.09         82.92        15.28 o                         
 -15   1   3         12.19         21.85        13.13 o                         
 -14   1   3         46.38         49.13        15.93 o                         
 -13   1   3        510.06        510.50        26.51 o                         
 -12   1   3          2.78         -0.77         6.81 o                         
 -11   1   3        119.86        106.09         8.27 o                         
 -10   1   3        238.59        248.24        10.21 o                         
  -9   1   3         95.03        107.76         7.62 o                         
  -8   1   3        130.15        132.09         6.92 o                         
  -7   1   3          1.19          2.76         2.14 o                         
  -6   1   3          1.59         -0.94         3.06 o                         
  -5   1   3        601.99        612.02        12.02 o                         
  -4   1   3         58.61         79.41         4.17 o                         
  -3   1   3        335.61        380.17         7.49 o                         
  -2   1   3        795.88        873.40        12.25 o                         
  -1   1   3       1770.49       1715.93        20.99 o                         
   0   1   3          2.83          0.41         1.73 o                         
   1   1   3        407.12        384.65         6.66 o                         
   2   1   3         29.23         25.55         2.04 o                         
   3   1   3        538.18        534.42         7.91 o                         
   4   1   3        567.73        529.63         8.54 o                         
   5   1   3        130.78        135.28         3.95 o                         
   6   1   3         55.80         63.72         3.43 o                         
   7   1   3        975.02        983.79        17.77 o                         
   8   1   3         19.28          8.95         3.91 o                         
   9   1   3       1571.19       1489.19        27.50 o                         
  10   1   3        147.40        166.12        12.89 o                         
  11   1   3        137.88        146.20        11.20 o                         
  12   1   3         40.92         37.52         8.91 o                         
  13   1   3         12.83         10.36         8.09 o                         
  14   1   3         17.87          2.19         8.56 o                         
  15   1   3         78.84         87.22        11.02 o                         
  16   1   3          6.48        -13.22        13.22 o                         
 -16   2   3          9.10         34.04        13.85 o                         
 -15   2   3          0.01         30.08        13.42 o                         
 -14   2   3        201.00        208.98        23.97 o                         
 -13   2   3         92.01         84.58        13.26 o                         
 -12   2   3          0.11         15.93         7.56 o                         
 -11   2   3        292.63        290.12        12.23 o                         
 -10   2   3        301.97        297.52        10.50 o                         
  -9   2   3         50.27         58.90         5.51 o                         
  -8   2   3         19.60         18.13         3.76 o                         
  -7   2   3        111.59        137.85         5.90 o                         
  -6   2   3        332.87        350.71         8.16 o                         
  -5   2   3       3117.01       3253.54        47.53 o                         
  -4   2   3        871.88       1039.99        16.34 o                         
  -3   2   3       2391.63       2586.04        36.47 o                         
  -2   2   3        540.94        563.21         8.59 o                         
  -1   2   3       1497.19       1529.47        19.50 o                         
   0   2   3       1371.70       1328.70        17.25 o                         
   1   2   3        222.68        220.06         5.16 o                         
   2   2   3       1289.90       1230.77        16.34 o                         
   3   2   3        551.59        545.54         8.02 o                         
   4   2   3        269.16        282.12         5.80 o                         
   5   2   3          8.66         11.05         2.43 o                         
   6   2   3        574.92        610.09        10.54 o                         
   7   2   3          0.54         -1.64         2.82 o                         
   8   2   3        123.47        150.06         7.23 o                         
   9   2   3       1338.15       1299.84        26.16 o                         
  10   2   3        485.27        475.45        14.87 o                         
  11   2   3         31.11         26.46         7.45 o                         
  12   2   3         19.67          7.34         8.77 o                         
  13   2   3        146.42        159.35        12.17 o                         
  14   2   3        114.86        123.98        11.82 o                         
  15   2   3         57.30         34.73         9.78 o                         
  16   2   3         44.89         22.04        15.76 o                         
 -16   3   3        127.78         77.10        16.10 o                         
 -15   3   3          5.01         34.16        13.07 o                         
 -14   3   3        126.75        141.19        16.23 o                         
 -13   3   3          0.79         -1.68         9.69 o                         
 -12   3   3         53.45         41.78         8.33 o                         
 -11   3   3          5.36          7.75         5.39 o                         
 -10   3   3        117.60        118.55         7.60 o                         
  -9   3   3        122.11        109.39         6.56 o                         
  -8   3   3         64.47         63.31         5.18 o                         
  -7   3   3         28.25         36.28         3.75 o                         
  -6   3   3        302.06        276.89         7.26 o                         
  -5   3   3        122.28        115.94         4.57 o                         
  -4   3   3         37.41         40.15         2.93 o                         
  -3   3   3      11002.19      11027.28       137.15 o                         
  -2   3   3       2936.57       2861.04        35.94 o                         
  -1   3   3       1959.14       1988.63        26.64 o                         
   0   3   3         38.13         57.98         2.50 o                         
   1   3   3        120.78        111.39         3.23 o                         
   2   3   3        240.35        277.78         5.37 o                         
   3   3   3         14.18         11.28         1.97 o                         
   4   3   3        118.73        146.22         4.09 o                         
   5   3   3          8.23          8.01         2.45 o                         
   6   3   3        477.61        457.14         8.61 o                         
   7   3   3          2.85         -3.18         3.18 o                         
   8   3   3         67.94         77.13         5.37 o                         
   9   3   3         75.67        100.87         7.80 o                         
  10   3   3        284.42        285.46        11.53 o                         
  11   3   3         81.60         69.07         9.83 o                         
  12   3   3         10.13          2.27         7.80 o                         
  13   3   3          1.33          4.93         7.58 o                         
  14   3   3          0.70         -0.25         9.34 o                         
  15   3   3         16.13          5.05         9.72 o                         
  16   3   3        142.55        115.90        18.40 o                         
 -16   4   3          1.25         39.66        16.03 o                         
 -15   4   3         10.28         21.54        12.71 o                         
 -14   4   3        190.74        206.90        18.99 o                         
 -13   4   3         57.62         67.76         9.98 o                         
 -12   4   3        152.79        170.96        11.89 o                         
 -11   4   3         21.26          7.39         5.39 o                         
 -10   4   3         71.93         70.20         6.52 o                         
  -9   4   3          8.96          2.99         4.56 o                         
  -8   4   3        225.07        226.20         8.33 o                         
  -7   4   3         87.15         97.21         5.43 o                         
  -6   4   3         27.06         31.37         2.59 o                         
  -5   4   3        130.05        129.96         4.94 o                         
  -4   4   3        889.13        899.96        13.44 o                         
  -3   4   3       1411.14       1352.58        20.53 o                         
  -2   4   3       1869.56       1943.98        25.15 o                         
  -1   4   3          5.42          9.35         1.86 o                         
   0   4   3       1172.70       1099.06        14.30 o                         
   1   4   3        473.65        485.84         7.31 o                         
   2   4   3       1199.45       1185.09        15.33 o                         
   3   4   3       1136.37       1196.17        15.67 o                         
   4   4   3          8.44         12.56         1.95 o                         
   5   4   3        403.68        423.76         7.95 o                         
   6   4   3        630.79        644.95        11.39 o                         
   7   4   3         67.12         92.85         5.17 o                         
   8   4   3        168.70        160.74         8.24 o                         
   9   4   3         96.81        105.16         7.48 o                         
  10   4   3          0.85         -5.25         5.25 o                         
  11   4   3          8.50          1.76         5.98 o                         
  12   4   3        315.20        320.86        15.01 o                         
  13   4   3          5.01          7.00         7.56 o                         
  14   4   3         78.92         73.42        10.95 o                         
  15   4   3          0.68          0.59         9.53 o                         
  16   4   3          0.53        -14.54        15.45 o                         
 -16   5   3         60.93         54.38        24.82 o                         
 -15   5   3         29.59         49.10        14.25 o                         
 -14   5   3        503.23        480.42        26.65 o                         
 -13   5   3        447.85        406.67        18.08 o                         
 -12   5   3         32.99         29.03        10.71 o                         
 -11   5   3         36.20         30.40         6.37 o                         
 -10   5   3        591.78        537.76        14.24 o                         
  -9   5   3          3.07         -0.03         4.37 o                         
  -8   5   3        190.76        197.09         7.91 o                         
  -7   5   3         27.15         28.17         3.99 o                         
  -6   5   3        547.32        543.20        10.79 o                         
  -5   5   3         57.62         63.45         3.25 o                         
  -4   5   3          4.01          5.60         2.26 o                         
  -3   5   3        757.23        796.80        12.37 o                         
  -2   5   3       3116.78       3167.24        42.62 o                         
  -1   5   3       2170.50       2122.41        26.39 o                         
   0   5   3        628.23        640.25         9.26 o                         
   1   5   3        395.97        389.47         6.46 o                         
   2   5   3          0.18         -2.06         2.06 o                         
   3   5   3         16.49         15.91         2.46 o                         
   4   5   3       7373.79       7365.31        84.77 o                         
   5   5   3       2075.22       2190.06        31.16 o                         
   6   5   3         31.18         37.34         3.91 o                         
   7   5   3        908.13        963.64        17.19 o                         
   8   5   3          3.57          3.77         4.04 o                         
   9   5   3         10.85         15.48         5.57 o                         
  10   5   3         13.09          4.27         5.70 o                         
  11   5   3         70.66         74.47         7.90 o                         
  12   5   3        343.59        363.79        18.14 o                         
  13   5   3        124.27        116.17        11.11 o                         
  14   5   3         20.70         17.45         9.17 o                         
  15   5   3          0.01          4.50         9.13 o                         
 -16   6   3         24.34         49.47        16.50 o                         
 -15   6   3         45.36         31.43        15.94 o                         
 -14   6   3          2.77          1.81        10.90 o                         
 -13   6   3        451.05        435.31        21.80 o                         
 -12   6   3        114.51        108.69         9.52 o                         
 -11   6   3          5.42         10.89         6.58 o                         
 -10   6   3         71.46         93.19         6.73 o                         
  -9   6   3         22.74         23.53         4.89 o                         
  -8   6   3        117.81        120.47         6.66 o                         
  -7   6   3        112.83        112.57         5.41 o                         
  -6   6   3       1264.07       1179.43        16.96 o                         
  -5   6   3         66.79         96.31         3.88 o                         
  -4   6   3       1673.14       1800.11        24.80 o                         
  -3   6   3         91.84         87.30         4.48 o                         
  -2   6   3          7.52          9.06         2.65 o                         
  -1   6   3        153.77        152.70         4.32 o                         
   0   6   3       2620.42       2677.98        32.90 o                         
   1   6   3         25.83         30.12         2.36 o                         
   2   6   3          2.24          0.75         2.44 o                         
   3   6   3        285.30        290.57         6.51 o                         
   4   6   3        280.69        263.77         5.80 o                         
   5   6   3        956.76        973.46        16.71 o                         
   6   6   3          0.22          4.11         3.19 o                         
   7   6   3         43.37         64.08         4.99 o                         
   8   6   3        399.55        420.07        11.72 o                         
   9   6   3        657.04        626.83        13.95 o                         
  10   6   3          5.35          3.11         5.82 o                         
  11   6   3         10.89          6.63         7.45 o                         
  12   6   3          3.72          1.71         6.62 o                         
  13   6   3         18.08          6.45        10.35 o                         
  14   6   3         33.67         17.04         9.21 o                         
  15   6   3         36.88         41.27        10.83 o                         
 -16   7   3         66.81        112.20        20.17 o                         
 -15   7   3          0.14         16.39        14.58 o                         
 -14   7   3         18.20         12.56        15.10 o                         
 -13   7   3         37.98         37.89         8.22 o                         
 -12   7   3        167.22        185.96        11.46 o                         
 -11   7   3         20.34         18.11         6.73 o                         
 -10   7   3         56.66         51.78         5.53 o                         
  -9   7   3         81.80         81.42         5.88 o                         
  -8   7   3         28.96         25.18         4.53 o                         
  -7   7   3         97.59        102.39         5.14 o                         
  -6   7   3        397.79        376.62         7.54 o                         
  -5   7   3          2.03          1.75         1.91 o                         
  -4   7   3         31.32         40.70         3.07 o                         
  -3   7   3       2513.22       2660.76        36.67 o                         
  -2   7   3       3080.75       3349.39        43.47 o                         
  -1   7   3        109.95        132.83         4.17 o                         
   0   7   3        834.93        887.55        12.78 o                         
   1   7   3        122.40        134.44         4.14 o                         
   2   7   3         57.73         55.85         3.27 o                         
   3   7   3          3.85          7.87         2.28 o                         
   4   7   3         93.37        102.16         4.02 o                         
   5   7   3       4027.01       4239.48        59.87 o                         
   6   7   3        206.60        228.14         7.54 o                         
   7   7   3       2580.43       2654.02        44.34 o                         
   8   7   3        309.45        336.44        10.09 o                         
   9   7   3        111.63        113.97         6.78 o                         
  10   7   3        223.03        229.19        10.83 o                         
  11   7   3         13.32          6.51         6.44 o                         
  12   7   3         10.37         12.83         7.16 o                         
  13   7   3         95.82         84.06         9.97 o                         
  14   7   3          4.17          0.00         8.52 o                         
  15   7   3          9.71         -2.14        11.43 o                         
 -16   8   3         14.35         46.55        16.16 o                         
 -15   8   3         30.55         31.56        15.33 o                         
 -14   8   3        168.71        196.37        17.38 o                         
 -13   8   3         26.18         22.39         8.66 o                         
 -12   8   3        192.44        168.23        10.90 o                         
 -11   8   3        233.98        209.57        11.71 o                         
 -10   8   3         80.80         87.91         7.05 o                         
  -9   8   3        416.71        362.43        10.69 o                         
  -8   8   3         20.77         26.92         4.43 o                         
  -7   8   3        112.58        125.01         5.78 o                         
  -6   8   3        210.90        223.28         6.28 o                         
  -5   8   3         50.94         61.73         3.99 o                         
  -4   8   3         39.87         31.07         2.91 o                         
  -3   8   3        267.05        295.97         6.70 o                         
  -2   8   3       2275.23       2375.10        31.46 o                         
  -1   8   3       4126.60       4362.86        60.09 o                         
   0   8   3        856.61        845.38        12.87 o                         
   1   8   3         47.08         35.68         2.61 o                         
   2   8   3         29.35         46.48         3.17 o                         
   3   8   3         45.51         72.23         3.56 o                         
   4   8   3         14.15         12.73         2.64 o                         
   5   8   3         74.24         76.25         5.41 o                         
   6   8   3         62.04         65.72         4.91 o                         
   7   8   3       1349.13       1361.79        24.07 o                         
   8   8   3        558.53        588.39        13.34 o                         
   9   8   3          5.36         -4.40         4.40 o                         
  10   8   3          1.67         -1.24         5.80 o                         
  11   8   3        240.94        214.39        11.28 o                         
  12   8   3         34.28         16.36         7.37 o                         
  13   8   3         47.46         33.28         8.39 o                         
  14   8   3         68.87         76.26        11.53 o                         
  15   8   3         10.98          8.23        11.26 o                         
 -16   9   3          6.96          7.40        49.48 o                         
 -15   9   3         43.40         27.31        21.16 o                         
 -14   9   3         50.08         70.66        12.08 o                         
 -13   9   3        314.81        296.64        14.88 o                         
 -12   9   3        203.69        210.15        12.27 o                         
 -11   9   3          5.97          7.83         6.62 o                         
 -10   9   3         12.73          9.73         5.23 o                         
  -9   9   3       2137.28       1947.10        31.78 o                         
  -8   9   3         26.74         16.14         4.32 o                         
  -7   9   3       1981.01       1834.48        28.57 o                         
  -6   9   3         14.44         13.89         3.09 o                         
  -5   9   3        958.02        938.84        14.79 o                         
  -4   9   3         13.39          7.94         2.12 o                         
  -3   9   3        392.14        444.90         8.32 o                         
  -2   9   3        174.05        149.20         4.65 o                         
  -1   9   3       1562.57       1659.38        24.69 o                         
   0   9   3       1368.65       1466.42        22.17 o                         
   1   9   3        132.21        146.85         4.42 o                         
   2   9   3         27.46         36.34         3.06 o                         
   3   9   3        760.84        790.27        12.44 o                         
   4   9   3       1326.16       1374.12        19.56 o                         
   5   9   3       2306.02       2350.91        35.22 o                         
   6   9   3          4.02          7.48         3.75 o                         
   7   9   3        356.18        373.78        10.87 o                         
   8   9   3          8.68         14.57         4.69 o                         
   9   9   3          2.52         -2.45         4.73 o                         
  10   9   3         79.63         80.62         7.57 o                         
  11   9   3        191.05        196.02        10.92 o                         
  12   9   3         10.24          6.55         7.15 o                         
  13   9   3         15.72         13.87         7.90 o                         
  14   9   3         58.83         48.85        11.28 o                         
  15   9   3          0.49        -10.66        10.66 o                         
 -15  10   3         43.89         57.89        18.45 o                         
 -14  10   3         28.59         30.87        10.65 o                         
 -13  10   3        249.46        265.33        17.00 o                         
 -12  10   3          5.42         12.76         7.14 o                         
 -11  10   3         18.84         28.16         7.07 o                         
 -10  10   3         51.46         72.64         8.29 o                         
  -9  10   3        247.86        213.14         8.41 o                         
  -8  10   3        111.23        100.23         6.05 o                         
  -7  10   3       1385.34       1291.84        19.80 o                         
  -6  10   3        167.42        177.54         6.00 o                         
  -5  10   3        307.88        284.49         7.51 o                         
  -4  10   3       1298.61       1317.72        20.00 o                         
  -3  10   3        433.95        440.29         8.70 o                         
  -2  10   3       1030.65       1020.24        16.38 o                         
  -1  10   3         96.36         95.27         4.12 o                         
   0  10   3        191.23        220.21         5.99 o                         
   1  10   3        482.53        493.80         8.75 o                         
   2  10   3         60.90         69.09         3.75 o                         
   3  10   3          2.93          3.52         2.48 o                         
   4  10   3        395.86        405.42         8.18 o                         
   5  10   3        502.39        513.79        10.81 o                         
   6  10   3       1044.61        983.89        17.83 o                         
   7  10   3       4878.44       4909.21        72.79 o                         
   8  10   3       1213.08       1180.57        22.22 o                         
   9  10   3        272.54        257.96         9.87 o                         
  10  10   3         21.99         34.98         6.00 o                         
  11  10   3          2.52          8.70         6.84 o                         
  12  10   3         46.67         34.44         7.84 o                         
  13  10   3          8.43          9.27         7.95 o                         
  14  10   3         11.87          7.36         9.41 o                         
  15  10   3          2.35         -9.28        11.75 o                         
 -15  11   3         96.21        105.57        20.65 o                         
 -14  11   3         11.18         30.07        10.50 o                         
 -13  11   3          3.98         19.09         9.61 o                         
 -12  11   3        388.14        373.72        17.71 o                         
 -11  11   3         25.97         42.73         9.03 o                         
 -10  11   3        237.07        237.05        13.24 o                         
  -9  11   3         86.66         93.24         6.28 o                         
  -8  11   3         15.99         16.20         3.62 o                         
  -7  11   3        432.88        389.52         9.58 o                         
  -6  11   3        651.84        617.71        12.40 o                         
  -5  11   3        682.62        664.60        12.12 o                         
  -4  11   3        928.81        856.67        15.72 o                         
  -3  11   3       1004.94        994.71        17.14 o                         
  -2  11   3         39.44         68.69         3.72 o                         
  -1  11   3         18.57         18.04         3.07 o                         
   0  11   3         32.63         31.38         3.06 o                         
   1  11   3         52.67         56.04         3.10 o                         
   2  11   3         20.23         24.54         2.62 o                         
   3  11   3         18.78         15.27         2.81 o                         
   4  11   3        623.91        660.32        12.68 o                         
   5  11   3          0.70          4.88         3.50 o                         
   6  11   3        313.30        315.78         9.26 o                         
   7  11   3       1777.46       1812.00        30.53 o                         
   8  11   3        868.08        894.71        18.44 o                         
   9  11   3        124.59        119.29         7.51 o                         
  10  11   3         10.57          6.82         6.31 o                         
  11  11   3        246.13        232.87        13.14 o                         
  12  11   3         75.86         48.45         8.79 o                         
  13  11   3         95.42         89.41        10.85 o                         
  14  11   3         18.32         14.98        10.17 o                         
  15  11   3         40.44         40.09        14.15 o                         
 -15  12   3          0.82         25.96        15.26 o                         
 -14  12   3          8.41         20.86        10.65 o                         
 -13  12   3        383.08        402.36        20.85 o                         
 -12  12   3        694.43        719.14        25.41 o                         
 -11  12   3        507.17        503.92        19.83 o                         
 -10  12   3        494.47        471.77        18.51 o                         
  -9  12   3        121.61        145.32         9.69 o                         
  -8  12   3        306.87        306.99        11.17 o                         
  -7  12   3          0.58          6.18         3.90 o                         
  -6  12   3        735.82        669.68        15.79 o                         
  -5  12   3        433.21        388.16         9.82 o                         
  -4  12   3         60.70         78.29         5.22 o                         
  -3  12   3        736.49        740.02        13.06 o                         
  -2  12   3          2.46          5.78         2.68 o                         
  -1  12   3       1231.46       1217.06        19.30 o                         
   0  12   3        208.30        227.01         6.52 o                         
   1  12   3         68.17         80.25         4.14 o                         
   2  12   3         45.24         45.42         3.50 o                         
   3  12   3        263.52        258.17         6.75 o                         
   4  12   3          1.11          2.57         3.13 o                         
   5  12   3         23.94         32.04         4.65 o                         
   6  12   3        425.54        439.72        11.26 o                         
   7  12   3        860.37        821.08        17.01 o                         
   8  12   3          8.70          5.99         5.12 o                         
   9  12   3        140.02        146.66         8.10 o                         
  10  12   3          1.60         -3.17         5.47 o                         
  11  12   3         26.84         29.28         7.79 o                         
  12  12   3          7.60          8.50         7.94 o                         
  13  12   3         16.96         25.42         9.64 o                         
  14  12   3          9.79         15.95        13.25 o                         
  15  12   3          0.42        -21.18        26.88 o                         
 -15  13   3         41.04         54.03        23.55 o                         
 -14  13   3          1.84         26.26        10.81 o                         
 -13  13   3         66.59         82.32        12.31 o                         
 -12  13   3        317.53        289.22        17.77 o                         
 -11  13   3        346.33        355.99        17.10 o                         
 -10  13   3         18.23         25.94         9.90 o                         
  -9  13   3        788.33        760.66        22.36 o                         
  -8  13   3          1.18         -0.50         4.89 o                         
  -7  13   3        811.00        777.04        16.71 o                         
  -6  13   3         58.92         60.07         5.28 o                         
  -5  13   3        511.38        535.04        12.09 o                         
  -4  13   3         61.22         55.19         4.94 o                         
  -3  13   3         19.89         15.62         3.80 o                         
  -2  13   3        103.92        109.62         5.09 o                         
  -1  13   3       1508.89       1501.08        23.33 o                         
   0  13   3          3.55          5.72         2.78 o                         
   1  13   3          0.85         -1.07         2.91 o                         
   2  13   3        412.97        396.16         9.08 o                         
   3  13   3         19.22         20.53         3.22 o                         
   4  13   3        510.21        489.22        11.13 o                         
   5  13   3         79.16         78.54         5.59 o                         
   6  13   3        212.97        223.33         9.01 o                         
   7  13   3        485.82        491.18        13.16 o                         
   8  13   3        119.14        121.97         7.64 o                         
   9  13   3          5.10         -1.58         5.70 o                         
  10  13   3         42.13         24.74         6.32 o                         
  11  13   3          0.20         -0.59         7.38 o                         
  12  13   3        166.48        188.63        12.55 o                         
  13  13   3          3.07         17.21        10.73 o                         
  14  13   3         27.68         18.54        11.10 o                         
 -15  14   3         25.26         39.19        14.61 o                         
 -14  14   3         23.98         40.49        11.87 o                         
 -13  14   3         11.53         22.30        10.90 o                         
 -12  14   3         15.16         33.04        10.44 o                         
 -11  14   3        308.63        315.16        31.75 o                         
 -10  14   3          0.46          4.68         7.46 o                         
  -9  14   3         67.58         92.75        11.49 o                         
  -8  14   3        156.65        175.27         8.96 o                         
  -7  14   3        181.97        135.48         7.19 o                         
  -6  14   3        127.22        113.56         7.03 o                         
  -5  14   3       2818.86       2657.76        41.32 o                         
  -4  14   3         39.04         42.92         4.94 o                         
  -3  14   3        163.29        158.30         6.92 o                         
  -2  14   3         52.42         65.85         4.31 o                         
  -1  14   3        234.59        243.73         7.05 o                         
   0  14   3          0.49         -2.76         2.76 o                         
   1  14   3         29.88         31.73         3.74 o                         
   2  14   3        445.19        442.82        11.35 o                         
   3  14   3         37.99         48.42         4.34 o                         
   4  14   3        300.35        310.71         9.17 o                         
   5  14   3         32.49         35.12         4.95 o                         
   6  14   3         33.64         39.83         5.34 o                         
   7  14   3        660.92        708.06        15.96 o                         
   8  14   3         59.91         48.31         6.40 o                         
   9  14   3          0.09         -0.15         6.48 o                         
  10  14   3          4.76         -5.62         5.65 o                         
  11  14   3          1.10          0.40         6.69 o                         
  12  14   3         24.38          9.96        10.74 o                         
  13  14   3         14.27         17.57        10.11 o                         
  14  14   3        103.80        103.66        14.15 o                         
 -14  15   3         19.63         51.26        12.28 o                         
 -13  15   3          4.47         25.14        12.13 o                         
 -12  15   3         40.31         38.10        10.81 o                         
 -11  15   3          0.22         11.74         8.52 o                         
 -10  15   3         67.08         61.47         9.17 o                         
  -9  15   3         23.36         23.33         8.04 o                         
  -8  15   3         22.51         25.00         5.82 o                         
  -7  15   3          9.17          3.72         4.89 o                         
  -6  15   3          0.18         -3.91         3.91 o                         
  -5  15   3        385.77        357.71        10.65 o                         
  -4  15   3       1451.26       1370.61        24.65 o                         
  -3  15   3         54.10         67.03         5.52 o                         
  -2  15   3        206.40        229.68         7.55 o                         
  -1  15   3         52.71         68.75         6.11 o                         
   0  15   3        272.63        286.19         8.52 o                         
   1  15   3       2185.00       2177.62        32.78 o                         
   2  15   3        783.24        771.08        15.09 o                         
   3  15   3       1778.62       1701.03        26.05 o                         
   4  15   3         72.48         64.21         5.70 o                         
   5  15   3       1159.16       1094.94        19.95 o                         
   6  15   3        265.14        263.11         9.53 o                         
   7  15   3        285.48        324.52        11.28 o                         
   8  15   3        226.76        229.63         9.99 o                         
   9  15   3         32.58         37.95         6.66 o                         
  10  15   3          5.17          3.77         5.94 o                         
  11  15   3         17.59         12.78         6.80 o                         
  12  15   3          0.02         12.98         9.31 o                         
  13  15   3         36.37         44.41        10.36 o                         
  14  15   3          0.43         -3.08        10.23 o                         
 -14  16   3          6.82         31.15        11.87 o                         
 -13  16   3         31.67         34.61        11.67 o                         
 -12  16   3        692.29        745.95        34.54 o                         
 -11  16   3        419.59        427.91        24.37 o                         
 -10  16   3        101.60        120.83        12.25 o                         
  -9  16   3         57.47         55.10         8.87 o                         
  -8  16   3         12.68          2.18         6.53 o                         
  -7  16   3          3.24         -4.12         4.12 o                         
  -6  16   3         64.78         72.58         5.99 o                         
  -5  16   3         63.78         70.89         5.77 o                         
  -4  16   3       1628.06       1630.14        33.66 o                         
  -3  16   3         41.04         27.79         4.85 o                         
  -2  16   3        520.50        494.71        12.20 o                         
  -1  16   3        160.12        172.47         7.01 o                         
   0  16   3        290.43        294.64         8.39 o                         
   1  16   3       1369.77       1289.47        21.50 o                         
   2  16   3        239.65        269.68         8.81 o                         
   3  16   3       1498.47       1484.93        23.57 o                         
   4  16   3        724.48        687.64        15.11 o                         
   5  16   3        248.59        227.62         9.39 o                         
   6  16   3         34.08         22.48         5.59 o                         
   7  16   3          9.86          6.91         5.50 o                         
   8  16   3          9.88         10.43         6.19 o                         
   9  16   3          0.52         -5.78         5.78 o                         
  10  16   3         31.06         28.69         7.02 o                         
  11  16   3          2.64          6.83         6.94 o                         
  12  16   3         98.36        116.59        11.86 o                         
  13  16   3          0.53          3.74        11.08 o                         
  14  16   3         23.95         59.46        30.95 o                         
 -14  17   3          2.78         38.78        12.95 o                         
 -13  17   3          5.81         10.39        11.90 o                         
 -12  17   3        226.55        195.55        17.39 o                         
 -11  17   3         99.85         92.22        12.47 o                         
 -10  17   3          0.90          5.72         8.82 o                         
  -9  17   3        203.03        215.83        13.96 o                         
  -8  17   3         92.51         91.74         9.37 o                         
  -7  17   3         12.72          8.19         5.00 o                         
  -6  17   3        432.47        410.94        11.86 o                         
  -5  17   3          1.33          4.46         4.48 o                         
  -4  17   3        194.06        218.89         9.02 o                         
  -3  17   3        181.43        197.56         8.46 o                         
  -2  17   3         26.20         22.48         4.69 o                         
  -1  17   3       1027.48       1025.08        18.00 o                         
   0  17   3        963.63        919.28        17.43 o                         
   1  17   3        857.04        852.21        16.60 o                         
   2  17   3         37.54         35.09         4.76 o                         
   3  17   3        105.59        112.61         6.70 o                         
   4  17   3        197.52        185.42         8.52 o                         
   5  17   3          2.86          5.52         4.72 o                         
   6  17   3         44.81         49.16         7.12 o                         
   7  17   3        100.32         97.44         7.86 o                         
   8  17   3          1.90          0.59         5.77 o                         
   9  17   3         84.27         99.40         8.80 o                         
  10  17   3         15.01         11.15        10.38 o                         
  11  17   3         84.26         95.77        10.16 o                         
  12  17   3         10.28          3.94        13.70 o                         
  13  17   3          3.76         13.42        11.27 o                         
 -13  18   3         88.32        123.65        14.84 o                         
 -12  18   3        155.69        156.95        16.15 o                         
 -11  18   3        111.64        120.03        13.20 o                         
 -10  18   3        389.73        391.26        24.22 o                         
  -9  18   3         57.09         71.13        10.32 o                         
  -8  18   3        191.41        199.71        12.43 o                         
  -7  18   3         68.92         76.71         6.56 o                         
  -6  18   3        285.20        290.91        10.57 o                         
  -5  18   3        901.70        896.71        21.29 o                         
  -4  18   3        106.10        121.66         7.40 o                         
  -3  18   3         25.66         21.51         5.48 o                         
  -2  18   3          0.12         -4.08         4.08 o                         
  -1  18   3        163.95        181.81         7.73 o                         
   0  18   3          1.39         -2.82         2.82 o                         
   1  18   3       1036.14       1029.54        19.30 o                         
   2  18   3        744.38        693.38        14.75 o                         
   3  18   3        203.21        200.07         8.87 o                         
   4  18   3        229.62        223.93        11.90 o                         
   5  18   3        235.97        220.67         9.51 o                         
   6  18   3          4.88         -7.45         7.45 o                         
   7  18   3        250.84        242.72        11.10 o                         
   8  18   3         12.03         11.36         6.30 o                         
   9  18   3        410.08        437.88        18.69 o                         
  10  18   3          0.62         -7.03         7.03 o                         
  11  18   3         50.36         43.48         9.24 o                         
  12  18   3         66.93         80.40        12.48 o                         
  13  18   3         53.33         50.69        13.69 o                         
 -13  19   3          0.94         24.05        14.62 o                         
 -12  19   3         28.57         35.62        11.73 o                         
 -11  19   3         62.18         85.15        12.96 o                         
 -10  19   3          1.11         23.42         9.43 o                         
  -9  19   3          0.64         -1.94         8.53 o                         
  -8  19   3          0.37          3.47         7.00 o                         
  -7  19   3         32.17         27.39         5.58 o                         
  -6  19   3        223.25        234.59         9.59 o                         
  -5  19   3        432.65        434.35        13.41 o                         
  -4  19   3        441.80        442.92        13.06 o                         
  -3  19   3       1195.98       1165.43        22.61 o                         
  -2  19   3        194.56        218.85         9.14 o                         
  -1  19   3        185.69        174.84         8.29 o                         
   0  19   3        138.38        132.98         7.39 o                         
   1  19   3        182.82        165.68         7.69 o                         
   2  19   3         48.69         52.20         5.42 o                         
   3  19   3         98.55        108.81         7.41 o                         
   4  19   3         23.64         12.69         5.33 o                         
   5  19   3         64.61         60.21         6.51 o                         
   6  19   3        120.47        105.98         7.71 o                         
   7  19   3          4.33          3.00         6.44 o                         
   8  19   3         18.80         28.41         7.15 o                         
   9  19   3         54.57         59.80         8.33 o                         
  10  19   3         76.74         79.95         9.69 o                         
  11  19   3        258.92        258.29        14.54 o                         
  12  19   3         66.67         73.52        16.87 o                         
  13  19   3         26.08          3.67        26.06 o                         
 -13  20   3         62.43         81.21        17.22 o                         
 -12  20   3         11.20         39.06        11.80 o                         
 -11  20   3        273.85        319.16        19.90 o                         
 -10  20   3         75.29         56.71        11.65 o                         
  -9  20   3         35.86         30.29         9.62 o                         
  -8  20   3          1.97         -1.88        11.46 o                         
  -7  20   3          3.47          5.85         6.08 o                         
  -6  20   3        382.82        385.92        12.32 o                         
  -5  20   3        669.76        608.50        17.08 o                         
  -4  20   3        359.85        350.92        11.72 o                         
  -3  20   3        277.52        278.96        10.64 o                         
  -2  20   3         53.44         51.98         6.04 o                         
  -1  20   3         57.21         58.97         5.89 o                         
   0  20   3        894.90        861.06        18.35 o                         
   1  20   3       1034.39        985.60        19.15 o                         
   2  20   3          0.06         -4.10         4.10 o                         
   3  20   3          4.48         -1.11         5.02 o                         
   4  20   3         29.18         29.00         7.12 o                         
   5  20   3         56.28         44.86         6.40 o                         
   6  20   3        261.97        280.37        11.41 o                         
   7  20   3         39.72         34.15         6.98 o                         
   8  20   3          5.98          0.47         6.52 o                         
   9  20   3         56.70         57.33         8.63 o                         
  10  20   3         15.63         13.31         8.85 o                         
  11  20   3         16.88         33.22        11.16 o                         
  12  20   3         48.34         57.86        14.84 o                         
 -12  21   3         17.20         21.17        12.41 o                         
 -11  21   3         24.22         41.27        12.20 o                         
 -10  21   3         37.12         42.22        12.97 o                         
  -9  21   3          7.19         -7.47         9.07 o                         
  -8  21   3          8.37          8.51        11.12 o                         
  -7  21   3        259.35        266.89        12.64 o                         
  -6  21   3         11.52          9.24         5.28 o                         
  -5  21   3         16.14         15.08         5.31 o                         
  -4  21   3          1.29         -1.65         5.12 o                         
  -3  21   3        250.97        260.85        10.51 o                         
  -2  21   3         75.07         79.90         6.81 o                         
  -1  21   3         82.47         84.75         7.22 o                         
   0  21   3        415.83        423.51        13.67 o                         
   1  21   3        379.66        391.52        11.60 o                         
   2  21   3        107.54        102.95         7.00 o                         
   3  21   3         23.16         26.01         5.98 o                         
   4  21   3        303.79        335.86        13.45 o                         
   5  21   3         44.49         46.60         6.68 o                         
   6  21   3        142.91        154.06         9.46 o                         
   7  21   3          1.28         -3.77         6.49 o                         
   8  21   3         58.97         49.50         8.75 o                         
   9  21   3         52.73         60.20        10.26 o                         
  10  21   3          0.20         -3.22        11.47 o                         
  11  21   3        183.64        192.29        14.55 o                         
  12  21   3        185.92        188.70        19.68 o                         
 -12  22   3         13.34         20.89        14.76 o                         
 -11  22   3         11.75         17.05        13.41 o                         
 -10  22   3         46.30         57.71        11.34 o                         
  -9  22   3          5.26         -7.95         7.95 o                         
  -8  22   3        161.48        141.49        17.00 o                         
  -7  22   3         20.88         31.48         8.26 o                         
  -6  22   3         25.46         29.96         6.61 o                         
  -5  22   3         29.52         37.09         6.30 o                         
  -4  22   3         80.52         75.44         7.16 o                         
  -3  22   3        180.77        198.52         9.63 o                         
  -2  22   3        101.57        106.01         7.96 o                         
  -1  22   3        460.64        455.27        14.22 o                         
   0  22   3         97.07         94.92         7.41 o                         
   1  22   3        246.64        234.34        10.01 o                         
   2  22   3         27.27         22.60         6.37 o                         
   3  22   3          5.90          9.04         5.55 o                         
   4  22   3         42.19         35.74         6.79 o                         
   5  22   3        425.78        468.78        15.46 o                         
   6  22   3        137.45        125.04        10.21 o                         
   7  22   3         61.15         69.51         9.30 o                         
   8  22   3         17.47          8.98         9.21 o                         
   9  22   3         64.82         97.04        11.38 o                         
  10  22   3         42.75         40.45        10.30 o                         
  11  22   3         58.36         74.36        13.49 o                         
 -11  23   3        144.39        146.42        19.60 o                         
 -10  23   3          5.24          5.50        10.61 o                         
  -9  23   3         65.78         81.34        12.82 o                         
  -8  23   3         29.13         28.70        10.10 o                         
  -7  23   3         10.43         16.76         8.20 o                         
  -6  23   3         47.66         57.53         7.71 o                         
  -5  23   3        343.58        339.42        13.49 o                         
  -4  23   3        183.22        186.73         9.60 o                         
  -3  23   3          0.66          5.08         7.19 o                         
  -2  23   3        404.37        388.73        17.30 o                         
  -1  23   3          7.41          4.49         5.53 o                         
   0  23   3          8.04         12.08         5.80 o                         
   1  23   3         16.28         10.34         5.72 o                         
   2  23   3         77.79         93.92         8.45 o                         
   3  23   3         31.22         29.18         7.09 o                         
   4  23   3          6.34          7.96         6.62 o                         
   5  23   3          3.65          6.20         7.47 o                         
   6  23   3         73.69         77.03         9.11 o                         
   7  23   3         62.30         63.88         9.06 o                         
   8  23   3         53.73         52.96        12.07 o                         
   9  23   3         59.92         58.41        10.49 o                         
  10  23   3         24.74         25.35        10.18 o                         
  11  23   3        157.22        157.20        18.75 o                         
 -11  24   3         14.29         17.74        13.23 o                         
 -10  24   3          0.00        -10.93        10.93 o                         
  -9  24   3         50.70         47.61        12.29 o                         
  -8  24   3         97.71        109.04        13.46 o                         
  -7  24   3         18.32          4.51         8.02 o                         
  -6  24   3         71.53         59.99         9.30 o                         
  -5  24   3         22.07         26.55         6.38 o                         
  -4  24   3        157.33        158.49         9.34 o                         
  -3  24   3         68.79         66.06         7.79 o                         
  -2  24   3         18.91          8.58         6.00 o                         
  -1  24   3         35.57         38.43         7.11 o                         
   0  24   3        296.07        314.18        13.41 o                         
   1  24   3         49.78         60.43         7.68 o                         
   2  24   3         41.93         43.11         8.35 o                         
   3  24   3         87.31         75.89         8.42 o                         
   4  24   3         15.85         23.18         7.43 o                         
   5  24   3         88.90        112.34        11.12 o                         
   6  24   3         85.49         91.58        11.88 o                         
   7  24   3         17.62         26.52         9.01 o                         
   8  24   3        151.56        169.41        13.42 o                         
   9  24   3         19.34         19.90        10.25 o                         
  10  24   3          1.80         -7.79        17.30 o                         
 -10  25   3         67.04         92.21        20.12 o                         
  -9  25   3         99.41        102.30        15.40 o                         
  -8  25   3          0.42         -8.80         9.65 o                         
  -7  25   3        420.18        403.81        29.51 o                         
  -6  25   3          0.39         -4.45         8.00 o                         
  -5  25   3        292.36        297.45        13.12 o                         
  -4  25   3         43.21         37.15         7.37 o                         
  -3  25   3          0.01         -5.91         5.91 o                         
  -2  25   3        147.75        166.61        10.68 o                         
  -1  25   3         24.33         14.70         6.55 o                         
   0  25   3        346.55        333.62        14.04 o                         
   1  25   3         37.49         26.34         7.85 o                         
   2  25   3          1.61         -2.87         6.73 o                         
   3  25   3         12.55          1.03         7.00 o                         
   4  25   3          0.29          1.46         6.96 o                         
   5  25   3        220.08        236.55        14.54 o                         
   6  25   3          0.46          3.70        10.56 o                         
   7  25   3        102.76        102.00        11.85 o                         
   8  25   3        150.51        145.61        14.87 o                         
   9  25   3         17.10         30.18        23.54 o                         
  10  25   3         51.23         22.73        19.48 o                         
  -9  26   3          9.40          3.86        18.29 o                         
  -8  26   3          3.63         -6.94        10.74 o                         
  -7  26   3          2.92          1.38         9.21 o                         
  -6  26   3        683.59        697.65        32.03 o                         
  -5  26   3         13.07          0.02         7.59 o                         
  -4  26   3          1.32         -2.54         6.83 o                         
  -3  26   3         61.76         66.86         8.35 o                         
  -2  26   3         77.80         77.75         8.81 o                         
  -1  26   3         36.43         44.41         7.85 o                         
   0  26   3         62.33         67.93         8.45 o                         
   1  26   3         95.14         95.38        11.00 o                         
   2  26   3         63.52         48.61         9.90 o                         
   3  26   3         32.57         32.94         8.67 o                         
   4  26   3         21.82         34.17         8.59 o                         
   5  26   3          1.55          4.00         7.29 o                         
   6  26   3         56.32         46.36        11.28 o                         
   7  26   3        196.69        209.27        20.83 o                         
   8  26   3          0.48          7.01         9.95 o                         
   9  26   3          0.92        -12.43        12.43 o                         
  -9  27   3          0.47         19.09        15.41 o                         
  -8  27   3         22.85         34.39        16.44 o                         
  -7  27   3          0.39          2.13         9.98 o                         
  -6  27   3         88.67        124.34        13.55 o                         
  -5  27   3        123.97        146.59        13.63 o                         
  -4  27   3         46.44         48.95         8.62 o                         
  -3  27   3         19.58         11.36         7.47 o                         
  -2  27   3         41.60         43.82         8.01 o                         
  -1  27   3        102.70        105.84         9.81 o                         
   0  27   3         70.91         50.01         8.22 o                         
   1  27   3          0.32         -8.08         8.08 o                         
   2  27   3         32.05         44.64        10.27 o                         
   3  27   3         29.60         23.66         9.74 o                         
   4  27   3         24.37         20.79         8.64 o                         
   5  27   3        354.81        375.75        21.14 o                         
   6  27   3         15.55         17.82         9.53 o                         
   7  27   3        169.58        191.87        14.95 o                         
   8  27   3         35.89         19.20        13.03 o                         
  -8  28   3          3.17         -9.86        18.03 o                         
  -7  28   3          0.22        -11.62        11.62 o                         
  -6  28   3          9.33         31.33        11.04 o                         
  -5  28   3         80.06         44.00        14.60 o                         
  -4  28   3          0.25         -7.25         7.25 o                         
  -3  28   3         17.88          9.20         7.62 o                         
  -2  28   3         41.10         37.38         8.42 o                         
  -1  28   3        131.09        141.80        10.99 o                         
   0  28   3         24.32         12.86         9.99 o                         
   1  28   3        254.47        256.58        16.08 o                         
   2  28   3        130.69        120.00        12.57 o                         
   3  28   3          0.94        -10.52        10.52 o                         
   4  28   3          5.08         -8.70        10.89 o                         
   5  28   3         36.63         49.43        11.04 o                         
   6  28   3          4.58          8.78         9.90 o                         
   7  28   3          8.22         18.14        10.73 o                         
  -7  29   3         94.49         69.61        18.07 o                         
  -6  29   3          0.19          0.52        18.28 o                         
  -5  29   3         20.94         10.34        13.21 o                         
  -4  29   3          8.92         -7.80        12.78 o                         
  -3  29   3          3.43         -7.88         7.88 o                         
  -2  29   3         40.03         40.05         8.98 o                         
  -1  29   3          0.74         -6.79         7.37 o                         
   0  29   3         55.74         42.07        10.69 o                         
   1  29   3        164.82        171.04        18.12 o                         
   2  29   3         90.29        119.67        13.39 o                         
   3  29   3          8.46         -0.51        10.29 o                         
   4  29   3         73.82         74.14        16.03 o                         
   5  29   3         73.01         78.84        15.14 o                         
   6  29   3          0.06         -6.23        11.38 o                         
  -6  30   3          0.92         13.29        17.72 o                         
  -5  30   3          0.43          6.05        26.92 o                         
  -4  30   3         32.93         37.56        13.49 o                         
  -3  30   3         50.22         33.63        11.08 o                         
  -2  30   3          7.48          2.23         8.02 o                         
  -1  30   3          2.13         -5.67         7.64 o                         
   0  30   3         18.55          7.10         9.91 o                         
   1  30   3         87.64        109.54        13.77 o                         
   2  30   3         70.10         64.03        12.23 o                         
   3  30   3         21.21         10.65        12.16 o                         
   4  30   3        140.46        140.71        18.20 o                         
   5  30   3         89.70         76.79        16.10 o                         
  -4  31   3         69.64         77.60        17.94 o                         
  -3  31   3          3.12         -8.20         8.20 o                         
  -2  31   3          2.61         -1.35         9.72 o                         
  -1  31   3         25.68         26.63         9.76 o                         
   0  31   3          3.21         -9.35         9.35 o                         
   1  31   3         39.48         50.88        13.96 o                         
   2  31   3         20.65         23.94        12.20 o                         
   3  31   3         78.46         90.39        16.74 o                         
   4  31   3         19.79         60.68        26.47 o                         
  -1  32   3         18.84         12.55        18.93 o                         
   0  32   3         11.22         18.08        17.01 o                         
   1  32   3          9.91         19.14        22.81 o                         
 -16   0   4          6.00          6.19        18.03 o                         
 -15   0   4         20.42          7.23        17.71 o                         
 -14   0   4        150.56        175.71        35.21 o                         
 -13   0   4          3.49         11.18        18.33 o                         
 -12   0   4        537.11        501.50        25.67 o                         
 -11   0   4          8.05          1.88         8.83 o                         
 -10   0   4       1049.75        939.02        33.23 o                         
  -9   0   4        359.22        355.56        17.22 o                         
  -8   0   4         42.93         35.82         7.52 o                         
  -7   0   4       1000.02        982.93        24.88 o                         
  -6   0   4        798.37        744.43        21.21 o                         
  -5   0   4        593.93        665.49        17.83 o                         
  -4   0   4        505.57        506.74        14.44 o                         
  -3   0   4       2271.85       2334.32        40.07 o                         
  -2   0   4       2812.48       3001.33        53.94 o                         
  -1   0   4        167.86        144.91         7.14 o                         
   0   0   4        142.40        131.93         6.10 o                         
   1   0   4        124.76        138.85         6.13 o                         
   2   0   4        249.99        269.33         7.84 o                         
   3   0   4        545.24        543.12        12.33 o                         
   4   0   4       1970.77       2037.00        36.39 o                         
   5   0   4        309.90        290.17         9.01 o                         
   6   0   4         49.68         28.09         4.56 o                         
   7   0   4        106.29         94.41         9.03 o                         
   8   0   4        546.57        479.11        20.86 o                         
   9   0   4         40.71         35.58         9.21 o                         
  10   0   4         19.68         31.33        10.44 o                         
  11   0   4          3.75          8.65        10.27 o                         
  12   0   4        227.42        212.39        27.09 o                         
  13   0   4          0.98          5.09        13.27 o                         
  14   0   4         16.19         13.61        12.11 o                         
  15   0   4         54.36         30.73        15.10 o                         
 -16   1   4          3.55          5.17        14.17 o                         
 -15   1   4          2.42         -1.85        12.60 o                         
 -14   1   4          7.02         10.84        12.60 o                         
 -13   1   4         24.94         40.74        10.14 o                         
 -12   1   4         48.18         50.15         8.25 o                         
 -11   1   4        499.41        429.17        16.55 o                         
 -10   1   4        748.48        660.88        18.86 o                         
  -9   1   4        596.65        535.57        15.42 o                         
  -8   1   4        802.79        783.73        16.33 o                         
  -7   1   4          0.77          0.51         3.26 o                         
  -6   1   4         12.92         12.98         3.21 o                         
  -5   1   4       1595.20       1507.49        24.17 o                         
  -4   1   4         22.91         14.27         2.66 o                         
  -3   1   4        947.07       1000.43        14.33 o                         
  -2   1   4         56.94         66.11         3.52 o                         
  -1   1   4         91.01         63.10         3.33 o                         
   0   1   4       3119.10       3150.44        36.66 o                         
   1   1   4        442.97        427.96         7.40 o                         
   2   1   4       2164.74       2158.62        26.00 o                         
   3   1   4         76.76         80.14         4.18 o                         
   4   1   4        920.87        922.59        14.05 o                         
   5   1   4        119.53        129.75         4.55 o                         
   6   1   4        188.65        200.37         5.64 o                         
   7   1   4         40.65         34.88         4.66 o                         
   8   1   4          2.14          0.92         4.96 o                         
   9   1   4        166.95        136.27        13.17 o                         
  10   1   4         12.42         12.10         7.16 o                         
  11   1   4         53.03         48.70         8.49 o                         
  12   1   4        364.92        352.28        18.58 o                         
  13   1   4          0.31          1.26         8.20 o                         
  14   1   4        125.29        104.82        12.12 o                         
  15   1   4          5.82          0.04        10.49 o                         
 -16   2   4          4.56         -3.81        12.89 o                         
 -15   2   4         90.50        113.86        16.82 o                         
 -14   2   4          2.19         -3.44        11.57 o                         
 -13   2   4        319.84        320.82        17.82 o                         
 -12   2   4          1.06          3.46         6.86 o                         
 -11   2   4        134.78        122.75         9.67 o                         
 -10   2   4          8.73          6.96         5.56 o                         
  -9   2   4         61.98         53.89         5.83 o                         
  -8   2   4         49.93         35.38         5.09 o                         
  -7   2   4        128.59        136.94         7.07 o                         
  -6   2   4         71.32         73.62         4.71 o                         
  -5   2   4        129.65        139.38         5.32 o                         
  -4   2   4          8.06          9.37         2.65 o                         
  -3   2   4        787.49        744.76        11.77 o                         
  -2   2   4        675.59        654.22        10.06 o                         
  -1   2   4          6.90          8.27         2.27 o                         
   0   2   4        747.45        741.19        13.67 o                         
   1   2   4       1380.27       1414.04        19.53 o                         
   2   2   4        297.11        300.54         5.78 o                         
   3   2   4        115.97        107.37         3.79 o                         
   4   2   4        226.72        211.78         5.18 o                         
   5   2   4        352.70        346.48         7.19 o                         
   6   2   4        238.25        238.25         6.53 o                         
   7   2   4         65.97         66.92         4.83 o                         
   8   2   4        129.73        123.14         7.83 o                         
   9   2   4         14.98         12.71         6.18 o                         
  10   2   4          6.53         -6.55         6.55 o                         
  11   2   4         10.81          9.41         6.60 o                         
  12   2   4        372.15        381.82        20.89 o                         
  13   2   4        129.69        142.71        12.26 o                         
  14   2   4        223.62        234.57        15.43 o                         
  15   2   4          5.66          4.23         9.07 o                         
 -16   3   4          0.25          6.15        13.54 o                         
 -15   3   4         22.86         34.82        13.92 o                         
 -14   3   4         81.62         96.95        15.40 o                         
 -13   3   4          2.77          2.05         9.47 o                         
 -12   3   4          2.57         24.15         7.54 o                         
 -11   3   4       1184.19       1071.02        26.21 o                         
 -10   3   4         14.45         12.50         6.17 o                         
  -9   3   4        832.86        756.76        17.40 o                         
  -8   3   4        273.13        289.64        10.38 o                         
  -7   3   4          6.43         -2.22         4.37 o                         
  -6   3   4        926.87        896.01        17.99 o                         
  -5   3   4          1.37          2.72         2.74 o                         
  -4   3   4          4.32          6.04         2.26 o                         
  -3   3   4         84.62        115.89         3.89 o                         
  -2   3   4       1319.79       1369.34        17.65 o                         
  -1   3   4          5.58          1.87         1.88 o                         
   0   3   4         97.11         92.70         3.68 o                         
   1   3   4        585.15        605.29         8.94 o                         
   2   3   4          2.07          1.26         2.59 o                         
   3   3   4         33.54         35.32         2.69 o                         
   4   3   4         21.37         24.22         2.44 o                         
   5   3   4        391.13        409.12         8.09 o                         
   6   3   4        170.95        176.53         6.82 o                         
   7   3   4         86.13         94.64         5.57 o                         
   8   3   4        948.12        922.98        19.87 o                         
   9   3   4        190.57        193.23        10.32 o                         
  10   3   4        249.25        258.50        12.49 o                         
  11   3   4        378.10        374.88        17.23 o                         
  12   3   4        299.04        285.69        14.08 o                         
  13   3   4          0.34         -1.02         8.63 o                         
  14   3   4         36.00         22.56         9.85 o                         
  15   3   4        125.65        122.81        14.19 o                         
 -16   4   4         16.79         11.20        13.21 o                         
 -15   4   4          0.01         27.38        14.06 o                         
 -14   4   4         45.84         60.64        14.21 o                         
 -13   4   4          1.39         10.12         9.36 o                         
 -12   4   4        223.94        205.52        19.72 o                         
 -11   4   4        219.19        185.07        10.43 o                         
 -10   4   4        330.32        322.82        12.08 o                         
  -9   4   4         12.48         10.29         5.33 o                         
  -8   4   4        103.71         91.30         6.72 o                         
  -7   4   4        390.90        368.83        12.00 o                         
  -6   4   4         36.14         37.63         4.21 o                         
  -5   4   4          3.38         11.57         2.77 o                         
  -4   4   4         12.50         17.52         2.43 o                         
  -3   4   4         33.02         21.06         2.18 o                         
  -2   4   4        358.17        354.22         6.58 o                         
  -1   4   4       2114.47       2231.28        27.45 o                         
   0   4   4        339.34        393.71         7.05 o                         
   1   4   4       2077.32       2168.56        24.81 o                         
   2   4   4         19.66         16.74         2.86 o                         
   3   4   4         29.37         28.15         2.46 o                         
   4   4   4         36.23         26.69         2.66 o                         
   5   4   4         26.40         28.58         2.78 o                         
   6   4   4        127.14        118.80         5.54 o                         
   7   4   4         32.13         21.26         4.87 o                         
   8   4   4          1.23          6.96         5.39 o                         
   9   4   4        228.97        219.98        10.38 o                         
  10   4   4          2.34         -1.34         6.17 o                         
  11   4   4          0.03          6.90         7.04 o                         
  12   4   4         30.32         30.07         8.31 o                         
  13   4   4          7.90         -0.29         8.17 o                         
  14   4   4         68.81         72.94        11.27 o                         
  15   4   4         61.69         48.70        16.73 o                         
 -16   5   4          0.50         10.02        17.99 o                         
 -15   5   4         42.05         73.70        15.56 o                         
 -14   5   4         13.73         26.39        14.02 o                         
 -13   5   4          0.93          4.55         8.98 o                         
 -12   5   4        261.07        255.97        15.63 o                         
 -11   5   4        246.33        238.85        10.90 o                         
 -10   5   4        833.75        812.17        19.08 o                         
  -9   5   4        416.25        409.95        12.27 o                         
  -8   5   4        156.11        154.31         7.79 o                         
  -7   5   4         19.69         15.48         4.29 o                         
  -6   5   4         59.63         46.85         4.75 o                         
  -5   5   4         68.71         84.17         4.48 o                         
  -4   5   4        282.59        308.55         7.05 o                         
  -3   5   4       1194.34       1372.74        19.08 o                         
  -2   5   4        874.61        896.50        12.82 o                         
  -1   5   4       2851.97       3156.96        36.79 o                         
   0   5   4        707.55        670.50        10.95 o                         
   1   5   4        513.56        585.03         9.53 o                         
   2   5   4       2573.90       2642.36        34.35 o                         
   3   5   4         64.91         71.03         3.58 o                         
   4   5   4         82.01         66.91         3.01 o                         
   5   5   4         12.09         15.05         2.57 o                         
   6   5   4        263.60        249.63         7.92 o                         
   7   5   4          6.21          2.82         3.78 o                         
   8   5   4        135.47        146.44         9.25 o                         
   9   5   4         49.90         53.66         6.92 o                         
  10   5   4         55.29         46.52         8.50 o                         
  11   5   4         27.04         22.21         8.47 o                         
  12   5   4         85.43         74.97         9.27 o                         
  13   5   4         27.53         20.52         8.56 o                         
  14   5   4          0.36          8.11        11.10 o                         
  15   5   4          6.75          1.15        10.83 o                         
 -16   6   4          0.21         -2.93        14.79 o                         
 -15   6   4         35.82         63.68        15.61 o                         
 -14   6   4         75.44         72.11        12.99 o                         
 -13   6   4         31.78         37.50        10.49 o                         
 -12   6   4          7.91          2.25         7.76 o                         
 -11   6   4        358.17        348.40        13.42 o                         
 -10   6   4        159.42        159.00         8.46 o                         
  -9   6   4          1.48          1.46         4.81 o                         
  -8   6   4        189.12        189.56        10.17 o                         
  -7   6   4        248.69        237.63         9.00 o                         
  -6   6   4         51.77         44.52         4.54 o                         
  -5   6   4         98.56        115.83         4.88 o                         
  -4   6   4          0.02          0.16         2.58 o                         
  -3   6   4         36.82         53.45         3.58 o                         
  -2   6   4          0.75          1.70         1.51 o                         
  -1   6   4       1650.68       1671.10        21.84 o                         
   0   6   4        106.57        131.62         4.40 o                         
   1   6   4       2419.26       2396.49        30.38 o                         
   2   6   4        471.23        494.59         9.28 o                         
   3   6   4          8.60         10.02         2.39 o                         
   4   6   4         19.31         26.38         2.58 o                         
   5   6   4         31.31         21.30         3.33 o                         
   6   6   4         49.61         58.89         4.88 o                         
   7   6   4         87.48         77.43         5.50 o                         
   8   6   4         12.68         17.11         4.64 o                         
   9   6   4          1.44         -1.56         5.28 o                         
  10   6   4         98.39         88.87         8.53 o                         
  11   6   4          9.97          3.01         6.53 o                         
  12   6   4         15.01          7.86         7.52 o                         
  13   6   4        248.93        240.86        13.94 o                         
  14   6   4          0.95          2.68         9.76 o                         
  15   6   4          0.49        -10.31        10.31 o                         
 -15   7   4          5.80         10.59        15.17 o                         
 -14   7   4         32.00         37.88        10.99 o                         
 -13   7   4          0.60         -8.09         8.52 o                         
 -12   7   4          7.80         11.47         8.25 o                         
 -11   7   4        359.94        319.20        12.65 o                         
 -10   7   4         27.10         26.29         5.44 o                         
  -9   7   4         18.82         24.68         5.08 o                         
  -8   7   4          0.71          0.94         4.31 o                         
  -7   7   4         48.96         52.06         5.17 o                         
  -6   7   4        261.22        254.21         9.96 o                         
  -5   7   4         64.65         59.29         3.85 o                         
  -4   7   4        103.14         99.94         4.43 o                         
  -3   7   4        557.56        527.06         9.78 o                         
  -2   7   4         26.47         31.97         2.49 o                         
  -1   7   4       1302.59       1344.59        18.75 o                         
   0   7   4       1066.52       1144.71        15.46 o                         
   1   7   4        571.62        585.50         9.85 o                         
   2   7   4       1180.27       1146.86        17.97 o                         
   3   7   4        313.51        311.84         7.28 o                         
   4   7   4          2.33          4.52         2.58 o                         
   5   7   4          5.69          4.71         3.29 o                         
   6   7   4         23.08         26.37         4.24 o                         
   7   7   4         24.94         16.82         4.73 o                         
   8   7   4        142.03        133.23         7.08 o                         
   9   7   4        148.91        149.89         9.47 o                         
  10   7   4          6.33         -4.19         6.18 o                         
  11   7   4        339.16        319.48        13.68 o                         
  12   7   4          1.91         10.02         7.95 o                         
  13   7   4        156.62        146.79        12.31 o                         
  14   7   4          1.42         -7.99         8.75 o                         
  15   7   4        113.75         96.58        13.52 o                         
 -15   8   4          4.00          0.07        17.19 o                         
 -14   8   4         13.62         14.16        11.73 o                         
 -13   8   4         12.08         -1.31         9.17 o                         
 -12   8   4         16.00         13.27         7.63 o                         
 -11   8   4         35.15         20.08         6.76 o                         
 -10   8   4        363.39        354.06        11.84 o                         
  -9   8   4        782.23        732.48        15.86 o                         
  -8   8   4         12.26          7.81         4.34 o                         
  -7   8   4       1000.23        922.13        17.11 o                         
  -6   8   4         68.22         61.98         4.92 o                         
  -5   8   4        170.74        190.38         6.16 o                         
  -4   8   4         91.14         95.52         4.46 o                         
  -3   8   4         73.02         69.79         3.92 o                         
  -2   8   4          1.47          0.26         2.00 o                         
  -1   8   4        351.35        428.59         8.13 o                         
   0   8   4        575.30        577.07         9.66 o                         
   1   8   4        647.49        696.96        10.84 o                         
   2   8   4        924.03        901.86        14.30 o                         
   3   8   4          1.88         -2.46         2.46 o                         
   4   8   4          7.86          9.10         3.06 o                         
   5   8   4         13.97          6.14         3.88 o                         
   6   8   4        669.52        677.76        14.25 o                         
   7   8   4         45.19         41.85         5.34 o                         
   8   8   4        134.24        131.93         7.57 o                         
   9   8   4         13.06          9.38         5.89 o                         
  10   8   4         85.62         76.56         8.31 o                         
  11   8   4         24.65         31.71         7.61 o                         
  12   8   4         84.33         71.62         9.85 o                         
  13   8   4         82.60         80.60        10.61 o                         
  14   8   4         44.20         19.67        11.29 o                         
  15   8   4          0.08        -10.33        10.33 o                         
 -15   9   4         48.38         75.49        24.30 o                         
 -14   9   4         11.87         -1.57        13.35 o                         
 -13   9   4          1.83          4.93         9.96 o                         
 -12   9   4         59.07         55.23         9.79 o                         
 -11   9   4          6.05         12.18         7.96 o                         
 -10   9   4        538.42        535.34        13.80 o                         
  -9   9   4       1836.62       1750.23        29.78 o                         
  -8   9   4          3.29          2.47         4.67 o                         
  -7   9   4        151.74        162.88         7.18 o                         
  -6   9   4        502.68        506.56        11.56 o                         
  -5   9   4         27.75         30.19         3.62 o                         
  -4   9   4        119.48        136.18         5.25 o                         
  -3   9   4         17.23         23.52         3.08 o                         
  -2   9   4        413.27        418.26         8.42 o                         
  -1   9   4        106.48        142.71         4.48 o                         
   0   9   4         34.21         42.97         2.96 o                         
   1   9   4        712.10        694.57        11.69 o                         
   2   9   4        316.97        341.68         7.29 o                         
   3   9   4         84.10         82.96         4.27 o                         
   4   9   4        121.95        116.07         5.68 o                         
   5   9   4         18.45          7.89         4.66 o                         
   6   9   4        908.94        961.76        17.96 o                         
   7   9   4         24.26         27.28         4.98 o                         
   8   9   4        168.80        199.30         8.79 o                         
   9   9   4          1.14          4.19         4.95 o                         
  10   9   4        210.21        208.22        11.13 o                         
  11   9   4        139.52        129.96        10.01 o                         
  12   9   4        268.68        266.07        15.36 o                         
  13   9   4          1.74         -5.28         8.44 o                         
  14   9   4        128.77        125.85        16.78 o                         
 -15  10   4         45.02         87.36        24.30 o                         
 -14  10   4         24.58         44.08        13.34 o                         
 -13  10   4          1.52          5.11         9.08 o                         
 -12  10   4         57.91         59.51        12.44 o                         
 -11  10   4         26.23         35.11        11.51 o                         
 -10  10   4          1.77          4.43         4.91 o                         
  -9  10   4        762.01        736.85        16.97 o                         
  -8  10   4        541.53        539.07        14.03 o                         
  -7  10   4        846.03        821.26        16.91 o                         
  -6  10   4         26.13         22.12         4.66 o                         
  -5  10   4        427.64        433.95         9.86 o                         
  -4  10   4        269.93        256.43         8.62 o                         
  -3  10   4         22.73         23.98         3.75 o                         
  -2  10   4        261.78        270.09         7.66 o                         
  -1  10   4       1889.89       1915.70        27.47 o                         
   0  10   4          0.58         -0.32         2.23 o                         
   1  10   4       1552.25       1506.01        21.77 o                         
   2  10   4         19.33         23.32         3.10 o                         
   3  10   4          4.25          1.21         2.64 o                         
   4  10   4        239.86        230.53         7.69 o                         
   5  10   4          8.27          2.54         3.70 o                         
   6  10   4       1108.49       1146.09        20.59 o                         
   7  10   4        109.89        118.33         7.00 o                         
   8  10   4        759.84        787.38        17.24 o                         
   9  10   4        430.50        444.11        13.10 o                         
  10  10   4        295.01        279.78        12.63 o                         
  11  10   4        121.40        108.57         9.82 o                         
  12  10   4         64.76         71.87         9.46 o                         
  13  10   4         16.35          0.23         8.86 o                         
  14  10   4          0.37          1.59         9.96 o                         
 -15  11   4          5.09         26.68        17.38 o                         
 -14  11   4          0.63         20.31        12.89 o                         
 -13  11   4         89.50        124.23        12.66 o                         
 -12  11   4        111.56        122.64        11.84 o                         
 -11  11   4         53.04         54.31         9.62 o                         
 -10  11   4         63.79         50.38         7.37 o                         
  -9  11   4        237.55        234.49        10.13 o                         
  -8  11   4        291.98        285.88        10.68 o                         
  -7  11   4         15.85         20.58         5.10 o                         
  -6  11   4        418.83        429.46        12.42 o                         
  -5  11   4         33.77         32.31         4.40 o                         
  -4  11   4        129.29        130.81         6.07 o                         
  -3  11   4        535.80        517.81        11.97 o                         
  -2  11   4          0.06         -1.42         2.94 o                         
  -1  11   4        427.82        472.94         9.81 o                         
   0  11   4        262.84        265.69         8.47 o                         
   1  11   4       1198.13       1201.32        18.16 o                         
   2  11   4         70.58         72.65         4.14 o                         
   3  11   4        341.92        320.89         8.01 o                         
   4  11   4        145.32        140.47         6.45 o                         
   5  11   4       1242.96       1212.74        21.83 o                         
   6  11   4         86.24         86.40         6.06 o                         
   7  11   4        295.46        306.54        10.12 o                         
   8  11   4        868.93        868.48        22.17 o                         
   9  11   4          6.77          7.77         5.64 o                         
  10  11   4        310.22        299.07        13.48 o                         
  11  11   4        228.27        191.86        11.69 o                         
  12  11   4          8.84         11.93         7.84 o                         
  13  11   4          3.35          3.41         8.50 o                         
  14  11   4          6.60         -0.42        10.29 o                         
 -15  12   4          3.10          6.26        15.45 o                         
 -14  12   4          3.29         36.79        12.87 o                         
 -13  12   4          1.51         13.71        12.45 o                         
 -12  12   4          0.07          9.51         8.65 o                         
 -11  12   4         18.65         17.04         8.43 o                         
 -10  12   4        293.76        277.19        14.44 o                         
  -9  12   4       1179.97       1159.36        29.51 o                         
  -8  12   4        549.64        519.46        14.32 o                         
  -7  12   4       1943.31       1793.49        31.89 o                         
  -6  12   4        571.77        546.05        13.18 o                         
  -5  12   4        628.33        601.46        17.60 o                         
  -4  12   4         88.16        112.77         6.12 o                         
  -3  12   4         61.17         55.81         5.09 o                         
  -2  12   4        423.34        433.94        11.11 o                         
  -1  12   4        106.57        115.50         5.11 o                         
   0  12   4        502.91        541.84        10.89 o                         
   1  12   4        120.38        133.79         5.43 o                         
   2  12   4        157.69        157.93         8.21 o                         
   3  12   4       1262.44       1228.29        19.79 o                         
   4  12   4        308.41        310.87         9.41 o                         
   5  12   4        688.61        684.96        14.46 o                         
   6  12   4       1683.14       1671.42        26.91 o                         
   7  12   4        250.42        278.30         9.88 o                         
   8  12   4         32.51         29.56         5.70 o                         
   9  12   4         15.32         11.10         5.62 o                         
  10  12   4         47.04         49.79         8.30 o                         
  11  12   4         11.51         20.69         9.57 o                         
  12  12   4         16.51         17.50         8.68 o                         
  13  12   4          5.99          1.59         8.87 o                         
  14  12   4          0.67         -3.92        11.53 o                         
 -14  13   4         63.56         76.43        13.01 o                         
 -13  13   4          0.64         -9.51         9.51 o                         
 -12  13   4          9.02         -0.76         8.23 o                         
 -11  13   4         18.79         24.89         9.05 o                         
 -10  13   4        341.56        352.88        20.94 o                         
  -9  13   4       1383.65       1231.00        25.62 o                         
  -8  13   4         70.06         64.23         6.72 o                         
  -7  13   4        238.67        206.15         9.44 o                         
  -6  13   4        975.90        930.76        20.66 o                         
  -5  13   4        701.48        671.61        14.49 o                         
  -4  13   4        200.53        202.31         8.13 o                         
  -3  13   4         87.30         85.87         6.06 o                         
  -2  13   4          6.13          9.12         4.34 o                         
  -1  13   4        129.79        136.64         6.16 o                         
   0  13   4         10.90          0.18         3.06 o                         
   1  13   4        307.61        290.24         8.72 o                         
   2  13   4        452.80        429.27        11.70 o                         
   3  13   4       1405.91       1368.47        22.89 o                         
   4  13   4        860.77        858.02        16.86 o                         
   5  13   4        670.92        704.17        14.78 o                         
   6  13   4        182.97        186.32         8.29 o                         
   7  13   4         73.70         76.08         6.52 o                         
   8  13   4        311.81        319.98        11.74 o                         
   9  13   4        128.00        130.57         8.54 o                         
  10  13   4        185.54        200.10        10.73 o                         
  11  13   4        313.12        310.16        15.25 o                         
  12  13   4          0.07          1.22         9.68 o                         
  13  13   4          9.74         -8.68         8.68 o                         
  14  13   4         34.13          5.39        17.22 o                         
 -14  14   4        213.18        254.11        22.37 o                         
 -13  14   4         52.13         47.91        11.76 o                         
 -12  14   4         13.99          5.57         9.26 o                         
 -11  14   4        168.54        159.32        13.14 o                         
 -10  14   4        164.67        154.59        12.52 o                         
  -9  14   4        398.39        370.39        14.36 o                         
  -8  14   4          9.60         -4.21         5.23 o                         
  -7  14   4        177.71        171.43         9.34 o                         
  -6  14   4          4.21         -2.66         4.96 o                         
  -5  14   4       1365.00       1271.98        22.87 o                         
  -4  14   4          2.01          0.86         4.12 o                         
  -3  14   4         68.66         77.24         5.96 o                         
  -2  14   4       1408.48       1384.29        25.04 o                         
  -1  14   4        753.09        779.98        15.31 o                         
   0  14   4        188.65        172.49         6.59 o                         
   1  14   4        425.35        481.23        11.53 o                         
   2  14   4        464.98        417.99        11.80 o                         
   3  14   4        388.22        401.12        11.88 o                         
   4  14   4        797.70        784.21        16.73 o                         
   5  14   4        832.11        812.14        18.67 o                         
   6  14   4        710.63        678.24        16.00 o                         
   7  14   4         50.58         45.66         7.73 o                         
   8  14   4        435.81        413.35        12.93 o                         
   9  14   4        395.28        379.09        15.37 o                         
  10  14   4        600.58        619.41        17.00 o                         
  11  14   4        540.29        570.58        19.18 o                         
  12  14   4         62.53         44.93         9.55 o                         
  13  14   4         26.72         16.45         9.73 o                         
 -14  15   4         74.74        101.93        17.20 o                         
 -13  15   4          0.99         24.12        11.19 o                         
 -12  15   4        116.43        118.69        19.48 o                         
 -11  15   4        153.49        167.74        13.47 o                         
 -10  15   4         19.76         18.87         8.92 o                         
  -9  15   4          0.80          2.65         7.50 o                         
  -8  15   4         29.74          9.09         6.47 o                         
  -7  15   4         59.58         44.40         6.51 o                         
  -6  15   4         23.98         11.74         5.01 o                         
  -5  15   4        551.84        540.53        13.37 o                         
  -4  15   4          5.38         -2.35         4.13 o                         
  -3  15   4       1355.37       1379.67        25.28 o                         
  -2  15   4          3.84          4.36         4.26 o                         
  -1  15   4       1336.36       1365.13        24.85 o                         
   0  15   4         76.93         75.61         5.19 o                         
   1  15   4         44.30         48.93         5.03 o                         
   2  15   4        181.85        192.62         8.87 o                         
   3  15   4         17.39         13.35         4.77 o                         
   4  15   4        171.17        174.45         8.48 o                         
   5  15   4        236.44        241.34         9.91 o                         
   6  15   4          4.14         -0.17         4.69 o                         
   7  15   4        172.76        143.21         8.64 o                         
   8  15   4        256.66        242.77        11.55 o                         
   9  15   4        300.24        301.65        13.04 o                         
  10  15   4        689.39        718.13        18.92 o                         
  11  15   4         21.88         35.26         9.49 o                         
  12  15   4         36.68         28.21         9.58 o                         
  13  15   4         48.74         33.03        12.08 o                         
 -14  16   4          0.49         22.17        17.33 o                         
 -13  16   4         16.54         37.67        12.48 o                         
 -12  16   4         18.52         16.90        10.60 o                         
 -11  16   4         12.88          4.49         9.69 o                         
 -10  16   4         28.27         17.13        10.97 o                         
  -9  16   4          3.12          5.63         7.62 o                         
  -8  16   4        102.88        113.39         9.26 o                         
  -7  16   4         26.86         43.33         6.61 o                         
  -6  16   4          1.17         -4.51         4.51 o                         
  -5  16   4          0.47          5.11         4.72 o                         
  -4  16   4         21.49         17.09         4.95 o                         
  -3  16   4         75.84         64.51         6.09 o                         
  -2  16   4        429.27        401.69        11.69 o                         
  -1  16   4        109.79        102.94         6.52 o                         
   0  16   4        263.71        282.22         9.86 o                         
   1  16   4          2.36          1.72         3.99 o                         
   2  16   4         18.99         16.78         4.45 o                         
   3  16   4        929.81        858.51        17.90 o                         
   4  16   4        185.93        179.61         8.67 o                         
   5  16   4          0.06         -5.35         5.35 o                         
   6  16   4         20.08         11.68         5.22 o                         
   7  16   4         80.32         73.14         7.32 o                         
   8  16   4         29.71         29.64         6.89 o                         
   9  16   4         60.14         67.41         8.40 o                         
  10  16   4         15.98         13.73         7.36 o                         
  11  16   4         14.94         22.50         9.18 o                         
  12  16   4          5.82          2.25         9.51 o                         
  13  16   4         24.89         30.41        12.53 o                         
 -13  17   4         31.93         62.69        13.23 o                         
 -12  17   4         80.58        118.77        14.26 o                         
 -11  17   4          0.37         -5.63         9.51 o                         
 -10  17   4          1.65          6.84         8.55 o                         
  -9  17   4        388.68        394.87        17.87 o                         
  -8  17   4          9.86         10.97         5.91 o                         
  -7  17   4         26.61         11.43         5.79 o                         
  -6  17   4         43.84         34.24         6.15 o                         
  -5  17   4        617.96        546.30        13.85 o                         
  -4  17   4        750.09        695.94        15.95 o                         
  -3  17   4       1356.84       1332.72        25.20 o                         
  -2  17   4        782.11        736.06        16.48 o                         
  -1  17   4         46.85         45.31         5.62 o                         
   0  17   4         32.14         24.72         5.19 o                         
   1  17   4        434.64        413.12        11.37 o                         
   2  17   4         19.02         18.91         4.80 o                         
   3  17   4       2373.82       2219.55        38.06 o                         
   4  17   4        318.12        332.96        12.15 o                         
   5  17   4          8.94          9.15         5.41 o                         
   6  17   4         11.17          6.90         5.15 o                         
   7  17   4         18.13          6.85         5.85 o                         
   8  17   4         19.50         21.88         7.28 o                         
   9  17   4        414.42        395.46        15.24 o                         
  10  17   4          7.34          9.30         7.55 o                         
  11  17   4          0.42          6.81         8.57 o                         
  12  17   4          0.68         12.04        11.05 o                         
  13  17   4         28.90         46.35        25.36 o                         
 -13  18   4         26.02         45.04        13.62 o                         
 -12  18   4          8.28         26.51        12.23 o                         
 -11  18   4          1.86          1.70         9.85 o                         
 -10  18   4         31.17         18.03         9.24 o                         
  -9  18   4        110.19        102.86        11.06 o                         
  -8  18   4          1.78         -3.53         5.86 o                         
  -7  18   4         13.75          3.71         5.98 o                         
  -6  18   4         18.41          9.19         5.03 o                         
  -5  18   4         66.95         61.35         6.34 o                         
  -4  18   4          7.97          4.01         4.99 o                         
  -3  18   4        651.53        643.62        15.50 o                         
  -2  18   4       1807.02       1846.64        40.50 o                         
  -1  18   4        147.28        139.52         8.34 o                         
   0  18   4         41.73         28.09         6.24 o                         
   1  18   4          0.02          4.21         4.50 o                         
   2  18   4        448.91        457.87        14.78 o                         
   3  18   4         29.91         23.45         5.81 o                         
   4  18   4         26.16         22.46         5.36 o                         
   5  18   4         13.95         14.56         5.81 o                         
   6  18   4         14.45          7.23         5.62 o                         
   7  18   4         20.10         24.06         6.35 o                         
   8  18   4         20.95         10.31         6.82 o                         
   9  18   4        731.08        766.76        20.70 o                         
  10  18   4        192.56        187.95        12.10 o                         
  11  18   4          0.82          7.63         8.38 o                         
  12  18   4          4.07         -8.52        11.92 o                         
 -13  19   4        168.01        227.14        28.19 o                         
 -12  19   4         54.29         67.81        13.31 o                         
 -11  19   4          2.24         13.45        10.59 o                         
 -10  19   4        133.62        144.71        14.53 o                         
  -9  19   4        115.05        113.75        11.45 o                         
  -8  19   4         49.91         36.37         8.24 o                         
  -7  19   4         54.71         42.45         7.29 o                         
  -6  19   4        208.01        195.33         9.55 o                         
  -5  19   4        128.25        111.59         7.50 o                         
  -4  19   4         20.20         25.07         5.67 o                         
  -3  19   4          0.26          4.61         5.11 o                         
  -2  19   4         35.40         41.17         5.84 o                         
  -1  19   4        561.54        566.62        15.56 o                         
   0  19   4         54.77         61.08         6.44 o                         
   1  19   4         99.79         89.51         6.83 o                         
   2  19   4        402.32        389.47        13.21 o                         
   3  19   4          0.01         -3.86         5.24 o                         
   4  19   4          1.71         13.82         5.19 o                         
   5  19   4        108.74        100.48         7.92 o                         
   6  19   4         38.04         46.48         6.53 o                         
   7  19   4        215.45        216.85        10.89 o                         
   8  19   4         25.74         28.31         7.51 o                         
   9  19   4          2.48         10.87         7.13 o                         
  10  19   4          8.27         -3.46         8.85 o                         
  11  19   4         20.69         24.49        10.48 o                         
  12  19   4         20.60         16.79        15.26 o                         
 -12  20   4          6.45         11.00        16.21 o                         
 -11  20   4          6.47         -0.76        10.38 o                         
 -10  20   4          6.06         11.35        13.09 o                         
  -9  20   4          1.51         15.81         9.03 o                         
  -8  20   4        158.61        150.00        12.13 o                         
  -7  20   4        189.89        184.45        10.95 o                         
  -6  20   4         38.85         31.25         5.83 o                         
  -5  20   4          0.05          0.34         5.23 o                         
  -4  20   4        142.84        150.64         8.84 o                         
  -3  20   4          0.00         -0.36         5.10 o                         
  -2  20   4        165.29        158.56         9.29 o                         
  -1  20   4         30.09         25.18         6.23 o                         
   0  20   4          7.25          7.10         5.33 o                         
   1  20   4         45.84         43.34         8.73 o                         
   2  20   4          6.26          9.68         6.13 o                         
   3  20   4        218.58        205.62         9.93 o                         
   4  20   4         81.50         72.26         7.20 o                         
   5  20   4         24.67         21.02         6.24 o                         
   6  20   4         93.13         98.76         8.34 o                         
   7  20   4          0.01         -5.69         6.35 o                         
   8  20   4         81.38         75.79         9.49 o                         
   9  20   4         23.26         10.04         7.49 o                         
  10  20   4         19.65          3.64         8.33 o                         
  11  20   4          0.09         -8.86         8.86 o                         
 -12  21   4         36.48         56.66        15.63 o                         
 -11  21   4         79.08        108.55        14.76 o                         
 -10  21   4          4.25         16.15        11.02 o                         
  -9  21   4        452.53        450.62        22.93 o                         
  -8  21   4          0.64          8.69         8.44 o                         
  -7  21   4          1.29         -5.66         5.66 o                         
  -6  21   4         20.17         12.44         6.03 o                         
  -5  21   4         41.38         33.34         6.30 o                         
  -4  21   4          2.36          9.45         5.62 o                         
  -3  21   4        806.21        788.64        18.39 o                         
  -2  21   4         22.96         32.28         6.35 o                         
  -1  21   4         72.70         81.97         7.59 o                         
   0  21   4          0.05         -2.04         5.09 o                         
   1  21   4         95.68         95.29        10.07 o                         
   2  21   4          8.78          1.10         5.83 o                         
   3  21   4        143.53        134.81         9.71 o                         
   4  21   4         95.14        102.23         8.35 o                         
   5  21   4         51.13         37.38         6.77 o                         
   6  21   4          0.42          3.32         5.72 o                         
   7  21   4          0.20         -5.88         5.88 o                         
   8  21   4          1.64         -5.82         6.81 o                         
   9  21   4         20.78         -2.44         7.63 o                         
  10  21   4        110.66         89.45        11.08 o                         
  11  21   4          5.51          1.73         9.73 o                         
 -11  22   4          2.03         32.59        14.22 o                         
 -10  22   4         11.18          3.11        10.43 o                         
  -9  22   4         33.91         41.20        11.65 o                         
  -8  22   4          9.46         25.39         9.61 o                         
  -7  22   4        419.68        422.22        17.44 o                         
  -6  22   4          7.49          3.64         6.36 o                         
  -5  22   4        172.29        167.91         9.30 o                         
  -4  22   4        298.34        303.23        14.34 o                         
  -3  22   4         22.04         21.15         6.29 o                         
  -2  22   4        286.65        289.58        13.11 o                         
  -1  22   4         10.54          7.98         6.15 o                         
   0  22   4        110.09        113.30         8.65 o                         
   1  22   4         45.76         58.60         7.45 o                         
   2  22   4        370.87        348.76        15.69 o                         
   3  22   4         16.09         17.06         6.62 o                         
   4  22   4         42.15         44.16         6.87 o                         
   5  22   4        126.98        131.80         9.30 o                         
   6  22   4         31.49         56.28         8.59 o                         
   7  22   4          0.00         -6.31         6.31 o                         
   8  22   4         40.64         37.53         8.64 o                         
   9  22   4         74.05         63.69        10.65 o                         
  10  22   4         68.96         71.24        11.28 o                         
  11  22   4          9.97         16.15        18.82 o                         
 -11  23   4         14.97         49.49        15.42 o                         
 -10  23   4          0.80         -2.55        11.49 o                         
  -9  23   4          0.70         -2.54        13.87 o                         
  -8  23   4          0.16         -1.17         9.69 o                         
  -7  23   4          7.00          0.97         8.34 o                         
  -6  23   4          0.01          1.02         6.11 o                         
  -5  23   4         28.81         39.48         6.66 o                         
  -4  23   4         99.73         97.36         8.31 o                         
  -3  23   4        205.91        228.58        11.40 o                         
  -2  23   4        375.74        384.29        14.42 o                         
  -1  23   4          5.83          9.29         6.18 o                         
   0  23   4         12.88         19.92         6.37 o                         
   1  23   4         33.73         34.12         8.25 o                         
   2  23   4         55.53         66.43         8.69 o                         
   3  23   4          2.86          0.07         6.18 o                         
   4  23   4         43.77         38.01         7.54 o                         
   5  23   4         42.95         57.59         7.69 o                         
   6  23   4         14.61         -0.21         6.62 o                         
   7  23   4         23.04         39.74         8.84 o                         
   8  23   4        114.78        135.66        11.97 o                         
   9  23   4          5.89          8.76         9.80 o                         
  10  23   4          0.63         -9.71         9.71 o                         
 -10  24   4         86.54         86.56        22.80 o                         
  -9  24   4         50.01         72.63        13.59 o                         
  -8  24   4         24.91         26.68        16.15 o                         
  -7  24   4        130.06        115.58        15.55 o                         
  -6  24   4          2.70          4.38         6.48 o                         
  -5  24   4         34.97         43.05         7.04 o                         
  -4  24   4         21.16         15.60         6.75 o                         
  -3  24   4         82.59         92.43         8.55 o                         
  -2  24   4          7.26          4.58         6.22 o                         
  -1  24   4         88.40         91.23         8.47 o                         
   0  24   4        250.88        262.76        12.24 o                         
   1  24   4        266.93        270.18        14.93 o                         
   2  24   4          9.42          4.57         9.22 o                         
   3  24   4          0.42         -6.97         6.97 o                         
   4  24   4          9.63         28.04         8.49 o                         
   5  24   4        129.19        135.56        16.56 o                         
   6  24   4        105.13         83.10        12.42 o                         
   7  24   4        274.05        304.01        15.93 o                         
   8  24   4        135.11        157.94        15.95 o                         
   9  24   4        114.96         93.25        12.82 o                         
  -9  25   4         16.30         37.82        14.02 o                         
  -8  25   4         36.74         36.49        11.74 o                         
  -7  25   4         20.21         27.58        10.61 o                         
  -6  25   4          0.93         -4.07         7.59 o                         
  -5  25   4         31.89         20.27         9.12 o                         
  -4  25   4        135.48        149.36        10.39 o                         
  -3  25   4         18.79         11.80         6.50 o                         
  -2  25   4          3.94          0.95         6.50 o                         
  -1  25   4        140.24        161.08        10.43 o                         
   0  25   4          2.61         12.94         6.96 o                         
   1  25   4          8.62          6.76         7.72 o                         
   2  25   4         72.07         67.27        10.12 o                         
   3  25   4          7.42         -4.11         8.45 o                         
   4  25   4        230.55        257.40        15.29 o                         
   5  25   4          1.10         -8.12         8.12 o                         
   6  25   4          8.99         -7.93         8.36 o                         
   7  25   4         63.15         46.86         9.76 o                         
   8  25   4          1.45          9.68        11.90 o                         
   9  25   4         54.17         18.02        13.55 o                         
  -9  26   4         25.00         47.10        15.13 o                         
  -8  26   4         14.35         32.94        14.18 o                         
  -7  26   4         80.38         76.84        12.94 o                         
  -6  26   4         39.54         65.66        12.56 o                         
  -5  26   4          0.89         -5.63         8.08 o                         
  -4  26   4          0.02          3.67         7.41 o                         
  -3  26   4        131.61        123.56        10.59 o                         
  -2  26   4         17.07          1.24         7.05 o                         
  -1  26   4         65.76         62.28         8.75 o                         
   0  26   4        257.62        258.59        16.05 o                         
   1  26   4         21.93         21.27         9.28 o                         
   2  26   4         90.51        101.65        11.70 o                         
   3  26   4        382.00        395.39        19.67 o                         
   4  26   4         76.42         87.93        11.38 o                         
   5  26   4          2.57         -9.32         9.32 o                         
   6  26   4        109.99        135.99        13.20 o                         
   7  26   4         37.78         51.55        12.47 o                         
   8  26   4        137.15        127.43        14.86 o                         
  -8  27   4         37.07         31.38        16.22 o                         
  -7  27   4          9.34         28.27        15.37 o                         
  -6  27   4          1.11         -4.29        12.28 o                         
  -5  27   4          0.01         -4.11        11.61 o                         
  -4  27   4          0.48          8.84         7.51 o                         
  -3  27   4          3.19         11.96         7.81 o                         
  -2  27   4        181.90        189.91        12.38 o                         
  -1  27   4        122.57        107.36        11.34 o                         
   0  27   4         57.75         59.81        10.87 o                         
   1  27   4        190.82        179.69        14.25 o                         
   2  27   4         87.77         81.75        11.16 o                         
   3  27   4         27.57          8.70        11.27 o                         
   4  27   4         30.37         32.07        10.39 o                         
   5  27   4         19.81         17.09        10.36 o                         
   6  27   4          0.20          1.71         9.76 o                         
   7  27   4         50.33         38.30        13.13 o                         
  -7  28   4          0.47          1.67        18.26 o                         
  -6  28   4          1.24         -0.30        17.32 o                         
  -5  28   4         34.20         21.16         9.75 o                         
  -4  28   4         10.18         12.20         7.93 o                         
  -3  28   4         77.93         94.64        10.58 o                         
  -2  28   4        132.24        134.54        11.27 o                         
  -1  28   4         30.90         15.65         7.97 o                         
   0  28   4         32.28         32.98        10.02 o                         
   1  28   4         10.97          8.07        11.48 o                         
   2  28   4        217.11        200.95        15.62 o                         
   3  28   4          0.84          0.59         9.60 o                         
   4  28   4          2.89          8.56        13.47 o                         
   5  28   4         13.55          9.93        11.82 o                         
   6  28   4          9.79         11.90        15.93 o                         
  -6  29   4        148.43        179.68        45.39 o                         
  -5  29   4          7.44         21.05        14.47 o                         
  -4  29   4        109.41        111.89        14.65 o                         
  -3  29   4         15.34         23.94         8.79 o                         
  -2  29   4        156.14        149.63        12.00 o                         
  -1  29   4         36.41         11.74         9.75 o                         
   0  29   4          6.96          4.20         9.70 o                         
   1  29   4          9.93          0.35        10.09 o                         
   2  29   4         73.54         87.32        12.70 o                         
   3  29   4         62.81         74.75        14.33 o                         
   4  29   4        203.85        205.18        18.46 o                         
   5  29   4         13.90          9.97        13.01 o                         
  -4  30   4        194.56        176.80        15.28 o                         
  -3  30   4        278.82        292.46        21.59 o                         
  -2  30   4         22.52          7.63         8.63 o                         
  -1  30   4         19.45         15.94        11.14 o                         
   0  30   4          7.99        -10.43        10.43 o                         
   1  30   4        112.67        103.77        15.69 o                         
   2  30   4        117.65        134.22        19.12 o                         
   3  30   4         14.33          3.30        21.05 o                         
   4  30   4          9.19         -8.16        16.11 o                         
  -2  31   4          2.56         -5.69        12.40 o                         
  -1  31   4          2.53        -11.74        11.74 o                         
   0  31   4          0.74        -11.51        11.51 o                         
   1  31   4          2.85         -2.07        13.67 o                         
 -15   1   5         51.84         37.42        14.70 o                         
 -14   1   5         18.95         55.03        14.72 o                         
 -13   1   5          8.52          3.02         8.24 o                         
 -12   1   5        167.72        155.99        11.56 o                         
 -11   1   5         18.47         14.78         7.64 o                         
 -10   1   5        360.20        330.84        14.75 o                         
  -9   1   5          1.29         -6.04         6.04 o                         
  -8   1   5          6.63          6.94         6.36 o                         
  -7   1   5       1161.27       1099.78        23.79 o                         
  -6   1   5        430.23        429.74        12.05 o                         
  -5   1   5         40.47         32.23         3.92 o                         
  -4   1   5        281.72        247.34         7.30 o                         
  -3   1   5          0.75          0.12         2.28 o                         
  -2   1   5          2.60          3.46         2.10 o                         
  -1   1   5         52.75         72.54         3.88 o                         
   0   1   5        934.13        968.86        13.58 o                         
   1   1   5        206.13        204.28         5.74 o                         
   2   1   5       2452.76       2414.93        29.38 o                         
   3   1   5        534.13        553.96         8.95 o                         
   4   1   5        173.67        177.98         5.47 o                         
   5   1   5         52.16         43.72         3.46 o                         
   6   1   5        138.09        140.70         6.54 o                         
   7   1   5        152.34        162.35         9.72 o                         
   8   1   5         24.99         17.43         6.27 o                         
   9   1   5          4.42          2.73         6.47 o                         
  10   1   5         52.23         64.88         8.62 o                         
  11   1   5         24.51         19.49         8.38 o                         
  12   1   5        158.05        175.77        13.03 o                         
  13   1   5         63.90         72.99        12.27 o                         
  14   1   5          0.13         12.00         8.82 o                         
 -15   2   5         11.37         20.51        14.25 o                         
 -14   2   5          0.07         -7.77        11.66 o                         
 -13   2   5          0.05          5.24        10.37 o                         
 -12   2   5         44.22         52.75         9.01 o                         
 -11   2   5        195.27        166.30        11.52 o                         
 -10   2   5          4.03         10.15         6.93 o                         
  -9   2   5       1094.20        866.26        22.65 o                         
  -8   2   5       4002.06       3539.05        63.07 o                         
  -7   2   5        111.45        112.82         7.35 o                         
  -6   2   5        429.73        444.71        12.33 o                         
  -5   2   5          4.94          9.21         3.06 o                         
  -4   2   5        116.61         96.59         4.54 o                         
  -3   2   5        331.22        307.59         6.79 o                         
  -2   2   5          0.08          1.07         2.30 o                         
  -1   2   5         33.71         24.76         2.66 o                         
   0   2   5        384.85        435.39         8.42 o                         
   1   2   5        548.08        585.24         9.44 o                         
   2   2   5         19.67         27.90         2.76 o                         
   3   2   5       1023.25       1061.84        15.26 o                         
   4   2   5       2344.31       2455.94        30.98 o                         
   5   2   5        596.85        638.36        11.55 o                         
   6   2   5         44.12         60.03         4.94 o                         
   7   2   5          1.40          8.16         4.48 o                         
   8   2   5          0.55         -3.83         5.92 o                         
   9   2   5         77.44         96.70         8.96 o                         
  10   2   5        104.01        104.28        10.15 o                         
  11   2   5          1.65         -5.89         5.89 o                         
  12   2   5        103.96        101.34        10.53 o                         
  13   2   5          4.85         -5.81        14.76 o                         
  14   2   5        341.38        302.03        17.40 o                         
 -15   3   5          0.28          4.35        13.44 o                         
 -14   3   5         15.94         38.68        12.75 o                         
 -13   3   5         94.71         88.90        12.28 o                         
 -12   3   5         27.57         40.36         8.60 o                         
 -11   3   5          7.97          8.85         6.97 o                         
 -10   3   5         72.89         67.97         8.45 o                         
  -9   3   5        131.97        137.76         9.93 o                         
  -8   3   5          5.24          3.76         4.19 o                         
  -7   3   5         40.93         27.44         5.83 o                         
  -6   3   5          0.31         -4.77         4.77 o                         
  -5   3   5       1029.49       1034.24        19.91 o                         
  -4   3   5        120.99        113.78         4.55 o                         
  -3   3   5         42.63         38.04         3.16 o                         
  -2   3   5       1069.36       1098.49        14.85 o                         
  -1   3   5       1141.87       1111.69        15.48 o                         
   0   3   5        127.32        124.51         4.52 o                         
   1   3   5         78.31         86.63         3.86 o                         
   2   3   5        102.87         98.59         4.06 o                         
   3   3   5        103.62        119.58         4.60 o                         
   4   3   5         55.62         42.59         3.27 o                         
   5   3   5        254.57        269.74         7.70 o                         
   6   3   5        106.18         98.75         5.85 o                         
   7   3   5         42.50         54.03         6.75 o                         
   8   3   5          0.45         -5.74         5.74 o                         
   9   3   5          3.13         -5.89         5.89 o                         
  10   3   5          4.89         -0.60         6.46 o                         
  11   3   5         13.93         13.84         7.85 o                         
  12   3   5         29.16         24.52         8.77 o                         
  13   3   5        126.50        115.58        12.08 o                         
  14   3   5         51.13         47.73        11.53 o                         
 -15   4   5          5.92         23.56        14.26 o                         
 -14   4   5         19.57         26.84        10.96 o                         
 -13   4   5         12.90          6.74        12.90 o                         
 -12   4   5         15.02         19.08         7.18 o                         
 -11   4   5          4.46          0.91         7.05 o                         
 -10   4   5         12.31         12.29         6.69 o                         
  -9   4   5        192.47        166.28        10.05 o                         
  -8   4   5          0.48          8.29         5.42 o                         
  -7   4   5          4.66          3.37         4.95 o                         
  -6   4   5        294.10        284.34        10.06 o                         
  -5   4   5        424.36        427.20        10.96 o                         
  -4   4   5        202.88        226.19         7.26 o                         
  -3   4   5        552.35        577.38         9.74 o                         
  -2   4   5        254.27        285.90         6.16 o                         
  -1   4   5         41.48         30.58         2.97 o                         
   0   4   5        114.73        121.90         4.43 o                         
   1   4   5        682.14        677.48         9.97 o                         
   2   4   5         56.35         53.55         3.32 o                         
   3   4   5        206.45        196.74         5.18 o                         
   4   4   5         34.14         36.03         3.06 o                         
   5   4   5        154.25        169.14         6.68 o                         
   6   4   5         13.50          9.90         4.11 o                         
   7   4   5         31.30         28.11         4.80 o                         
   8   4   5          2.11          7.89         5.66 o                         
   9   4   5         16.96         24.38         7.06 o                         
  10   4   5          0.00         -5.34         7.05 o                         
  11   4   5          0.01          0.99         8.74 o                         
  12   4   5          0.88         -0.63         7.75 o                         
  13   4   5         29.39         18.90         9.56 o                         
  14   4   5        116.37        108.59        13.71 o                         
 -15   5   5         20.03         26.78        14.64 o                         
 -14   5   5         30.92         36.09        11.31 o                         
 -13   5   5        114.42        114.01        13.12 o                         
 -12   5   5        123.17        113.42        10.10 o                         
 -11   5   5         19.08         19.13         6.96 o                         
 -10   5   5         10.42          9.25         6.27 o                         
  -9   5   5         67.98         60.47         6.60 o                         
  -8   5   5          0.87          3.02         4.99 o                         
  -7   5   5       2611.04       2428.58        40.56 o                         
  -6   5   5        582.54        538.31        12.84 o                         
  -5   5   5       1222.25       1149.60        19.92 o                         
  -4   5   5         77.88         66.01         4.50 o                         
  -3   5   5        153.97        136.64         5.21 o                         
  -2   5   5        229.32        278.14         6.17 o                         
  -1   5   5         73.82         73.36         3.68 o                         
   0   5   5        101.94         98.85         4.08 o                         
   1   5   5        211.73        252.36         6.39 o                         
   2   5   5        440.28        443.17         8.30 o                         
   3   5   5        201.18        235.55         6.03 o                         
   4   5   5        443.50        435.35         8.56 o                         
   5   5   5          3.58          2.56         3.60 o                         
   6   5   5          0.43          2.86         3.86 o                         
   7   5   5          7.35         -3.96         3.96 o                         
   8   5   5          2.73          1.59         5.83 o                         
   9   5   5         87.59         96.18         8.74 o                         
  10   5   5          0.82          3.73         6.64 o                         
  11   5   5          0.06          3.71         7.66 o                         
  12   5   5          6.48         14.14         8.55 o                         
  13   5   5         13.37          4.91         8.87 o                         
  14   5   5         10.58          6.21        12.81 o                         
 -15   6   5         11.28         13.28        16.58 o                         
 -14   6   5         31.65         32.11        12.15 o                         
 -13   6   5        112.25        105.25        14.08 o                         
 -12   6   5          0.36         -1.68         7.32 o                         
 -11   6   5          0.01          4.15         6.27 o                         
 -10   6   5         42.47         33.78         6.25 o                         
  -9   6   5        523.44        455.03        12.95 o                         
  -8   6   5       1153.47        996.69        19.68 o                         
  -7   6   5        654.81        593.80        13.87 o                         
  -6   6   5        807.42        785.81        15.68 o                         
  -5   6   5        399.52        371.47        10.65 o                         
  -4   6   5        765.87        762.95        14.48 o                         
  -3   6   5          0.13          3.06         2.97 o                         
  -2   6   5          8.60          3.64         2.31 o                         
  -1   6   5        345.54        354.01         7.15 o                         
   0   6   5        352.61        405.49         7.79 o                         
   1   6   5          1.30          2.73         2.17 o                         
   2   6   5        134.55        155.65         5.15 o                         
   3   6   5        433.01        413.68         8.52 o                         
   4   6   5        130.39        143.23         5.31 o                         
   5   6   5         91.93         88.06         5.65 o                         
   6   6   5         47.58         37.85         4.76 o                         
   7   6   5         53.41         65.39         6.60 o                         
   8   6   5         96.09         94.45         8.20 o                         
   9   6   5        188.30        178.16        10.37 o                         
  10   6   5        143.82        158.33        11.02 o                         
  11   6   5          7.45          1.19         7.32 o                         
  12   6   5         43.01         37.37         9.37 o                         
  13   6   5          1.28         -8.27         8.27 o                         
  14   6   5        380.28        326.01        25.43 o                         
 -15   7   5          2.19          4.33        17.51 o                         
 -14   7   5         43.27         60.96        14.31 o                         
 -13   7   5         13.05         19.09        11.64 o                         
 -12   7   5          0.16         -0.02         9.96 o                         
 -11   7   5         71.88         66.12         7.86 o                         
 -10   7   5          0.07          5.58         5.19 o                         
  -9   7   5        164.60        140.42         7.99 o                         
  -8   7   5        472.43        417.97        12.42 o                         
  -7   7   5        150.29        134.86         7.42 o                         
  -6   7   5       1459.55       1361.63        24.35 o                         
  -5   7   5         22.45         25.58         4.34 o                         
  -4   7   5          9.37          4.89         3.35 o                         
  -3   7   5        100.07        107.42         5.01 o                         
  -2   7   5         31.40         28.24         2.53 o                         
  -1   7   5        599.78        628.35        10.47 o                         
   0   7   5         10.68          6.69         2.37 o                         
   1   7   5        621.65        667.47        10.73 o                         
   2   7   5        206.57        219.00         7.02 o                         
   3   7   5        398.83        422.67         8.94 o                         
   4   7   5        547.80        547.44        11.23 o                         
   5   7   5        191.91        190.98         8.21 o                         
   6   7   5          5.97          2.35         4.23 o                         
   7   7   5         78.98         84.44         6.41 o                         
   8   7   5          0.60         -2.05         5.14 o                         
   9   7   5         78.62         83.97         8.35 o                         
  10   7   5         41.01         39.66         7.79 o                         
  11   7   5         16.88         14.46         8.05 o                         
  12   7   5          0.07          9.84         8.62 o                         
  13   7   5          0.73          0.92         9.05 o                         
  14   7   5         51.10         32.75        11.58 o                         
 -15   8   5         84.84         96.53        19.16 o                         
 -14   8   5         29.11         30.69        12.86 o                         
 -13   8   5          5.49         10.73        11.36 o                         
 -12   8   5         14.56         18.20        11.51 o                         
 -11   8   5          1.34          4.64         7.12 o                         
 -10   8   5          0.42          5.07         5.52 o                         
  -9   8   5          3.46          2.37         5.16 o                         
  -8   8   5        103.72        122.14         7.65 o                         
  -7   8   5        208.77        205.97         9.05 o                         
  -6   8   5        519.54        508.58        14.46 o                         
  -5   8   5        280.61        257.38         8.88 o                         
  -4   8   5          1.99         -3.22         3.27 o                         
  -3   8   5        205.14        196.04         7.05 o                         
  -2   8   5        174.84        191.12         6.08 o                         
  -1   8   5         26.40         14.97         3.00 o                         
   0   8   5        839.05        854.66        13.21 o                         
   1   8   5        152.33        158.70         5.28 o                         
   2   8   5          0.02          3.15         2.73 o                         
   3   8   5        446.32        435.24         9.53 o                         
   4   8   5        160.24        173.77         6.80 o                         
   5   8   5          7.96          2.42         4.75 o                         
   6   8   5        827.13        805.43        26.33 o                         
   7   8   5        353.39        368.77        11.14 o                         
   8   8   5        263.33        252.09         9.79 o                         
   9   8   5        205.09        232.69        12.97 o                         
  10   8   5         11.80         11.25         6.79 o                         
  11   8   5        243.52        230.27        13.42 o                         
  12   8   5         46.90         40.98         9.48 o                         
  13   8   5         38.31         23.24         9.88 o                         
  14   8   5          7.23          0.28        10.63 o                         
 -15   9   5         66.71         62.37        17.64 o                         
 -14   9   5          3.66         -5.14        12.80 o                         
 -13   9   5         79.93        102.43        15.07 o                         
 -12   9   5        106.27        117.13        14.74 o                         
 -11   9   5         10.68         12.23         6.25 o                         
 -10   9   5         46.33         57.28         6.84 o                         
  -9   9   5        234.64        210.91        10.12 o                         
  -8   9   5         54.39         51.63         6.88 o                         
  -7   9   5       2529.79       2428.95        39.52 o                         
  -6   9   5       1089.36       1036.28        20.15 o                         
  -5   9   5         82.51         79.76         6.18 o                         
  -4   9   5        152.60        146.34         6.38 o                         
  -3   9   5         76.45         79.88         5.10 o                         
  -2   9   5          0.65         -0.61         3.12 o                         
  -1   9   5        140.86        172.78         6.56 o                         
   0   9   5        181.62        191.78         5.86 o                         
   1   9   5        981.19       1001.91        15.08 o                         
   2   9   5        289.95        288.76         8.77 o                         
   3   9   5        257.21        268.17         7.77 o                         
   4   9   5          3.17         -3.79         3.79 o                         
   5   9   5        942.11        923.52        17.20 o                         
   6   9   5       1202.48       1266.24        23.82 o                         
   7   9   5          0.99         -3.89         4.68 o                         
   8   9   5        835.20        884.55        21.85 o                         
   9   9   5        288.43        296.86        13.34 o                         
  10   9   5        119.98        109.24         9.47 o                         
  11   9   5          0.07         10.66         7.93 o                         
  12   9   5        163.17        163.70        13.10 o                         
  13   9   5          7.77         -8.40         8.75 o                         
  14   9   5         16.93         18.39        11.43 o                         
 -15  10   5         27.59         -2.85        30.54 o                         
 -14  10   5         20.41         16.50        12.34 o                         
 -13  10   5         87.53        123.25        15.95 o                         
 -12  10   5          6.14          0.22        10.59 o                         
 -11  10   5         32.95         18.75         7.55 o                         
 -10  10   5          1.64          4.66         5.62 o                         
  -9  10   5        236.78        274.38        11.29 o                         
  -8  10   5         45.97         47.44         6.46 o                         
  -7  10   5       2122.33       1986.60        37.80 o                         
  -6  10   5        699.29        665.31        15.34 o                         
  -5  10   5        347.00        332.24        10.88 o                         
  -4  10   5         35.04         22.70         4.19 o                         
  -3  10   5        171.16        152.32         7.22 o                         
  -2  10   5        106.51        112.27         6.07 o                         
  -1  10   5          1.07          1.33         3.88 o                         
   0  10   5          7.07          9.96         3.38 o                         
   1  10   5         35.60         25.77         3.81 o                         
   2  10   5       1213.93       1230.90        21.09 o                         
   3  10   5        638.34        618.05        12.03 o                         
   4  10   5        448.52        446.09        12.64 o                         
   5  10   5        675.62        663.86        17.21 o                         
   6  10   5        834.51        867.37        16.93 o                         
   7  10   5        381.20        392.93        11.90 o                         
   8  10   5         49.09         53.23         6.58 o                         
   9  10   5         48.75         52.29         7.54 o                         
  10  10   5          9.17         -6.73         6.83 o                         
  11  10   5         55.89         62.91         9.44 o                         
  12  10   5          4.41         -7.29         8.28 o                         
  13  10   5        111.48         96.07        13.97 o                         
  14  10   5          0.16         -1.88        12.32 o                         
 -14  11   5         18.79         25.97        16.75 o                         
 -13  11   5         11.93         19.46        12.47 o                         
 -12  11   5        138.29        158.42        14.06 o                         
 -11  11   5          0.15         12.70         8.78 o                         
 -10  11   5         31.74         33.36         6.61 o                         
  -9  11   5        277.26        251.82        11.17 o                         
  -8  11   5         25.24         16.84         5.45 o                         
  -7  11   5        174.67        171.20         8.76 o                         
  -6  11   5          0.61         -4.67         4.67 o                         
  -5  11   5          5.01          3.86         4.77 o                         
  -4  11   5          0.62         -2.17         4.07 o                         
  -3  11   5          0.11         -1.89         4.03 o                         
  -2  11   5        239.96        229.24         8.70 o                         
  -1  11   5        202.75        197.19         7.33 o                         
   0  11   5          7.88         13.22         4.99 o                         
   1  11   5         27.21         24.59         4.09 o                         
   2  11   5         10.74         19.60         5.51 o                         
   3  11   5        799.76        805.29        16.41 o                         
   4  11   5         37.45         32.48         4.83 o                         
   5  11   5        117.56        119.06         6.74 o                         
   6  11   5         39.28         42.13         5.49 o                         
   7  11   5        146.62        163.79         8.19 o                         
   8  11   5         66.24         65.27         6.87 o                         
   9  11   5         81.41         85.44         8.94 o                         
  10  11   5          1.32          1.63         7.54 o                         
  11  11   5         27.17         24.32        10.12 o                         
  12  11   5         50.67         39.57        10.12 o                         
  13  11   5         33.03         25.72        10.08 o                         
 -14  12   5         56.03         70.63        15.04 o                         
 -13  12   5          5.65         20.42        12.74 o                         
 -12  12   5          2.78         24.24        11.82 o                         
 -11  12   5         50.13         58.97        10.65 o                         
 -10  12   5         70.19         64.54         7.47 o                         
  -9  12   5         53.32         55.11         6.95 o                         
  -8  12   5          0.04         -4.88         4.88 o                         
  -7  12   5        107.29         92.72         7.08 o                         
  -6  12   5         59.44         75.21         6.86 o                         
  -5  12   5        282.28        282.75        10.94 o                         
  -4  12   5          5.12         -2.83         4.80 o                         
  -3  12   5         81.62         69.77         5.87 o                         
  -2  12   5         88.20         81.23         6.09 o                         
  -1  12   5        128.14        139.33         7.08 o                         
   0  12   5        327.72        322.08         9.55 o                         
   1  12   5          9.49          9.61         4.10 o                         
   2  12   5        145.25        163.72        10.59 o                         
   3  12   5        212.62        232.31         9.65 o                         
   4  12   5        169.34        157.71         8.81 o                         
   5  12   5        830.24        829.28        17.33 o                         
   6  12   5        139.52        132.65         7.28 o                         
   7  12   5        768.26        771.48        16.42 o                         
   8  12   5        282.74        276.17        10.93 o                         
   9  12   5         32.41         28.37         6.45 o                         
  10  12   5        117.45        116.44        10.44 o                         
  11  12   5          1.11          2.55         7.85 o                         
  12  12   5          1.24          3.26         8.53 o                         
  13  12   5          4.77         -1.52         9.83 o                         
 -14  13   5         43.94         39.92        17.58 o                         
 -13  13   5        122.04        171.82        18.09 o                         
 -12  13   5          0.02          1.40         9.56 o                         
 -11  13   5         41.88         33.65        10.08 o                         
 -10  13   5         43.39         72.75         8.90 o                         
  -9  13   5        141.30        151.11        11.93 o                         
  -8  13   5         19.03         24.02         6.03 o                         
  -7  13   5        221.91        208.25        10.02 o                         
  -6  13   5         75.13         55.42         6.60 o                         
  -5  13   5         41.89         50.38         6.73 o                         
  -4  13   5         23.05         28.19         5.20 o                         
  -3  13   5        507.84        513.52        13.15 o                         
  -2  13   5          0.29         -2.52         4.80 o                         
  -1  13   5        375.22        358.92        11.48 o                         
   0  13   5        270.72        246.37         9.22 o                         
   1  13   5        998.49        991.95        19.81 o                         
   2  13   5         81.27         61.78         8.41 o                         
   3  13   5          0.16         -1.52         4.81 o                         
   4  13   5        376.00        364.28        11.76 o                         
   5  13   5        734.33        714.64        16.55 o                         
   6  13   5        919.06        964.53        22.83 o                         
   7  13   5        142.33        144.42         8.51 o                         
   8  13   5        136.15        148.97         9.29 o                         
   9  13   5        517.44        538.24        16.57 o                         
  10  13   5        441.40        422.69        17.08 o                         
  11  13   5          3.58         10.02         7.94 o                         
  12  13   5         58.58         45.23        10.07 o                         
  13  13   5         67.75         54.32        13.82 o                         
 -14  14   5          4.88         23.23        17.20 o                         
 -13  14   5         45.14         68.37        15.44 o                         
 -12  14   5         31.73         48.51        11.15 o                         
 -11  14   5         22.45         38.38        13.53 o                         
 -10  14   5          5.80          4.55         7.84 o                         
  -9  14   5         22.20         27.65         6.66 o                         
  -8  14   5         65.83         61.35         7.19 o                         
  -7  14   5        208.96        183.77        10.15 o                         
  -6  14   5          0.52          8.54         5.67 o                         
  -5  14   5        495.22        496.81        17.35 o                         
  -4  14   5          1.64         -3.84         4.63 o                         
  -3  14   5         72.94         79.89         6.57 o                         
  -2  14   5        267.81        252.75        13.25 o                         
  -1  14   5         95.81        107.36         6.72 o                         
   0  14   5         56.74         50.30         5.67 o                         
   1  14   5        202.26        228.36         9.21 o                         
   2  14   5         64.35         84.84         7.26 o                         
   3  14   5          5.99         -0.86         5.05 o                         
   4  14   5         50.71         40.96         6.40 o                         
   5  14   5        405.34        408.62        12.87 o                         
   6  14   5         80.06         67.03         6.90 o                         
   7  14   5        477.06        454.80        14.23 o                         
   8  14   5          2.68          2.38         5.99 o                         
   9  14   5         20.86         37.06         7.59 o                         
  10  14   5        212.84        193.00        13.16 o                         
  11  14   5         99.97        112.83        12.08 o                         
  12  14   5        201.75        189.19        19.42 o                         
  13  14   5        108.62         54.38        14.05 o                         
 -13  15   5         10.07         40.29        11.69 o                         
 -12  15   5         18.03         46.85        11.36 o                         
 -11  15   5         56.53         62.28        11.37 o                         
 -10  15   5          2.09         -0.05         8.43 o                         
  -9  15   5          0.10          4.24         6.49 o                         
  -8  15   5         24.31         26.48         6.79 o                         
  -7  15   5        141.48        137.32        11.69 o                         
  -6  15   5        636.03        628.61        17.22 o                         
  -5  15   5         55.16         71.95         7.14 o                         
  -4  15   5        479.16        481.13        13.42 o                         
  -3  15   5        486.28        469.22        13.88 o                         
  -2  15   5        136.43        135.29         7.73 o                         
  -1  15   5          0.00         -4.65         4.65 o                         
   0  15   5        248.74        243.30        10.48 o                         
   1  15   5        811.03        802.29        17.41 o                         
   2  15   5         80.07         83.76         7.39 o                         
   3  15   5         50.81         45.90         6.38 o                         
   4  15   5        331.38        344.99        11.84 o                         
   5  15   5         56.22         49.14         6.57 o                         
   6  15   5        256.26        259.95        11.12 o                         
   7  15   5          0.02          2.25         5.79 o                         
   8  15   5         17.35         13.95         6.80 o                         
   9  15   5          0.21         -4.70         6.76 o                         
  10  15   5        190.25        220.55        16.19 o                         
  11  15   5         12.53         14.18         9.54 o                         
  12  15   5         87.08         84.83        11.52 o                         
 -13  16   5         19.67         28.24        13.55 o                         
 -12  16   5         81.79        109.66        15.12 o                         
 -11  16   5          9.95         12.37         9.90 o                         
 -10  16   5          5.30          6.24         9.19 o                         
  -9  16   5          8.12         -2.41         6.32 o                         
  -8  16   5         38.75         26.18         8.99 o                         
  -7  16   5          5.22         -2.32         5.99 o                         
  -6  16   5        247.93        234.47        11.33 o                         
  -5  16   5        693.91        643.72        17.47 o                         
  -4  16   5        863.91        815.99        18.17 o                         
  -3  16   5        243.41        229.22        10.33 o                         
  -2  16   5        430.20        398.96        12.33 o                         
  -1  16   5        246.93        266.64        11.12 o                         
   0  16   5        695.24        672.67        16.97 o                         
   1  16   5        252.14        252.32        10.08 o                         
   2  16   5         81.02         77.60         7.63 o                         
   3  16   5         10.07          4.21         4.96 o                         
   4  16   5          8.18         12.06         5.48 o                         
   5  16   5         21.75         21.21         5.91 o                         
   6  16   5         19.26         12.69         5.85 o                         
   7  16   5          0.02         -2.77         5.78 o                         
   8  16   5        102.01         93.29         8.97 o                         
   9  16   5          0.76          4.46         7.12 o                         
  10  16   5        156.87        143.39        12.54 o                         
  11  16   5          1.90          1.37         9.56 o                         
  12  16   5         31.95         38.22        11.43 o                         
 -13  17   5         78.65        113.21        16.73 o                         
 -12  17   5        180.18        204.72        21.74 o                         
 -11  17   5         81.36         81.05        12.13 o                         
 -10  17   5         18.12         18.11         9.11 o                         
  -9  17   5         59.55         47.65         8.92 o                         
  -8  17   5          4.50         13.49         6.84 o                         
  -7  17   5          2.41          0.30         7.74 o                         
  -6  17   5        240.94        221.29        11.24 o                         
  -5  17   5        152.16        124.65         8.79 o                         
  -4  17   5        463.20        469.37        15.56 o                         
  -3  17   5         21.09         26.14         5.72 o                         
  -2  17   5          3.92         12.55         5.86 o                         
  -1  17   5         41.38         23.33         6.83 o                         
   0  17   5          0.67          8.06         5.44 o                         
   1  17   5        629.98        618.93        16.45 o                         
   2  17   5         77.57         79.01         7.66 o                         
   3  17   5         24.77         24.37         6.09 o                         
   4  17   5         26.07         21.63         5.93 o                         
   5  17   5         64.83         57.73         7.04 o                         
   6  17   5          9.80          9.23         5.97 o                         
   7  17   5        213.61        217.43        10.95 o                         
   8  17   5         51.23         41.81         9.34 o                         
   9  17   5         11.89         20.48         7.74 o                         
  10  17   5         99.36         80.73        10.71 o                         
  11  17   5          0.57          5.42         9.54 o                         
  12  17   5        185.33        148.21        15.97 o                         
 -12  18   5        101.97        102.63        14.81 o                         
 -11  18   5        100.33        119.59        13.95 o                         
 -10  18   5        173.57        148.01        14.85 o                         
  -9  18   5          0.75          8.20        11.28 o                         
  -8  18   5         20.78         18.99         7.07 o                         
  -7  18   5         19.70         10.79         6.73 o                         
  -6  18   5          2.02         -1.58         5.71 o                         
  -5  18   5        112.07         98.16         8.24 o                         
  -4  18   5        406.21        370.76        12.60 o                         
  -3  18   5        130.12        159.75         8.92 o                         
  -2  18   5       1503.86       1388.89        28.27 o                         
  -1  18   5        100.64        100.00         7.99 o                         
   0  18   5        412.38        398.93        13.65 o                         
   1  18   5        346.97        322.80        12.56 o                         
   2  18   5         13.24         -0.26         6.71 o                         
   3  18   5          0.35         -5.82         5.82 o                         
   4  18   5          0.79          2.72         5.65 o                         
   5  18   5        265.32        259.66        14.35 o                         
   6  18   5          3.87         -5.33         5.33 o                         
   7  18   5          0.53         -6.11         6.11 o                         
   8  18   5          0.27         10.47         7.05 o                         
   9  18   5        138.37        137.01        11.15 o                         
  10  18   5        147.27        142.70        12.33 o                         
  11  18   5         12.35         19.14         9.83 o                         
 -12  19   5          5.94         21.55        13.47 o                         
 -11  19   5          9.79         57.67        12.82 o                         
 -10  19   5          4.57         -4.73        14.88 o                         
  -9  19   5         10.76          4.71         8.81 o                         
  -8  19   5          0.48         -8.20         8.20 o                         
  -7  19   5         17.49         15.53         6.79 o                         
  -6  19   5        107.44        126.87        11.23 o                         
  -5  19   5         44.92         45.76         8.29 o                         
  -4  19   5         21.28          4.46         5.35 o                         
  -3  19   5         47.56         45.67         6.93 o                         
  -2  19   5        101.35         99.91         8.32 o                         
  -1  19   5          8.05          7.49         5.82 o                         
   0  19   5         14.96         22.65         5.94 o                         
   1  19   5         57.37         72.74         7.35 o                         
   2  19   5        350.41        387.69        16.28 o                         
   3  19   5         15.20         10.32         6.27 o                         
   4  19   5        398.70        393.34        19.60 o                         
   5  19   5         42.63         47.41         7.46 o                         
   6  19   5         65.72         45.79         7.38 o                         
   7  19   5          4.53          2.21         6.41 o                         
   8  19   5         63.02         45.77         8.65 o                         
   9  19   5         18.34         13.77         7.98 o                         
  10  19   5          9.11         -2.20         8.34 o                         
  11  19   5         28.37         27.04        12.01 o                         
 -12  20   5        199.98        183.67        47.24 o                         
 -11  20   5         57.76         82.50        16.76 o                         
 -10  20   5         20.12         23.02        10.88 o                         
  -9  20   5          0.70         -5.25         8.70 o                         
  -8  20   5         44.25         45.12         8.02 o                         
  -7  20   5        165.10        164.36        11.32 o                         
  -6  20   5          0.57         -1.05         5.92 o                         
  -5  20   5          6.05          8.87         6.34 o                         
  -4  20   5          6.09          6.09         5.45 o                         
  -3  20   5         33.46         31.69         6.74 o                         
  -2  20   5         88.98         97.33         8.39 o                         
  -1  20   5        122.90        116.68         9.03 o                         
   0  20   5        176.71        179.19        10.55 o                         
   1  20   5          1.88          1.03         9.17 o                         
   2  20   5        645.42        665.06        21.00 o                         
   3  20   5         75.24         92.40         8.65 o                         
   4  20   5        304.16        292.73        13.00 o                         
   5  20   5          1.27          4.72         6.39 o                         
   6  20   5         15.39         19.19         6.93 o                         
   7  20   5         23.32         18.24         7.02 o                         
   8  20   5         29.10         34.31         8.64 o                         
   9  20   5         23.68         31.25         8.76 o                         
  10  20   5        284.65        295.04        15.29 o                         
  11  20   5         68.71         33.90        16.93 o                         
 -11  21   5         68.94        120.73        18.29 o                         
 -10  21   5         16.73         27.44        11.91 o                         
  -9  21   5          7.09         -1.10        12.28 o                         
  -8  21   5          1.48          3.87        13.45 o                         
  -7  21   5         28.97         32.43         7.76 o                         
  -6  21   5         11.80          3.54         6.48 o                         
  -5  21   5        238.92        214.32        11.41 o                         
  -4  21   5         29.28         29.87         6.83 o                         
  -3  21   5        126.48        134.25         9.60 o                         
  -2  21   5        348.11        367.67        14.38 o                         
  -1  21   5         64.54         70.24         9.29 o                         
   0  21   5        619.90        604.83        17.59 o                         
   1  21   5        457.97        494.68        18.49 o                         
   2  21   5         64.11         66.69         9.26 o                         
   3  21   5          3.17         -7.17         7.17 o                         
   4  21   5         44.27         47.13         8.76 o                         
   5  21   5          3.66          3.90         6.66 o                         
   6  21   5         74.75         78.99         8.26 o                         
   7  21   5         17.47         11.10         9.50 o                         
   8  21   5         84.95         91.81        10.47 o                         
   9  21   5          1.54         -0.66        10.09 o                         
  10  21   5        112.09        123.55        12.47 o                         
 -11  22   5         29.38        105.89        39.50 o                         
 -10  22   5         51.83         44.93        15.91 o                         
  -9  22   5         34.86         33.04        10.02 o                         
  -8  22   5          1.42         -2.11         9.19 o                         
  -7  22   5         27.39         16.67        12.37 o                         
  -6  22   5          0.02         -2.65         7.78 o                         
  -5  22   5          5.30         13.11         7.04 o                         
  -4  22   5          2.41         -2.28         6.39 o                         
  -3  22   5         76.28         76.76         8.43 o                         
  -2  22   5        180.24        210.31        14.56 o                         
  -1  22   5        102.85        109.42         9.07 o                         
   0  22   5        253.86        260.93        13.35 o                         
   1  22   5        570.54        573.80        20.22 o                         
   2  22   5         21.06          9.59         7.62 o                         
   3  22   5         10.94         13.72         6.83 o                         
   4  22   5          7.17         10.40         6.90 o                         
   5  22   5         47.69         37.57         8.45 o                         
   6  22   5        519.25        579.50        19.20 o                         
   7  22   5          0.73          0.18         7.27 o                         
   8  22   5         57.08         48.19         9.60 o                         
   9  22   5          0.16         -1.51         8.27 o                         
  10  22   5         51.71          8.24        15.52 o                         
 -10  23   5        212.34        281.76        56.71 o                         
  -9  23   5          3.38         18.00        11.95 o                         
  -8  23   5         10.66         15.51         9.81 o                         
  -7  23   5         34.00         37.49         8.41 o                         
  -6  23   5         55.47         57.48         8.82 o                         
  -5  23   5          1.21          2.08         7.20 o                         
  -4  23   5          0.03          1.75         6.51 o                         
  -3  23   5         96.21         91.21         8.94 o                         
  -2  23   5          4.31         10.23         6.71 o                         
  -1  23   5          2.00         -3.26         5.91 o                         
   0  23   5         35.31         27.63         8.39 o                         
   1  23   5         43.58         33.69         8.81 o                         
   2  23   5          3.61         -7.17         7.17 o                         
   3  23   5         16.50         11.91         7.82 o                         
   4  23   5         26.52         17.04         7.89 o                         
   5  23   5          2.63         -4.95         6.94 o                         
   6  23   5         62.85         42.92         8.43 o                         
   7  23   5         50.28         30.89         8.84 o                         
   8  23   5        126.85        153.52        18.45 o                         
   9  23   5         30.32         42.17        11.07 o                         
  -9  24   5          5.04          6.84        12.86 o                         
  -8  24   5         77.24         63.73        11.74 o                         
  -7  24   5        105.04        108.06        11.11 o                         
  -6  24   5         15.21          7.70        10.62 o                         
  -5  24   5         60.11         84.07         9.81 o                         
  -4  24   5        109.97        115.47         9.74 o                         
  -3  24   5          6.72          4.94         6.94 o                         
  -2  24   5         26.67         28.94         7.69 o                         
  -1  24   5        394.02        409.09        15.88 o                         
   0  24   5         44.38         62.98         9.34 o                         
   1  24   5         70.39         65.01        10.01 o                         
   2  24   5          3.94         -0.80         7.98 o                         
   3  24   5         13.49         10.55         7.61 o                         
   4  24   5         23.48         22.43         8.53 o                         
   5  24   5         13.60          7.56         9.00 o                         
   6  24   5          1.08         -0.37         7.18 o                         
   7  24   5         80.75         66.75        11.00 o                         
   8  24   5         77.45         79.94        13.09 o                         
  -9  25   5          2.62         21.33        14.27 o                         
  -8  25   5        102.31        123.04        17.49 o                         
  -7  25   5         38.19         51.32        13.44 o                         
  -6  25   5        111.78        111.35        10.94 o                         
  -5  25   5         20.70         31.59         8.41 o                         
  -4  25   5          0.64         -0.89         6.92 o                         
  -3  25   5          3.34          4.78         7.20 o                         
  -2  25   5         75.60         66.81         8.83 o                         
  -1  25   5        111.78        119.64        10.09 o                         
   0  25   5         54.17         50.91         9.65 o                         
   1  25   5         19.63         19.39         8.91 o                         
   2  25   5          0.09          1.13         7.24 o                         
   3  25   5          7.07         -5.49         8.33 o                         
   4  25   5        121.84        101.59        13.55 o                         
   5  25   5         35.39         35.91        11.14 o                         
   6  25   5         18.08         -1.49         9.48 o                         
   7  25   5         13.76          8.73        13.65 o                         
   8  25   5        128.81        130.84        17.66 o                         
  -8  26   5         32.75         56.93        16.40 o                         
  -7  26   5         16.30         30.31        15.51 o                         
  -6  26   5          0.25          5.87         9.94 o                         
  -5  26   5         44.27         41.97         9.25 o                         
  -4  26   5          8.51          4.90         7.42 o                         
  -3  26   5         15.29         19.78         8.01 o                         
  -2  26   5          6.64         -0.50         7.08 o                         
  -1  26   5         14.20         10.21         8.44 o                         
   0  26   5        393.48        432.79        19.55 o                         
   1  26   5        131.02        139.83        12.97 o                         
   2  26   5          0.49         -9.04         9.04 o                         
   3  26   5         44.68         53.16        11.40 o                         
   4  26   5         66.34         73.00        11.95 o                         
   5  26   5         28.91         23.89        10.65 o                         
   6  26   5         73.04         91.89        17.43 o                         
   7  26   5          1.89        -10.84        10.84 o                         
  -7  27   5         43.60         48.18        17.40 o                         
  -6  27   5         19.82          9.72        10.79 o                         
  -5  27   5          0.01          9.75         8.40 o                         
  -4  27   5         62.20         61.00        10.26 o                         
  -3  27   5         20.19          9.38         8.32 o                         
  -2  27   5         10.08         15.27         8.12 o                         
  -1  27   5        168.22        178.32        14.75 o                         
   0  27   5         20.40         -8.95         8.95 o                         
   1  27   5         21.09         10.28         9.74 o                         
   2  27   5          3.91          2.75        12.70 o                         
   3  27   5         76.50         49.11        11.36 o                         
   4  27   5        133.42        153.14        15.72 o                         
   5  27   5        101.42        109.83        16.60 o                         
   6  27   5         10.32         -4.75        19.94 o                         
  -6  28   5         39.60         54.18        22.27 o                         
  -5  28   5         24.12         35.37        14.58 o                         
  -4  28   5          0.00         -1.51         9.12 o                         
  -3  28   5        147.75        161.34        13.04 o                         
  -2  28   5          4.41         -7.95         7.95 o                         
  -1  28   5        140.68        167.27        14.89 o                         
   0  28   5        136.41        114.47        16.84 o                         
   1  28   5        131.97        157.89        17.28 o                         
   2  28   5          0.00        -10.77        12.74 o                         
   3  28   5          1.56        -11.63        12.57 o                         
   4  28   5         26.48         37.87        13.98 o                         
   5  28   5         97.80         94.20        18.36 o                         
  -4  29   5         18.60          2.87        12.51 o                         
  -3  29   5        138.31        174.11        15.34 o                         
  -2  29   5         41.17         38.88        12.25 o                         
  -1  29   5         20.93         32.87        13.54 o                         
   0  29   5         56.13         66.34        14.99 o                         
   1  29   5         80.30         85.45        15.93 o                         
   2  29   5          6.14          8.19        12.90 o                         
   3  29   5         82.23         84.68        16.52 o                         
  -2  30   5         10.21          1.22        18.73 o                         
  -1  30   5          0.11         98.15        43.98 o                         
   0  30   5         10.02         -5.77        24.84 o                         
   1  30   5         50.13         26.06        23.62 o                         
 -15   0   6         12.73         28.17        25.86 o                         
 -14   0   6         95.39         69.20        25.06 o                         
 -13   0   6          1.39          2.35        17.08 o                         
 -12   0   6        189.46        180.05        26.50 o                         
 -11   0   6          6.73         -7.69         9.96 o                         
 -10   0   6          7.16         -2.95        11.40 o                         
  -9   0   6          1.88          5.69         9.64 o                         
  -8   0   6        403.31        327.83        20.55 o                         
  -7   0   6          3.00          6.09         9.01 o                         
  -6   0   6       1620.37       1444.32        45.56 o                         
  -5   0   6          0.40         -5.80         7.74 o                         
  -4   0   6          1.88          1.04         5.39 o                         
  -3   0   6          7.07         10.04         4.80 o                         
  -2   0   6         49.68         36.58         5.34 o                         
  -1   0   6          1.35          4.19         3.39 o                         
   0   0   6        684.22        701.96        16.14 o                         
   1   0   6       1129.12       1100.09        21.57 o                         
   2   0   6         48.67         58.11         5.29 o                         
   3   0   6        205.48        203.61         9.29 o                         
   4   0   6        161.07        130.18         7.30 o                         
   5   0   6         14.41          4.47         5.31 o                         
   6   0   6          6.81         -6.86         6.86 o                         
   7   0   6        106.52         92.96        12.52 o                         
   8   0   6         12.38         16.43         9.56 o                         
   9   0   6        129.25        150.37        15.29 o                         
  10   0   6         35.63         31.76        12.39 o                         
  11   0   6          4.57         14.62        16.09 o                         
  12   0   6         44.28         54.75        16.05 o                         
  13   0   6        161.38        159.67        18.79 o                         
  14   0   6          0.02          4.77        14.80 o                         
 -15   1   6          0.25          0.06        13.72 o                         
 -14   1   6         35.04         32.13        14.69 o                         
 -13   1   6          7.74         16.07         9.16 o                         
 -12   1   6         24.32         28.18         8.83 o                         
 -11   1   6          4.40         -3.79         7.58 o                         
 -10   1   6        148.59        141.48        11.57 o                         
  -9   1   6        149.03        148.08        10.88 o                         
  -8   1   6        213.02        215.58        12.44 o                         
  -7   1   6          4.55          7.72         6.43 o                         
  -6   1   6        735.81        645.71        18.72 o                         
  -5   1   6       1737.18       1587.52        30.04 o                         
  -4   1   6       1320.88       1241.00        24.31 o                         
  -3   1   6         64.11         66.67         4.62 o                         
  -2   1   6        559.93        542.93         9.70 o                         
  -1   1   6        137.91        133.58         5.24 o                         
   0   1   6          9.47         12.83         2.97 o                         
   1   1   6        113.99        124.56         4.76 o                         
   2   1   6        664.63        682.43        10.61 o                         
   3   1   6         43.79         43.64         3.82 o                         
   4   1   6        325.63        338.66         8.99 o                         
   5   1   6        169.21        195.46         6.77 o                         
   6   1   6        237.87        256.59        11.94 o                         
   7   1   6        997.36        989.11        27.24 o                         
   8   1   6         24.97         14.22         7.06 o                         
   9   1   6         34.14         39.11         8.07 o                         
  10   1   6          0.03          0.84         7.05 o                         
  11   1   6         30.51         39.40         9.00 o                         
  12   1   6         61.08         42.03        12.37 o                         
  13   1   6         17.76         16.78        10.14 o                         
  14   1   6         11.08          2.25        10.12 o                         
 -15   2   6          4.33         -0.66        21.40 o                         
 -14   2   6          0.72          6.78        10.58 o                         
 -13   2   6          0.07          5.52         9.10 o                         
 -12   2   6        101.44        111.52        11.03 o                         
 -11   2   6          3.97          7.66         7.61 o                         
 -10   2   6          5.21          7.10         7.10 o                         
  -9   2   6         75.62         60.62         8.58 o                         
  -8   2   6         31.81         36.16         7.32 o                         
  -7   2   6         84.79         72.83         8.18 o                         
  -6   2   6        206.10        181.84        10.16 o                         
  -5   2   6         25.72         21.79         5.35 o                         
  -4   2   6       2890.34       2730.47        42.75 o                         
  -3   2   6         35.47         40.38         4.14 o                         
  -2   2   6        345.50        338.29         7.43 o                         
  -1   2   6         72.49         64.84         4.01 o                         
   0   2   6         63.55         63.20         3.70 o                         
   1   2   6        675.95        669.19        11.05 o                         
   2   2   6         17.79         19.93         3.10 o                         
   3   2   6         83.50         86.48         4.29 o                         
   4   2   6        104.74        106.24         5.01 o                         
   5   2   6         49.87         46.76         4.95 o                         
   6   2   6         15.13          4.16         5.78 o                         
   7   2   6          0.98          2.80         5.59 o                         
   8   2   6          7.68          3.02         6.47 o                         
   9   2   6         13.14         15.80         7.39 o                         
  10   2   6         82.11         62.99         9.32 o                         
  11   2   6         15.09         15.85         8.19 o                         
  12   2   6          0.12          2.46         8.99 o                         
  13   2   6          0.10         -5.15         9.29 o                         
  14   2   6          6.25         -4.17        10.65 o                         
 -15   3   6          0.29          9.10        14.23 o                         
 -14   3   6         41.05         47.22        12.45 o                         
 -13   3   6          7.97          5.25         8.62 o                         
 -12   3   6          0.00         -0.93         7.29 o                         
 -11   3   6          0.32         -6.78         6.78 o                         
 -10   3   6         29.79         36.15         8.11 o                         
  -9   3   6        496.49        455.44        17.87 o                         
  -8   3   6         14.69         18.16         7.08 o                         
  -7   3   6         92.09         83.64         8.75 o                         
  -6   3   6        269.51        247.42        10.48 o                         
  -5   3   6       1514.11       1383.47        24.72 o                         
  -4   3   6        498.48        455.25        12.14 o                         
  -3   3   6        509.74        492.93        10.44 o                         
  -2   3   6         32.48         27.35         3.40 o                         
  -1   3   6         30.97         23.70         2.98 o                         
   0   3   6          0.76         -1.06         2.86 o                         
   1   3   6        152.54        170.16         5.56 o                         
   2   3   6        120.16        126.28         4.57 o                         
   3   3   6        258.11        277.65         7.16 o                         
   4   3   6        466.21        477.30         9.66 o                         
   5   3   6        318.36        329.77        10.00 o                         
   6   3   6       1027.20       1078.04        23.58 o                         
   7   3   6        171.37        180.88        10.60 o                         
   8   3   6         14.51         18.87         6.91 o                         
   9   3   6         57.75         69.48         8.21 o                         
  10   3   6          3.99          2.11         7.10 o                         
  11   3   6         38.89         33.55         9.27 o                         
  12   3   6          9.34          2.27         8.76 o                         
  13   3   6         32.71         30.51        10.38 o                         
  14   3   6          6.62        -21.93        21.93 o                         
 -15   4   6        169.52        158.41        28.41 o                         
 -14   4   6         53.48         53.16        15.69 o                         
 -13   4   6         29.00         39.36        10.06 o                         
 -12   4   6         67.02         55.44         8.98 o                         
 -11   4   6          3.50          7.11         7.27 o                         
 -10   4   6          5.61          8.58         6.86 o                         
  -9   4   6         33.25         28.21         7.00 o                         
  -8   4   6         55.31         30.89         6.99 o                         
  -7   4   6         76.01         81.41         7.44 o                         
  -6   4   6        783.99        736.02        16.82 o                         
  -5   4   6       1542.08       1533.44        26.89 o                         
  -4   4   6         55.94         61.36         5.39 o                         
  -3   4   6        373.43        379.71         9.87 o                         
  -2   4   6          1.13          3.16         2.94 o                         
  -1   4   6          8.41          8.16         2.79 o                         
   0   4   6         24.64         21.87         3.30 o                         
   1   4   6         12.23         17.70         2.93 o                         
   2   4   6        167.06        163.81         5.44 o                         
   3   4   6        219.10        238.97         7.33 o                         
   4   4   6        144.39        137.17         5.68 o                         
   5   4   6          0.57         -0.75         4.34 o                         
   6   4   6        249.20        272.61         9.28 o                         
   7   4   6        250.53        232.66        10.39 o                         
   8   4   6        168.44        160.52        10.02 o                         
   9   4   6        180.20        182.68        11.73 o                         
  10   4   6         98.06         96.85        10.23 o                         
  11   4   6          3.86          1.35         8.23 o                         
  12   4   6          9.95         11.94         9.29 o                         
  13   4   6          4.64         -5.63         9.13 o                         
  14   4   6         49.75         43.30        21.73 o                         
 -15   5   6          2.59         35.43        28.91 o                         
 -14   5   6          0.00        -11.41        11.81 o                         
 -13   5   6          0.09         -8.59        11.18 o                         
 -12   5   6         22.11         12.70         7.84 o                         
 -11   5   6         42.20         40.80        11.48 o                         
 -10   5   6         98.28         90.40         9.55 o                         
  -9   5   6          4.18         10.39         6.45 o                         
  -8   5   6         60.60         41.97         7.28 o                         
  -7   5   6         19.78         20.25         5.15 o                         
  -6   5   6        612.27        467.19        12.42 o                         
  -5   5   6        515.62        449.28        12.04 o                         
  -4   5   6       1197.84       1131.39        20.27 o                         
  -3   5   6        504.77        486.02        11.15 o                         
  -2   5   6         31.41         26.00         3.82 o                         
  -1   5   6        146.52        147.53         5.19 o                         
   0   5   6        216.21        229.13         6.52 o                         
   1   5   6         64.02         46.59         3.71 o                         
   2   5   6        109.12        113.13         4.83 o                         
   3   5   6        372.31        381.36         8.83 o                         
   4   5   6        109.22        116.52         5.69 o                         
   5   5   6         51.61         41.30         5.36 o                         
   6   5   6         47.00         42.02         5.51 o                         
   7   5   6        166.78        161.46         8.98 o                         
   8   5   6        310.68        291.44        13.49 o                         
   9   5   6         68.85         57.97         8.61 o                         
  10   5   6         14.55         14.64         7.48 o                         
  11   5   6        839.84        841.41        26.18 o                         
  12   5   6         53.03         39.06         9.90 o                         
  13   5   6         70.37         45.88        11.05 o                         
 -14   6   6         13.26         -6.50        12.07 o                         
 -13   6   6         12.03          1.69        12.10 o                         
 -12   6   6          2.67         -6.98         7.69 o                         
 -11   6   6         43.52         40.32         8.63 o                         
 -10   6   6         71.10         65.48         8.52 o                         
  -9   6   6          2.73          7.64         5.90 o                         
  -8   6   6        224.91        224.19        10.20 o                         
  -7   6   6        302.90        286.04        10.77 o                         
  -6   6   6       2144.55       1883.03        30.76 o                         
  -5   6   6        315.80        346.93        10.87 o                         
  -4   6   6       2371.83       2093.64        34.53 o                         
  -3   6   6          4.41          6.58         3.80 o                         
  -2   6   6          1.05         -3.01         3.01 o                         
  -1   6   6        185.10        204.14         6.58 o                         
   0   6   6        101.22        113.14         5.02 o                         
   1   6   6          0.78         -0.08         3.07 o                         
   2   6   6        373.17        388.08         9.12 o                         
   3   6   6        599.25        607.68        10.79 o                         
   4   6   6         29.43         32.92         4.82 o                         
   5   6   6        293.54        288.17         9.71 o                         
   6   6   6          8.44          5.04         4.76 o                         
   7   6   6          0.21         -5.14         5.14 o                         
   8   6   6        599.06        635.06        21.56 o                         
   9   6   6        947.74        950.81        28.97 o                         
  10   6   6         41.47         27.49         8.84 o                         
  11   6   6        154.21        157.74        12.13 o                         
  12   6   6          0.00         -8.52         8.52 o                         
  13   6   6         35.59         27.59        15.14 o                         
 -14   7   6          7.11          8.77        12.90 o                         
 -13   7   6          4.06         -0.70        11.95 o                         
 -12   7   6          0.33         -0.80         7.53 o                         
 -11   7   6         17.14         10.70         7.56 o                         
 -10   7   6          3.75          5.79         7.07 o                         
  -9   7   6        173.58        169.99        11.04 o                         
  -8   7   6         43.76         41.28         6.59 o                         
  -7   7   6         40.62         21.38         5.87 o                         
  -6   7   6        778.59        736.39        17.19 o                         
  -5   7   6        860.71        738.29        15.68 o                         
  -4   7   6       1464.43       1352.39        23.38 o                         
  -3   7   6        142.73        135.65         6.57 o                         
  -2   7   6         20.46         14.85         4.52 o                         
  -1   7   6         45.94         45.46         4.24 o                         
   0   7   6        704.47        691.57        12.03 o                         
   1   7   6        110.61        119.22         4.98 o                         
   2   7   6       1177.71       1135.47        18.02 o                         
   3   7   6        738.70        750.17        12.44 o                         
   4   7   6        192.46        198.38         7.86 o                         
   5   7   6          0.24          6.83         4.56 o                         
   6   7   6        382.21        376.25        11.47 o                         
   7   7   6         32.62         41.06         5.59 o                         
   8   7   6        117.56        133.32         9.70 o                         
   9   7   6         48.00         45.28         9.07 o                         
  10   7   6         38.77         38.67         9.68 o                         
  11   7   6         10.78         -0.59         8.42 o                         
  12   7   6          0.50         -8.52         8.52 o                         
  13   7   6          0.40          0.37         9.71 o                         
 -14   8   6          2.07          1.15        15.75 o                         
 -13   8   6          0.06         -8.44        11.69 o                         
 -12   8   6         12.91         19.68         9.82 o                         
 -11   8   6         14.95         18.16         7.58 o                         
 -10   8   6         71.99         79.67         8.90 o                         
  -9   8   6         55.20         45.44         7.25 o                         
  -8   8   6         41.21         39.33         6.57 o                         
  -7   8   6         27.83         22.97         5.65 o                         
  -6   8   6         20.32          7.36         5.18 o                         
  -5   8   6        149.99        169.67         8.64 o                         
  -4   8   6          8.71         16.03         4.90 o                         
  -3   8   6         16.80         14.37         4.41 o                         
  -2   8   6        278.07        294.22         9.49 o                         
  -1   8   6        268.00        244.77         8.34 o                         
   0   8   6          0.03         -3.28         3.28 o                         
   1   8   6        210.08        225.72         7.12 o                         
   2   8   6        147.35        139.89         5.85 o                         
   3   8   6         14.28         19.87         4.08 o                         
   4   8   6        177.08        175.77         7.74 o                         
   5   8   6        137.50        149.52         7.56 o                         
   6   8   6        122.58        112.34         7.24 o                         
   7   8   6          0.69         -2.63         4.74 o                         
   8   8   6         80.89         85.37         8.58 o                         
   9   8   6         88.38         83.53         9.02 o                         
  10   8   6         53.29         64.02         9.58 o                         
  11   8   6          2.64         -8.13         8.13 o                         
  12   8   6          7.13         10.82         9.65 o                         
  13   8   6         29.53         24.43        11.99 o                         
 -14   9   6          4.41         23.29        15.57 o                         
 -13   9   6         35.47         52.07        14.37 o                         
 -12   9   6        362.43        415.93        22.65 o                         
 -11   9   6          0.35         10.33         7.68 o                         
 -10   9   6        125.22        114.06        10.99 o                         
  -9   9   6         39.82         39.16         8.37 o                         
  -8   9   6          3.58         -2.80         5.21 o                         
  -7   9   6          0.06         -1.13         5.28 o                         
  -6   9   6        391.64        363.51        13.35 o                         
  -5   9   6        393.28        396.15        12.48 o                         
  -4   9   6          7.12         12.15         5.22 o                         
  -3   9   6        422.54        412.92        11.22 o                         
  -2   9   6         16.01         20.39         4.60 o                         
  -1   9   6         27.90         34.92         4.88 o                         
   0   9   6        359.81        391.94        10.51 o                         
   1   9   6         42.24         43.72         4.76 o                         
   2   9   6         19.24         27.54         3.96 o                         
   3   9   6          7.95          5.64         4.65 o                         
   4   9   6        325.86        323.26        10.22 o                         
   5   9   6         26.27         21.93         5.37 o                         
   6   9   6        751.40        769.19        20.13 o                         
   7   9   6        132.64        133.52         7.97 o                         
   8   9   6        462.87        477.27        24.96 o                         
   9   9   6         62.66         65.27         8.77 o                         
  10   9   6          9.02         11.29         8.14 o                         
  11   9   6        143.99        142.19        12.81 o                         
  12   9   6         57.30         44.74        10.79 o                         
  13   9   6         14.55          2.40        16.11 o                         
 -14  10   6          8.56         19.74        13.48 o                         
 -13  10   6          0.21          2.72        12.14 o                         
 -12  10   6         10.45         35.81        12.86 o                         
 -11  10   6         28.49         20.64         8.02 o                         
 -10  10   6          5.65         -3.98         6.14 o                         
  -9  10   6         70.03         81.47         7.93 o                         
  -8  10   6         11.79          0.82         5.78 o                         
  -7  10   6         87.02         79.85         7.25 o                         
  -6  10   6        669.63        579.85        15.12 o                         
  -5  10   6          5.76          3.45         5.18 o                         
  -4  10   6        447.66        348.75        11.65 o                         
  -3  10   6         11.20          3.69         4.24 o                         
  -2  10   6          1.11         -0.79         4.33 o                         
  -1  10   6         90.10         85.12         6.43 o                         
   0  10   6          2.17         -2.30         4.39 o                         
   1  10   6        157.62        142.96         9.65 o                         
   2  10   6        970.75        989.63        18.72 o                         
   3  10   6          4.11          3.21         4.97 o                         
   4  10   6        393.95        400.47        11.41 o                         
   5  10   6         33.06         26.75         5.26 o                         
   6  10   6        169.16        174.57         8.43 o                         
   7  10   6         92.71         98.32         7.00 o                         
   8  10   6        723.22        748.20        25.24 o                         
   9  10   6        347.96        329.94        14.59 o                         
  10  10   6          6.20         -3.92         9.37 o                         
  11  10   6          4.42         11.32         8.94 o                         
  12  10   6          0.02         -8.24         9.01 o                         
  13  10   6        101.03        109.56        13.98 o                         
 -14  11   6        181.86        193.46        47.22 o                         
 -13  11   6          1.44         39.39        13.96 o                         
 -12  11   6        250.84        259.43        25.40 o                         
 -11  11   6          3.97          4.94         7.26 o                         
 -10  11   6         15.60          7.41         7.46 o                         
  -9  11   6          1.82         -6.14         6.14 o                         
  -8  11   6          3.50         -5.19         5.36 o                         
  -7  11   6          6.89         -1.56         5.38 o                         
  -6  11   6        100.95        108.96         7.59 o                         
  -5  11   6        492.88        422.38        13.23 o                         
  -4  11   6          0.39         -4.83         4.83 o                         
  -3  11   6         73.90         69.50         6.32 o                         
  -2  11   6        198.00        236.08         9.07 o                         
  -1  11   6        523.36        495.48        17.37 o                         
   0  11   6         86.64         81.43         6.39 o                         
   1  11   6          0.78         -4.24         4.24 o                         
   2  11   6          0.45          4.05         4.39 o                         
   3  11   6        310.34        321.79        15.65 o                         
   4  11   6        260.46        265.49        10.31 o                         
   5  11   6          3.96         -4.86         4.86 o                         
   6  11   6         30.41         27.62         5.92 o                         
   7  11   6          2.14         -5.18         5.18 o                         
   8  11   6        115.03        129.00         8.57 o                         
   9  11   6        502.92        527.93        17.33 o                         
  10  11   6         20.79         35.73         8.89 o                         
  11  11   6         21.01         23.26         9.51 o                         
  12  11   6         26.27         30.16        11.25 o                         
  13  11   6          0.09         -1.07        18.77 o                         
 -13  12   6         34.42         27.25        13.42 o                         
 -12  12   6         60.62         95.25        27.28 o                         
 -11  12   6         99.42         96.99        14.07 o                         
 -10  12   6        158.70        173.43        10.53 o                         
  -9  12   6         52.32         50.65         7.52 o                         
  -8  12   6         38.13         37.92         6.73 o                         
  -7  12   6          3.36          0.87         5.12 o                         
  -6  12   6          0.16         -5.10         5.10 o                         
  -5  12   6        448.40        448.14        14.10 o                         
  -4  12   6          8.77         10.54         5.26 o                         
  -3  12   6         59.57         51.68         5.55 o                         
  -2  12   6        118.08        106.47         7.18 o                         
  -1  12   6         34.24          8.95         5.41 o                         
   0  12   6         10.15          8.45         5.17 o                         
   1  12   6        727.30        724.33        16.02 o                         
   2  12   6        573.33        564.46        15.86 o                         
   3  12   6        773.39        766.77        17.09 o                         
   4  12   6        137.27        130.02         7.76 o                         
   5  12   6         47.07         48.55         6.22 o                         
   6  12   6         13.96         12.78         6.07 o                         
   7  12   6         10.08          3.97         6.01 o                         
   8  12   6         19.04         14.10         6.30 o                         
   9  12   6         12.85         15.39         7.94 o                         
  10  12   6          7.61         10.25         8.32 o                         
  11  12   6          0.14         12.61         8.58 o                         
  12  12   6          0.91          6.32        11.41 o                         
 -13  13   6          1.13          6.27        12.98 o                         
 -12  13   6          2.54         15.98        12.33 o                         
 -11  13   6          0.46          7.50        10.37 o                         
 -10  13   6          1.83          1.88         7.02 o                         
  -9  13   6        421.59        412.07        15.59 o                         
  -8  13   6          8.20         12.11         6.42 o                         
  -7  13   6        111.96         89.30         8.08 o
[truncated: 172,614 more chars]
