# Supplementary material for: Synthesis and structure of push–pull merocyanines based on barbituric and thio­barbituric acid
Source: Acta Crystallogr E Crystallogr Commun. 2019 Aug 16;75(Pt 9):1306–10. doi: 10.1107/S2056989019011071 (PMC6727061; doi:10.1107/S2056989019011071)
Supplement: Supplementary file 3 [file e-75-01306-DTBsup3.hkl]

data_DTB                                                                        
_shelx_title ' georgii_85_a_a.res in P2(1)/c'                                   
_shelx_refln_list_code          4                                               
_shelx_F_calc_maximum      210.55                                               
_exptl_crystal_F_000       816.00                                               
_reflns_d_resolution_high  0.5479                                               
                                                                                
loop_                                                                           
 _space_group_symop_operation_xyz                                               
 'x, y, z'                                                                      
 '-x, y+1/2, -z+1/2'                                                            
 '-x, -y, -z'                                                                   
 'x, -y-1/2, z-1/2'                                                             
                                                                                
_cell_length_a    16.1504                                                       
_cell_length_b     8.1264                                                       
_cell_length_c    15.6487                                                       
_cell_angle_alpha  90.000                                                       
_cell_angle_beta  108.849                                                       
_cell_angle_gamma  90.000                                                       
                                                                                
_shelx_F_squared_multiplier     1.000                                           
                                                                                
loop_                                                                           
 _refln_index_h                                                                 
 _refln_index_k                                                                 
 _refln_index_l                                                                 
 _refln_F_squared_calc                                                          
 _refln_F_squared_meas                                                          
 _refln_F_squared_sigma                                                         
 _refln_observed_status                                                         
   1   0   0        228.91        222.92         3.81 o                         
   2   0   0      13030.00      12994.95       203.15 o                         
   3   0   0        145.60        100.57         2.54 o                         
   4   0   0      15190.81      14964.66       318.98 o                         
   5   0   0        540.33        608.57        11.10 o                         
   6   0   0       3775.63       3681.10        58.73 o                         
   7   0   0       2095.78       2216.02        44.22 o                         
   8   0   0        708.22        720.12        19.31 o                         
   9   0   0       1568.27       1904.59        32.53 o                         
  10   0   0        173.50        265.55         5.16 o                         
  11   0   0       1718.67       1695.29        18.90 o                         
  12   0   0       2573.47       2549.11        27.49 o                         
  13   0   0       3312.20       2943.06        26.45 o                         
  14   0   0        123.63         66.38         2.44 o                         
  15   0   0         21.67         31.42         2.03 o                         
  16   0   0        274.89        262.22         5.38 o                         
  17   0   0         96.46         79.72         3.38 o                         
  18   0   0         83.64         77.13         3.83 o                         
  19   0   0          8.20          3.75         1.93 o                         
  20   0   0        172.83        174.26         5.76 o                         
  21   0   0        358.72        368.57         9.07 o                         
  22   0   0         11.17         14.37         4.76 o                         
  23   0   0          3.85          0.28         4.49 o                         
  24   0   0        563.95        609.77        33.00 o                         
  25   0   0        203.92        200.31        11.51 o                         
  26   0   0         78.80         79.41         8.41 o                         
  27   0   0          7.72          4.99         5.49 o                         
   1   1   0       2675.44       2900.79        28.51 o                         
   2   1   0        751.15        766.29         8.92 o                         
   3   1   0        405.10        442.14         5.66 o                         
   4   1   0        136.35        120.69         2.28 o                         
   5   1   0       1852.24       1812.69        20.99 o                         
   6   1   0       1169.22       1244.85        15.09 o                         
   7   1   0       2934.33       3348.45        38.16 o                         
   8   1   0        538.26        449.17         6.87 o                         
   9   1   0         14.03         10.12         1.36 o                         
  10   1   0       1139.38       1172.77        10.30 o                         
  11   1   0         33.40         28.18         1.42 o                         
  12   1   0        312.98        287.16         3.23 o                         
  13   1   0        364.81        403.94         4.89 o                         
  14   1   0        331.52        327.06         3.63 o                         
  15   1   0        124.15         97.49         2.21 o                         
  16   1   0          0.08         -0.12         0.90 o                         
  17   1   0        891.58        902.33         8.40 o                         
  18   1   0        323.87        326.35         4.70 o                         
  19   1   0         61.40         59.13         2.56 o                         
  20   1   0        469.93        510.29         7.50 o                         
  21   1   0          0.81          1.60         2.01 o                         
  22   1   0          2.81          0.19         2.19 o                         
  23   1   0        298.26        302.59         8.92 o                         
  24   1   0         16.87         18.23         4.29 o                         
  25   1   0         66.91         57.52         5.16 o                         
  26   1   0         59.78         66.34         5.65 o                         
  27   1   0          3.25         -0.49         4.41 o                         
   0   2   0       5068.98       5332.58        83.18 o                         
   1   2   0        393.19        399.03         4.48 o                         
   2   2   0        183.55        185.50         2.47 o                         
   3   2   0       3711.49       3851.31        42.65 o                         
   4   2   0       1249.98       1289.76        15.19 o                         
   5   2   0        147.82        169.07         3.04 o                         
   6   2   0        739.56        725.74         9.57 o                         
   7   2   0       3629.78       3998.94        45.28 o                         
   8   2   0        414.79        414.58         6.47 o                         
   9   2   0        474.20        501.04         5.82 o                         
  10   2   0         65.80         43.27         1.59 o                         
  11   2   0         47.66         38.88         1.37 o                         
  12   2   0         13.65         13.40         0.88 o                         
  13   2   0         45.46         40.82         1.52 o                         
  14   2   0          0.16         -0.75         0.75 o                         
  15   2   0        144.96        149.42         2.59 o                         
  16   2   0         35.47         27.46         1.45 o                         
  17   2   0         44.52         44.98         1.92 o                         
  18   2   0        294.16        311.70         5.13 o                         
  19   2   0         78.84         81.60         3.13 o                         
  20   2   0        269.52        296.62         6.45 o                         
  21   2   0         16.18         16.21         2.35 o                         
  22   2   0          0.40         -2.26         2.26 o                         
  23   2   0          2.77          1.04         3.44 o                         
  24   2   0         28.23         32.95         3.65 o                         
  25   2   0          0.36         -3.30         3.30 o                         
  26   2   0         16.58         14.23         4.00 o                         
  27   2   0         69.43         75.87         6.03 o                         
   1   3   0       1386.34       1466.25        15.01 o                         
   2   3   0          0.06          0.82         0.33 o                         
   3   3   0        846.96        893.01         9.74 o                         
   4   3   0        140.30        172.28         3.08 o                         
   5   3   0        118.19        168.55         3.12 o                         
   6   3   0       1004.24       1051.05        13.14 o                         
   7   3   0         78.60         80.29         2.39 o                         
   8   3   0        104.35        110.16         2.61 o                         
   9   3   0       1796.65       1826.98        17.55 o                         
  10   3   0         29.17         40.44         1.42 o                         
  11   3   0          0.20          0.85         0.85 o                         
  12   3   0       1001.64        918.43         7.20 o                         
  13   3   0         27.79         26.05         1.23 o                         
  14   3   0        527.20        535.40         5.03 o                         
  15   3   0         10.40         13.56         1.22 o                         
  16   3   0          0.40         -1.07         1.07 o                         
  17   3   0        146.16        147.44         3.35 o                         
  18   3   0        295.39        299.91         5.03 o                         
  19   3   0          0.21         -1.46         1.46 o                         
  20   3   0        170.19        179.43         4.33 o                         
  21   3   0          2.77          4.30         2.21 o                         
  22   3   0         54.26         58.29         4.00 o                         
  23   3   0          1.83         -0.41         2.71 o                         
  24   3   0         18.39         17.33         4.29 o                         
  25   3   0         37.45         34.69         7.12 o                         
  26   3   0         76.53         79.26        16.84 o                         
  27   3   0         21.29         21.52         6.33 o                         
   0   4   0       1407.25       1486.95        24.74 o                         
   1   4   0       2290.15       2298.85        26.31 o                         
   2   4   0        263.66        264.14         3.31 o                         
   3   4   0        100.41         90.61         1.61 o                         
   4   4   0        395.76        404.37         5.32 o                         
   5   4   0        593.17        667.61         7.97 o                         
   6   4   0        988.71       1013.63         8.83 o                         
   7   4   0        336.43        329.79         4.31 o                         
   8   4   0         85.70         83.14         1.76 o                         
   9   4   0         11.03          7.64         0.87 o                         
  10   4   0        734.20        715.44         6.77 o                         
  11   4   0        843.59        829.32         6.33 o                         
  12   4   0       1036.85        975.74         7.62 o                         
  13   4   0         18.77         16.81         1.16 o                         
  14   4   0         14.20          5.65         1.11 o                         
  15   4   0        281.51        270.67         4.10 o                         
  16   4   0         29.58         33.71         2.15 o                         
  17   4   0        397.97        400.32        10.61 o                         
  18   4   0        144.55        137.27         4.87 o                         
  19   4   0          8.40         11.99         2.48 o                         
  20   4   0         70.98         66.31         4.23 o                         
  21   4   0          0.59          2.25         3.04 o                         
  22   4   0         67.65         61.36         4.95 o                         
  23   4   0        192.37        206.70         8.78 o                         
  24   4   0          0.26         -0.81         3.76 o                         
  25   4   0         42.41         37.91         5.48 o                         
  26   4   0          6.99          6.91         4.47 o                         
   1   5   0         60.28         82.66         2.16 o                         
   2   5   0       5147.39       5476.98        50.09 o                         
   3   5   0          3.89          8.68         0.66 o                         
   4   5   0          1.11          2.24         0.66 o                         
   5   5   0       1038.12       1101.10         9.55 o                         
   6   5   0         61.01         54.41         1.51 o                         
   7   5   0        300.25        267.21         3.00 o                         
   8   5   0        386.23        420.48         4.10 o                         
   9   5   0       1040.67       1037.20         7.83 o                         
  10   5   0          7.24          4.77         0.96 o                         
  11   5   0         12.75         14.20         1.46 o                         
  12   5   0        214.04        213.09         3.69 o                         
  13   5   0          2.36          3.84         1.38 o                         
  14   5   0         32.42         28.92         2.00 o                         
  15   5   0         12.42          9.50         1.67 o                         
  16   5   0        130.75        136.29         3.85 o                         
  17   5   0        380.05        405.74         7.10 o                         
  18   5   0        219.02        230.65         5.50 o                         
  19   5   0         28.20         25.51         3.05 o                         
  20   5   0         35.69         30.54         3.95 o                         
  21   5   0        111.72        132.88         6.69 o                         
  22   5   0        173.37        185.18         7.59 o                         
  23   5   0          4.30          5.06         3.56 o                         
  24   5   0         28.42         30.28         5.13 o                         
  25   5   0         17.80         20.08         4.83 o                         
  26   5   0          3.23         -4.07         4.07 o                         
   0   6   0         66.97         42.77         1.87 o                         
   1   6   0        500.65        503.70         4.53 o                         
   2   6   0          5.52         12.49         0.85 o                         
   3   6   0         82.99        105.53         1.93 o                         
   4   6   0         50.96         51.39         1.74 o                         
   5   6   0         60.42         59.71         1.70 o                         
   6   6   0        360.11        376.83         3.92 o                         
   7   6   0        122.31        124.73         2.04 o                         
   8   6   0        174.02        182.52         2.56 o                         
   9   6   0        127.75        133.08         2.42 o                         
  10   6   0         43.43         30.04         1.62 o                         
  11   6   0          2.01          0.50         1.32 o                         
  12   6   0         91.57         92.58         3.08 o                         
  13   6   0         34.49         27.04         2.06 o                         
  14   6   0        203.86        196.32         4.34 o                         
  15   6   0        392.86        402.60         8.30 o                         
  16   6   0         38.02         39.85         2.63 o                         
  17   6   0         21.70         19.94         2.63 o                         
  18   6   0         15.58         13.40         2.58 o                         
  19   6   0          3.54          7.78         3.34 o                         
  20   6   0        113.20        121.47         6.43 o                         
  21   6   0        121.33        132.87         6.84 o                         
  22   6   0          0.26          0.71         3.42 o                         
  23   6   0         65.02         64.32         7.58 o                         
  24   6   0          0.02          3.34         3.69 o                         
  25   6   0         36.14         49.15        16.45 o                         
   1   7   0         14.43         10.53         1.01 o                         
   2   7   0        509.05        520.81         5.19 o                         
   3   7   0         15.84          9.31         1.05 o                         
   4   7   0         94.55         84.21         2.12 o                         
   5   7   0         34.91         33.90         1.54 o                         
   6   7   0         77.80         90.91         2.98 o                         
   7   7   0          1.97          0.32         0.92 o                         
   8   7   0          1.79          0.20         1.47 o                         
   9   7   0        236.61        232.33         3.96 o                         
  10   7   0          0.42         -0.62         1.72 o                         
  11   7   0          1.72          4.37         1.37 o                         
  12   7   0          9.85          7.30         1.64 o                         
  13   7   0          6.24          4.61         1.70 o                         
  14   7   0         30.88         29.67         2.53 o                         
  15   7   0          1.70          0.87         1.71 o                         
  16   7   0         16.18         14.51         2.47 o                         
  17   7   0         50.90         51.33         3.34 o                         
  18   7   0         10.51         10.63         3.00 o                         
  19   7   0          3.72          2.97         2.73 o                         
  20   7   0         24.12         24.94         3.84 o                         
  21   7   0         22.42         20.07         4.15 o                         
  22   7   0         47.64         53.77         5.18 o                         
  23   7   0         65.76         72.66         7.45 o                         
  24   7   0          0.36          7.13         3.91 o                         
   0   8   0         75.93         72.52         2.92 o                         
   1   8   0        393.56        372.63         4.48 o                         
   2   8   0        104.09        110.19         2.71 o                         
   3   8   0        828.92        837.03         8.13 o                         
   4   8   0          1.26          3.37         1.14 o                         
   5   8   0        329.40        330.27         5.07 o                         
   6   8   0        230.89        212.39         4.15 o                         
   7   8   0        101.89         93.58         3.52 o                         
   8   8   0          5.26          6.07         1.84 o                         
   9   8   0         32.19         28.80         4.89 o                         
  10   8   0         28.75         24.22         2.73 o                         
  11   8   0        226.08        233.24         6.37 o                         
  12   8   0          0.23         -1.97         1.97 o                         
  13   8   0          0.01         -2.08         2.08 o                         
  14   8   0         14.15         15.39         2.37 o                         
  15   8   0         10.46          9.08         2.48 o                         
  16   8   0          0.73          0.49         2.72 o                         
  17   8   0          1.78          2.85         2.39 o                         
  18   8   0        158.22        173.13         5.88 o                         
  19   8   0         11.35          7.75         3.24 o                         
  20   8   0        122.40        119.58         6.10 o                         
  21   8   0        102.90        119.64         6.79 o                         
  22   8   0         57.04         63.13         7.52 o                         
  23   8   0         43.32         38.14         5.03 o                         
   1   9   0        107.25        101.99         2.96 o                         
   2   9   0         66.12         64.91         2.37 o                         
   3   9   0        176.07        186.11         3.50 o                         
   4   9   0         87.14         89.96         3.18 o                         
   5   9   0        851.30        852.20        11.05 o                         
   6   9   0        214.29        210.09         4.77 o                         
   7   9   0         24.13         23.21         2.44 o                         
   8   9   0        270.76        289.91         6.33 o                         
   9   9   0         10.95          9.07         2.30 o                         
  10   9   0         12.37         14.81         2.74 o                         
  11   9   0         13.54          8.19         2.58 o                         
  12   9   0          0.37         -2.36         2.36 o                         
  13   9   0         43.80         38.82         4.14 o                         
  14   9   0          1.49          1.25         2.68 o                         
  15   9   0        102.31        121.62         6.82 o                         
  16   9   0        107.33        105.31         6.16 o                         
  17   9   0        120.21        120.79         7.58 o                         
  18   9   0        128.10        129.41         7.04 o                         
  19   9   0          0.51          0.89         3.95 o                         
  20   9   0          8.59         11.82         4.80 o                         
  21   9   0         14.05         10.40         9.65 o                         
  22   9   0          0.08         -3.77         5.69 o                         
   0  10   0        181.05        201.96         6.20 o                         
   1  10   0         10.78          9.38         1.72 o                         
   2  10   0         13.87         14.55         1.88 o                         
   3  10   0        277.02        285.95         5.36 o                         
   4  10   0          2.24          5.35         1.89 o                         
   5  10   0          1.82         -0.70         1.76 o                         
   6  10   0        126.74        114.56         4.29 o                         
   7  10   0         44.51         37.75         3.26 o                         
   8  10   0          1.72         -1.40         2.07 o                         
   9  10   0          0.14         -3.13         3.13 o                         
  10  10   0          0.11         -2.72         2.72 o                         
  11  10   0         26.93         24.36         3.80 o                         
  12  10   0         27.25         26.12         5.16 o                         
  13  10   0         33.45         33.42         4.22 o                         
  14  10   0          0.63          2.78         3.26 o                         
  15  10   0         49.34         47.82         6.35 o                         
  16  10   0         29.53         25.78         4.47 o                         
  17  10   0          8.52          9.10         3.85 o                         
  18  10   0          0.01         -1.73         3.45 o                         
  19  10   0         15.97         12.80         4.26 o                         
  20  10   0         19.10         15.46         6.52 o                         
   1  11   0          1.04          1.98         2.21 o                         
   2  11   0         54.30         55.19         3.85 o                         
   3  11   0          1.82          1.78         1.99 o                         
   4  11   0          2.42         -1.86         1.86 o                         
   5  11   0         35.34         30.48         2.89 o                         
   6  11   0         95.22        105.08         4.90 o                         
   7  11   0          2.28          6.00         2.77 o                         
   8  11   0          2.63         -2.03         2.91 o                         
   9  11   0          9.54         10.87         3.98 o                         
  10  11   0          2.28         -2.89         2.89 o                         
  11  11   0          4.47          3.50         5.64 o                         
  12  11   0         10.37          9.32         3.44 o                         
  13  11   0          5.19          4.90         3.58 o                         
  14  11   0          0.14          1.74         3.76 o                         
  15  11   0        132.52        146.14         7.77 o                         
  16  11   0         18.21         17.75         4.44 o                         
  17  11   0          0.09         -3.45         3.45 o                         
  18  11   0          4.27          1.08         4.08 o                         
   0  12   0        173.42        169.31        10.29 o                         
   1  12   0          0.24          1.70         3.10 o                         
   2  12   0         23.39         24.20         3.45 o                         
   3  12   0          3.94          1.61         2.74 o                         
   4  12   0          2.39          2.33         2.46 o                         
   5  12   0          6.07          8.88         3.12 o                         
   6  12   0          6.09          0.75         3.65 o                         
   7  12   0          7.53          5.73         3.36 o                         
   8  12   0          3.86          2.86         3.25 o                         
   9  12   0          1.18         -3.17         3.17 o                         
  10  12   0         16.05         17.09         3.97 o                         
  11  12   0          2.32          0.05         3.36 o                         
  12  12   0         72.37         66.26         5.82 o                         
  13  12   0         14.06         12.77         4.54 o                         
  14  12   0         25.74         21.10         4.47 o                         
  15  12   0          9.64         14.59         4.47 o                         
  16  12   0          1.15          3.38         3.97 o                         
   1  13   0          4.43          6.34         3.55 o                         
   2  13   0          6.34         12.10         3.69 o                         
   3  13   0         64.51         67.83         6.48 o                         
   4  13   0          2.37         -1.22         3.45 o                         
   5  13   0          4.55          2.67         3.69 o                         
   6  13   0         24.69         24.60         4.24 o                         
   7  13   0         69.28         73.97         5.83 o                         
   8  13   0          7.07          3.80         3.37 o                         
   9  13   0         13.07         13.22         4.02 o                         
  10  13   0         10.82         19.34         4.55 o                         
  11  13   0          5.97          4.49         3.92 o                         
  12  13   0          4.58         10.21         4.08 o                         
  13  13   0          2.94          1.22         3.56 o                         
   0  14   0         27.74         26.96         6.64 o                         
   1  14   0          1.16          2.77         3.89 o                         
   2  14   0          5.45          2.08         3.77 o                         
   3  14   0         32.66         29.11         5.66 o                         
   4  14   0          8.03          6.48         4.65 o                         
   5  14   0          7.97          8.70         8.98 o                         
   6  14   0         10.14         12.89         4.98 o                         
   7  14   0         26.41         17.46         5.07 o                         
   8  14   0          0.92         -1.53         5.34 o                         
   9  14   0          2.18          1.59         5.05 o                         
 -28   1   1          4.55          6.67         3.95 o                         
 -27   1   1        134.83        143.25         7.43 o                         
 -26   1   1         10.31          1.57         4.02 o                         
 -25   1   1          5.41          6.24         3.41 o                         
 -24   1   1         48.16         57.58         5.03 o                         
 -23   1   1         44.57         42.35         4.32 o                         
 -22   1   1         12.07          9.78         3.13 o                         
 -21   1   1        501.32        528.58         9.33 o                         
 -20   1   1         99.32         92.64         3.40 o                         
 -19   1   1        118.06        116.19         3.57 o                         
 -18   1   1         51.30         55.44         2.41 o                         
 -17   1   1         65.54         64.15         2.09 o                         
 -16   1   1         71.36         91.53         2.15 o                         
 -15   1   1        304.34        340.30         3.74 o                         
 -14   1   1       3285.87       2977.53        18.34 o                         
 -13   1   1         36.66         28.27         1.15 o                         
 -12   1   1        831.45        844.16         6.89 o                         
 -11   1   1        130.36        122.90         2.15 o                         
 -10   1   1         17.18         26.48         1.38 o                         
  -9   1   1         19.33         13.67         1.32 o                         
  -8   1   1          0.67          3.85         1.23 o                         
  -7   1   1       1989.76       2230.19        25.98 o                         
  -6   1   1         50.51         47.21         1.45 o                         
  -5   1   1        688.22        733.92         9.19 o                         
  -4   1   1       1776.60       1898.71        21.55 o                         
  -3   1   1        197.31        168.24         2.50 o                         
  -2   1   1       5039.31       5358.97        77.25 o                         
  -1   1   1      14759.95      14886.03       231.72 o                         
   0   1   1       9919.70      10524.66       104.35 o                         
   1   1   1        487.13        459.60         5.43 o                         
   2   1   1        361.08        342.64         4.47 o                         
   3   1   1        151.90        149.95         3.18 o                         
   4   1   1       3295.61       3445.97        38.50 o                         
   5   1   1       1281.85       1247.28        15.03 o                         
   6   1   1       1739.14       1730.09        20.53 o                         
   7   1   1       3819.44       4103.91        46.52 o                         
   8   1   1        488.79        522.48         7.84 o                         
   9   1   1         33.00         49.73         2.01 o                         
  10   1   1       1930.38       1739.96        14.43 o                         
  11   1   1        261.24        266.08         3.31 o                         
  12   1   1         32.01         38.41         1.34 o                         
  13   1   1        327.74        314.80         3.44 o                         
  14   1   1          2.62          4.14         0.94 o                         
  15   1   1          2.48          3.35         0.95 o                         
  16   1   1         25.41         40.86         1.80 o                         
  17   1   1        136.42        142.04         3.08 o                         
  18   1   1         74.33         76.24         2.61 o                         
  19   1   1        202.67        204.66         3.90 o                         
  20   1   1        677.65        705.34         8.56 o                         
  21   1   1         87.26         89.01         3.82 o                         
  22   1   1          0.07         -2.23         2.23 o                         
  23   1   1          0.44          3.64         2.92 o                         
  24   1   1          3.12         -1.77         3.69 o                         
  25   1   1          6.61          1.54         3.52 o                         
  26   1   1         68.97         69.28         5.72 o                         
  27   1   1         18.11         20.02         4.41 o                         
 -27   2   1         88.84        100.72         6.42 o                         
 -26   2   1          2.64          0.48         3.51 o                         
 -25   2   1        267.89        287.25         9.12 o                         
 -24   2   1        268.14        291.35         8.92 o                         
 -23   2   1          0.84         -2.32         2.32 o                         
 -22   2   1          5.42         -0.03         2.69 o                         
 -21   2   1        345.29        360.36         6.31 o                         
 -20   2   1          3.14          4.44         1.66 o                         
 -19   2   1        170.95        185.13         4.06 o                         
 -18   2   1         23.86         20.02         1.84 o                         
 -17   2   1          5.57          7.56         1.35 o                         
 -16   2   1        139.77        128.45         2.64 o                         
 -15   2   1        300.67        309.56         3.71 o                         
 -14   2   1         31.58         43.78         1.47 o                         
 -13   2   1       1582.95       1466.31        10.14 o                         
 -12   2   1       1546.49       1598.67        11.72 o                         
 -11   2   1          3.49          2.13         0.86 o                         
 -10   2   1        620.95        570.72         6.18 o                         
  -9   2   1        271.73        276.55         4.15 o                         
  -8   2   1        196.99        177.34         3.64 o                         
  -7   2   1       1533.95       1696.34        20.24 o                         
  -6   2   1       1445.81       1505.60        17.94 o                         
  -5   2   1        143.94        126.68         2.39 o                         
  -4   2   1        818.01        865.20        10.53 o                         
  -3   2   1        717.64        711.61         8.57 o                         
  -2   2   1      10012.82      10189.96       129.84 o                         
  -1   2   1       1354.09       1412.25        15.99 o                         
   0   2   1         38.68         41.94         1.01 o                         
   1   2   1         11.52         26.37         3.14 o                         
   2   2   1       3584.51       3788.12        42.03 o                         
   3   2   1        281.24        282.30         4.04 o                         
   4   2   1       1437.84       1542.25        18.06 o                         
   5   2   1        865.36        808.00        10.36 o                         
   6   2   1       1806.09       1981.31        23.33 o                         
   7   2   1        168.33        156.72         3.31 o                         
   8   2   1         26.16         12.25         1.21 o                         
   9   2   1        128.71         80.96         2.01 o                         
  10   2   1       1324.28       1279.16        11.16 o                         
  11   2   1       2362.93       2308.20        14.93 o                         
  12   2   1        396.78        360.17         3.52 o                         
  13   2   1        500.83        482.91         4.42 o                         
  14   2   1        163.56        185.41         2.71 o                         
  15   2   1        356.12        347.87         4.33 o                         
  16   2   1        485.66        469.43         5.39 o                         
  17   2   1        525.17        524.13         5.90 o                         
  18   2   1        301.96        315.60         5.07 o                         
  19   2   1         92.28         82.33         3.33 o                         
  20   2   1         68.03         73.88         3.48 o                         
  21   2   1         76.73         83.33         3.81 o                         
  22   2   1         90.40         98.96         5.01 o                         
  23   2   1          0.02         -1.31         2.88 o                         
  24   2   1          0.64         -3.10         4.26 o                         
  25   2   1          8.89          3.22         3.47 o                         
  26   2   1        182.23        206.07         9.00 o                         
  27   2   1        173.20        190.02        13.89 o                         
 -27   3   1          3.24          1.59         4.91 o                         
 -26   3   1         38.77         36.60         7.18 o                         
 -25   3   1          4.30         -1.00         4.91 o                         
 -24   3   1         15.97         10.49         3.28 o                         
 -23   3   1         16.69         16.02         3.31 o                         
 -22   3   1        187.03        183.57         6.37 o                         
 -21   3   1        143.43        161.26         4.32 o                         
 -20   3   1        586.21        620.38         8.04 o                         
 -19   3   1        793.05        848.75        11.20 o                         
 -18   3   1         44.42         43.05         2.51 o                         
 -17   3   1        136.20        143.47         4.65 o                         
 -16   3   1         82.73         88.04         2.61 o                         
 -15   3   1         76.20         58.26         2.15 o                         
 -14   3   1         31.53         30.88         1.43 o                         
 -13   3   1        103.06        102.33         1.88 o                         
 -12   3   1        458.34        463.43         4.34 o                         
 -11   3   1        283.14        265.58         4.40 o                         
 -10   3   1         29.68         18.83         1.11 o                         
  -9   3   1        152.07        128.91         2.22 o                         
  -8   3   1       1738.60       1743.89        17.36 o                         
  -7   3   1       3269.76       3466.70        52.10 o                         
  -6   3   1         29.79         17.83         2.20 o                         
  -5   3   1         24.17         12.49         2.98 o                         
  -4   3   1         46.31         32.33         1.25 o                         
  -3   3   1       3901.83       4093.93        96.94 o                         
  -2   3   1        954.06        915.75         9.70 o                         
  -1   3   1        689.34        707.10         7.70 o                         
   0   3   1        568.13        665.55         9.47 o                         
   1   3   1        475.65        567.25         6.44 o                         
   2   3   1         13.60         10.90         1.27 o                         
   3   3   1        408.31        450.10         5.45 o                         
   4   3   1       3235.46       3537.66        39.89 o                         
   5   3   1       1776.00       1930.78        22.65 o                         
   6   3   1        192.89        194.85         3.74 o                         
   7   3   1         44.34        100.21         2.41 o                         
   8   3   1       1840.35       1728.27        15.07 o                         
   9   3   1        394.13        422.84         4.22 o                         
  10   3   1        534.53        474.67         4.28 o                         
  11   3   1       2559.44       2560.60        16.51 o                         
  12   3   1        452.02        402.67         3.87 o                         
  13   3   1         91.78         80.00         1.86 o                         
  14   3   1        467.62        448.62         4.72 o                         
  15   3   1         10.13         10.71         1.14 o                         
  16   3   1         31.40         28.52         1.63 o                         
  17   3   1         18.06         18.00         1.82 o                         
  18   3   1        297.87        308.83         5.27 o                         
  19   3   1        424.13        440.79         7.02 o                         
  20   3   1         27.00         27.85         2.87 o                         
  21   3   1          1.20         -1.09         2.35 o                         
  22   3   1        136.48        137.59         6.21 o                         
  23   3   1         65.57         72.69         5.31 o                         
  24   3   1        171.90        191.18         8.55 o                         
  25   3   1          1.20          1.74         3.81 o                         
  26   3   1          3.39          4.83         4.89 o                         
 -27   4   1          4.30          5.20         5.55 o                         
 -26   4   1         13.95         11.64         9.20 o                         
 -25   4   1         38.77         46.97         5.35 o                         
 -24   4   1          0.01          1.86         3.59 o                         
 -23   4   1         22.73         28.09         4.69 o                         
 -22   4   1         16.11         11.69         3.28 o                         
 -21   4   1          0.00         -2.64         2.64 o                         
 -20   4   1        162.71        174.80         7.21 o                         
 -19   4   1        220.02        225.62         5.33 o                         
 -18   4   1         12.53          9.29         2.04 o                         
 -17   4   1         32.81         24.19         1.93 o                         
 -16   4   1         16.36         15.07         1.59 o                         
 -15   4   1         32.50         37.32         1.92 o                         
 -14   4   1          8.43          7.84         1.18 o                         
 -13   4   1        334.62        304.99         3.90 o                         
 -12   4   1       1440.44       1383.28        10.56 o                         
 -11   4   1        335.98        304.94         3.51 o                         
 -10   4   1         21.07         14.39         0.99 o                         
  -9   4   1       2254.80       2292.98        17.49 o                         
  -8   4   1        396.13        431.94         4.41 o                         
  -7   4   1        158.20        152.63         2.57 o                         
  -6   4   1        324.62        325.19         4.16 o                         
  -5   4   1       1982.33       2096.76        29.46 o                         
  -4   4   1          7.13         11.15         1.15 o                         
  -3   4   1        136.41        184.41         2.81 o                         
  -2   4   1          3.54          7.68         0.81 o                         
  -1   4   1        116.15        120.16         2.74 o                         
   0   4   1        356.42        356.97         5.11 o                         
   1   4   1       1004.79       1051.04        12.87 o                         
   2   4   1          5.43         18.52         0.88 o                         
   3   4   1        203.57        213.01         3.20 o                         
   4   4   1       1215.16       1190.26        13.05 o                         
   5   4   1        209.86        236.87         3.67 o                         
   6   4   1         96.02        106.18         2.01 o                         
   7   4   1          3.30          3.98         0.69 o                         
   8   4   1         47.67         49.47         1.48 o                         
   9   4   1        193.03        169.99         2.44 o                         
  10   4   1        415.44        403.08         4.07 o                         
  11   4   1        291.74        255.73         2.99 o                         
  12   4   1       2094.41       1908.47        13.40 o                         
  13   4   1          0.57          0.56         0.85 o                         
  14   4   1         97.70         97.28         2.26 o                         
  15   4   1         67.68         78.67         2.76 o                         
  16   4   1          3.77          4.33         1.55 o                         
  17   4   1         76.53         69.68         3.62 o                         
  18   4   1          6.09          5.81         2.17 o                         
  19   4   1        102.77        102.05         4.54 o                         
  20   4   1          6.85          3.11         2.95 o                         
  21   4   1         12.40          5.70         3.24 o                         
  22   4   1          0.32          1.73         3.55 o                         
  23   4   1          0.05         -1.35         3.70 o                         
  24   4   1          0.79         -3.47         4.95 o                         
  25   4   1        137.89        157.84         9.47 o                         
  26   4   1          0.06         -2.11         4.14 o                         
 -26   5   1          0.21         -2.58         4.02 o                         
 -25   5   1          9.40          6.41         4.23 o                         
 -24   5   1          5.91          6.82         3.52 o                         
 -23   5   1         37.82         35.71         4.51 o                         
 -22   5   1         40.76         45.00         4.72 o                         
 -21   5   1         27.20         22.13         3.81 o                         
 -20   5   1         23.22         25.59         3.38 o                         
 -19   5   1          2.37          3.09         2.05 o                         
 -18   5   1        114.43        125.82         4.49 o                         
 -17   5   1          0.18         -0.47         1.80 o                         
 -16   5   1          7.15          7.20         1.75 o                         
 -15   5   1          9.26          7.10         1.59 o                         
 -14   5   1         45.39         33.36         2.08 o                         
 -13   5   1        300.30        256.72         4.53 o                         
 -12   5   1        570.65        572.52         6.65 o                         
 -11   5   1        408.15        392.84         4.49 o                         
 -10   5   1        221.31        239.93         3.36 o                         
  -9   5   1        695.73        688.48         6.23 o                         
  -8   5   1          0.01         -0.67         0.67 o                         
  -7   5   1        363.79        396.16         4.22 o                         
  -6   5   1        443.64        493.64         4.82 o                         
  -5   5   1        480.22        559.40         5.30 o                         
  -4   5   1        336.71        311.32         3.48 o                         
  -3   5   1        347.60        414.15         4.59 o                         
  -2   5   1         96.81        132.57         2.68 o                         
  -1   5   1        374.72        375.57         5.25 o                         
   0   5   1       1015.80       1138.84        12.92 o                         
   1   5   1        377.93        424.04         5.24 o                         
   2   5   1        108.38        120.34         2.23 o                         
   3   5   1        805.03        842.90         7.53 o                         
   4   5   1         94.31        114.66         2.74 o                         
   5   5   1         90.96         96.95         1.81 o                         
   6   5   1         55.13         68.11         1.59 o                         
   7   5   1        107.18        131.50         2.32 o                         
   8   5   1         32.68         34.21         1.33 o                         
   9   5   1        474.46        445.07         4.70 o                         
  10   5   1        103.27         87.82         2.15 o                         
  11   5   1         75.18         68.19         2.09 o                         
  12   5   1        259.92        238.64         3.59 o                         
  13   5   1         48.03         51.04         2.59 o                         
  14   5   1         22.09         11.07         1.62 o                         
  15   5   1         49.25         48.53         2.61 o                         
  16   5   1         52.27         58.20         2.87 o                         
  17   5   1        376.86        375.52         6.84 o                         
  18   5   1         33.45         33.43         3.08 o                         
  19   5   1          0.61          1.43         2.86 o                         
  20   5   1         52.54         51.37         4.67 o                         
  21   5   1         55.67         61.46         5.14 o                         
  22   5   1          0.49         -2.32         3.14 o                         
  23   5   1          0.36         -3.54         3.54 o                         
  24   5   1         26.49         21.13         7.31 o                         
  25   5   1          0.08          6.56         4.51 o                         
 -25   6   1         45.09         42.53         4.93 o                         
 -24   6   1          7.18         11.44         3.89 o                         
 -23   6   1         52.80         48.59         4.96 o                         
 -22   6   1          0.65          4.43         3.38 o                         
 -21   6   1         31.60         29.66         4.06 o                         
 -20   6   1          0.14          4.00         2.79 o                         
 -19   6   1          0.92         -2.81         2.81 o                         
 -18   6   1         59.94         58.73         3.44 o                         
 -17   6   1         20.13         23.28         2.50 o                         
 -16   6   1          0.10          0.57         1.63 o                         
 -15   6   1          1.46         -1.41         1.41 o                         
 -14   6   1        467.16        484.07         6.88 o                         
 -13   6   1          6.51          1.02         1.42 o                         
 -12   6   1        591.61        536.27         6.58 o                         
 -11   6   1        182.84        174.99         3.44 o                         
 -10   6   1         35.04         29.57         1.75 o                         
  -9   6   1        316.42        323.64         4.19 o                         
  -8   6   1          0.07         -0.64         0.64 o                         
  -7   6   1          3.73          1.34         0.71 o                         
  -6   6   1        508.74        478.13         4.83 o                         
  -5   6   1         11.01         12.46         1.79 o                         
  -4   6   1         70.72         58.86         1.75 o                         
  -3   6   1        113.34        116.25         2.26 o                         
  -2   6   1       1299.06       1299.71        10.71 o                         
  -1   6   1         47.66         44.04         1.27 o                         
   0   6   1        166.60        171.59         2.28 o                         
   1   6   1        518.07        521.19         4.90 o                         
   2   6   1         60.59         48.56         1.45 o                         
   3   6   1        264.96        236.53         3.14 o                         
   4   6   1         10.60          9.69         0.92 o                         
   5   6   1          4.09          6.78         1.03 o                         
   6   6   1        344.33        374.59         3.94 o                         
   7   6   1          0.41          0.51         0.78 o                         
   8   6   1        841.04        828.06         6.75 o                         
   9   6   1        730.34        667.95         6.13 o                         
  10   6   1        952.09        923.44         8.23 o                         
  11   6   1         26.00         22.25         1.66 o                         
  12   6   1         51.53         50.99         2.50 o                         
  13   6   1        323.90        332.83         5.52 o                         
  14   6   1         30.10         25.11         2.24 o                         
  15   6   1         14.90         15.57         2.02 o                         
  16   6   1        331.35        351.34         6.22 o                         
  17   6   1         50.06         54.28         3.08 o                         
  18   6   1         40.57         40.69         4.64 o                         
  19   6   1        348.63        385.54         9.87 o                         
  20   6   1          0.02          2.07         4.08 o                         
  21   6   1         51.06         46.56         4.78 o                         
  22   6   1        302.70        298.98         9.45 o                         
  23   6   1          2.50          1.11         3.56 o                         
  24   6   1        111.03        124.82        10.27 o                         
  25   6   1          3.43          1.40         4.39 o                         
 -24   7   1         61.73         62.87         5.51 o                         
 -23   7   1          5.54          5.02         3.64 o                         
 -22   7   1         11.17         18.57         4.55 o                         
 -21   7   1          2.32         -1.93         2.82 o                         
 -20   7   1        259.30        287.58         7.85 o                         
 -19   7   1        149.97        156.84         6.19 o                         
 -18   7   1         26.58         27.62         3.38 o                         
 -17   7   1         36.90         39.18         2.92 o                         
 -16   7   1        188.87        186.57         4.70 o                         
 -15   7   1        107.53        108.10         3.79 o                         
 -14   7   1         17.87         16.44         1.98 o                         
 -13   7   1         24.44         22.84         2.09 o                         
 -12   7   1          2.49          4.12         1.55 o                         
 -11   7   1          4.00          5.83         1.43 o                         
 -10   7   1        169.67        155.14         3.43 o                         
  -9   7   1         70.44         65.65         3.01 o                         
  -8   7   1          0.07          1.21         1.16 o                         
  -7   7   1       1665.12       1657.83        16.64 o                         
  -6   7   1          3.26          3.34         1.15 o                         
  -5   7   1         96.10         88.82         2.21 o                         
  -4   7   1        710.63        749.90         7.16 o                         
  -3   7   1        246.59        246.55         3.80 o                         
  -2   7   1         13.24         14.33         1.04 o                         
  -1   7   1         69.32         57.10         1.69 o                         
   0   7   1        134.98        125.33         2.30 o                         
   1   7   1          3.69          1.33         0.82 o                         
   2   7   1         20.33         25.82         1.39 o                         
   3   7   1        300.32        267.43         3.65 o                         
   4   7   1         53.22         49.70         1.80 o                         
   5   7   1        252.04        255.76         3.44 o                         
   6   7   1        277.93        274.58         3.68 o                         
   7   7   1        445.33        435.07         4.92 o                         
   8   7   1        677.76        666.36         6.29 o                         
   9   7   1        627.78        582.78         6.83 o                         
  10   7   1         69.60         83.52         3.02 o                         
  11   7   1        246.10        256.65         4.79 o                         
  12   7   1          3.15          0.15         1.41 o                         
  13   7   1          0.02         -1.57         1.57 o                         
  14   7   1          3.68         -1.52         1.52 o                         
  15   7   1        108.04        102.93         3.85 o                         
  16   7   1         29.67         26.71         2.51 o                         
  17   7   1         93.00         94.95         4.46 o                         
  18   7   1         20.08         15.47         3.15 o                         
  19   7   1          4.48          1.15         3.23 o                         
  20   7   1         46.26         50.30         4.91 o                         
  21   7   1        430.71        494.07        16.61 o                         
  22   7   1         11.14         14.69         4.21 o                         
  23   7   1          0.78          0.75         3.68 o                         
  24   7   1          5.58          1.47         3.68 o                         
 -23   8   1          4.72         12.92         4.09 o                         
 -22   8   1         77.33         91.30         6.37 o                         
 -21   8   1          5.79          2.57         3.27 o                         
 -20   8   1         58.96         58.55         5.50 o                         
 -19   8   1         65.48         63.30         4.64 o                         
 -18   8   1          2.50          1.22         2.74 o                         
 -17   8   1         63.23         74.46         4.13 o                         
 -16   8   1          0.30         -1.24         2.07 o                         
 -15   8   1         17.23         17.53         2.95 o                         
 -14   8   1         56.66         58.86         3.82 o                         
 -13   8   1         16.53         14.02         2.29 o                         
 -12   8   1         43.33         35.76         3.20 o                         
 -11   8   1        143.03        141.58         4.64 o                         
 -10   8   1        274.83        292.92         6.20 o                         
  -9   8   1        139.75        140.27         4.39 o                         
  -8   8   1         16.00         12.46         2.41 o                         
  -7   8   1          3.66          1.69         1.50 o                         
  -6   8   1        157.58        137.93         3.69 o                         
  -5   8   1        383.88        379.52         5.96 o                         
  -4   8   1          3.67          1.46         1.11 o                         
  -3   8   1         42.45         41.86         1.80 o                         
  -2   8   1        325.41        283.27         3.77 o                         
  -1   8   1         36.18         39.93         1.72 o                         
   0   8   1        244.30        235.26         3.44 o                         
   1   8   1         23.68         29.79         1.62 o                         
   2   8   1        778.61        841.03         8.16 o                         
   3   8   1        626.16        605.61         6.47 o                         
   4   8   1          1.59          2.41         1.15 o                         
   5   8   1         11.91         11.87         1.30 o                         
   6   8   1          5.63          5.11         1.22 o                         
   7   8   1        100.11         89.88         3.04 o                         
   8   8   1         28.32         27.38         2.55 o                         
   9   8   1        679.88        684.57        11.11 o                         
  10   8   1        176.97        190.21         5.67 o                         
  11   8   1         35.17         27.38         2.90 o                         
  12   8   1         19.03         18.19         2.59 o                         
  13   8   1        186.93        196.46         5.49 o                         
  14   8   1         34.31         40.60         3.24 o                         
  15   8   1        142.85        162.53         5.66 o                         
  16   8   1         63.41         69.91         4.06 o                         
  17   8   1         51.09         54.89         3.82 o                         
  18   8   1         11.31         12.36         2.80 o                         
  19   8   1          0.14         -1.50         3.05 o                         
  20   8   1          1.57         -1.72         3.41 o                         
  21   8   1          6.10          6.79         3.70 o                         
  22   8   1         20.16         21.52         4.44 o                         
  23   8   1          7.00          0.24         3.88 o                         
 -22   9   1          8.31          8.73         5.90 o                         
 -21   9   1         60.31         60.01         6.52 o                         
 -20   9   1        110.28        114.00        10.04 o                         
 -19   9   1          4.23         -1.21         3.78 o                         
 -18   9   1          9.56         12.21         3.83 o                         
 -17   9   1         70.50         79.82         5.92 o                         
 -16   9   1          0.59         -0.13         3.00 o                         
 -15   9   1         32.04         35.05         4.34 o                         
 -14   9   1          2.83         -2.71         2.71 o                         
 -13   9   1          1.64         -0.21         2.75 o                         
 -12   9   1          0.13         -1.35         2.33 o                         
 -11   9   1        170.82        184.73         8.96 o                         
 -10   9   1        196.94        189.32         5.31 o                         
  -9   9   1          8.60         12.84         2.33 o                         
  -8   9   1          1.91         -1.55         1.86 o                         
  -7   9   1          6.03          3.18         1.81 o                         
  -6   9   1          0.72         -1.44         1.44 o                         
  -5   9   1          6.89          5.01         1.74 o                         
  -4   9   1        348.81        354.85         6.09 o                         
  -3   9   1        231.87        237.98         4.48 o                         
  -2   9   1         39.36         35.81         2.05 o                         
  -1   9   1        100.89         99.83         2.69 o                         
   0   9   1         16.61         10.73         1.45 o                         
   1   9   1         59.42         60.41         2.33 o                         
   2   9   1        189.06        169.66         4.39 o                         
   3   9   1        292.23        285.87         4.35 o                         
   4   9   1         10.76          9.94         1.40 o                         
   5   9   1         16.69         18.51         1.90 o                         
   6   9   1         24.53         24.03         2.29 o                         
   7   9   1         18.04         18.05         2.42 o                         
   8   9   1         22.37         27.86         3.06 o                         
   9   9   1         36.75         33.09         3.14 o                         
  10   9   1          0.10          1.90         2.28 o                         
  11   9   1          0.05         -2.20         2.20 o                         
  12   9   1          0.76         -1.63         2.36 o                         
  13   9   1         87.86         99.49         5.88 o                         
  14   9   1         13.44         11.48         3.34 o                         
  15   9   1          4.20         12.36         3.34 o                         
  16   9   1         11.79          6.76         3.69 o                         
  17   9   1         48.86         60.73         5.37 o                         
  18   9   1         10.89          3.71         4.60 o                         
  19   9   1          5.79          1.99         3.99 o                         
  20   9   1          0.24         -6.51         6.51 o                         
  21   9   1          0.03         -4.53         4.53 o                         
 -20  10   1         22.42         22.88         5.69 o                         
 -19  10   1         36.16         31.45         5.60 o                         
 -18  10   1         29.66         35.88         4.69 o                         
 -17  10   1          2.07          3.02         3.62 o                         
 -16  10   1         16.55         19.51         4.66 o                         
 -15  10   1         12.23         15.33         3.76 o                         
 -14  10   1          0.47         -3.18         3.18 o                         
 -13  10   1          2.79          4.42         3.16 o                         
 -12  10   1          2.04          2.20         2.91 o                         
 -11  10   1          7.73          8.98         3.13 o                         
 -10  10   1         38.58         27.51         4.60 o                         
  -9  10   1         73.32         70.37         4.04 o                         
  -8  10   1         90.15         92.52         4.89 o                         
  -7  10   1         41.63         37.46         3.20 o                         
  -6  10   1          2.96          0.70         1.88 o                         
  -5  10   1         75.92         74.03         3.55 o                         
  -4  10   1          4.09          5.50         1.98 o                         
  -3  10   1          2.79          4.08         1.81 o                         
  -2  10   1          1.30          1.48         1.71 o                         
  -1  10   1         52.91         45.04         2.79 o                         
   0  10   1         68.44         66.16         2.78 o                         
   1  10   1          4.27          6.33         2.08 o                         
   2  10   1        261.91        247.95         4.33 o                         
   3  10   1          0.23         -1.62         1.62 o                         
   4  10   1         84.89         87.12         3.42 o                         
   5  10   1         84.15        103.44         4.12 o                         
   6  10   1         14.10         16.77         2.34 o                         
   7  10   1          8.97          6.19         2.40 o                         
   8  10   1          2.34         -1.60         2.26 o                         
   9  10   1          0.58          4.58         4.03 o                         
  10  10   1         12.23          6.86         3.11 o                         
  11  10   1          5.52          3.04         2.96 o                         
  12  10   1          8.94          7.77         3.37 o                         
  13  10   1         17.27         27.11         5.38 o                         
  14  10   1          9.93         19.18         3.88 o                         
  15  10   1        305.43        310.41         9.64 o                         
  16  10   1         13.74         16.91         4.09 o                         
  17  10   1         18.82         17.78         4.40 o                         
  18  10   1          4.07          1.02         3.47 o                         
  19  10   1          2.84          0.90         3.90 o                         
  20  10   1          5.40          8.67         5.32 o                         
 -18  11   1         11.84         12.24         4.27 o                         
 -17  11   1          1.69          1.93         3.70 o                         
 -16  11   1         15.88         19.08         4.33 o                         
 -15  11   1          1.45          5.36         5.12 o                         
 -14  11   1         70.06         65.46         8.06 o                         
 -13  11   1          0.08         -1.64         3.26 o                         
 -12  11   1          1.94         -2.14         3.12 o                         
 -11  11   1          4.59          8.04         3.50 o                         
 -10  11   1          0.80         -2.53         3.37 o                         
  -9  11   1          5.01          3.09         3.18 o                         
  -8  11   1         65.43         66.17         4.55 o                         
  -7  11   1         82.67         84.46         4.93 o                         
  -6  11   1          0.64         -0.52         2.38 o                         
  -5  11   1         24.38         21.32         2.65 o                         
  -4  11   1          4.04          1.58         2.04 o                         
  -3  11   1          4.32         -0.28         2.13 o                         
  -2  11   1         20.81         18.20         2.88 o                         
  -1  11   1        125.12        123.92         4.74 o                         
   0  11   1          5.35          6.74         2.26 o                         
   1  11   1          5.29          3.88         2.16 o                         
   2  11   1          0.66         -1.93         1.93 o                         
   3  11   1         19.59         16.19         2.42 o                         
   4  11   1         34.14         28.78         3.67 o                         
   5  11   1         92.79         80.95         3.92 o                         
   6  11   1         17.82         13.27         2.96 o                         
   7  11   1         12.10          6.54         3.18 o                         
   8  11   1          0.80         -4.13         4.21 o                         
   9  11   1         18.69         17.89         3.69 o                         
  10  11   1         79.98         87.76         5.83 o                         
  11  11   1          3.92         -3.19         3.19 o                         
  12  11   1          5.44          4.21         4.23 o                         
  13  11   1          1.72         -2.85         3.08 o                         
  14  11   1          0.33          1.65         3.54 o                         
  15  11   1          6.96          6.85         3.73 o                         
  16  11   1          3.16          1.88         3.89 o                         
  17  11   1          2.96          0.95         3.89 o                         
  18  11   1         17.06         18.56         4.65 o                         
 -16  12   1         16.45         17.04         4.37 o                         
 -15  12   1          0.02          7.11         3.92 o                         
 -14  12   1         39.53         33.40         4.82 o                         
 -13  12   1         47.44         44.67         5.05 o                         
 -12  12   1          5.23          8.96         3.83 o                         
 -11  12   1         27.44         21.72         4.37 o                         
 -10  12   1          2.98          2.06         3.56 o                         
  -9  12   1          0.52         -3.06         3.06 o                         
  -8  12   1         25.23         27.69         4.48 o                         
  -7  12   1         62.10         63.46         4.78 o                         
  -6  12   1          0.28         -1.82         2.75 o                         
  -5  12   1          8.35          5.73         2.96 o                         
  -4  12   1          0.11         -1.36         2.79 o                         
  -3  12   1          2.33         -1.33         2.64 o                         
  -2  12   1         18.92         13.54         3.04 o                         
  -1  12   1         21.10         19.29         3.19 o                         
   0  12   1          0.01         -1.24         2.96 o                         
   1  12   1          0.77         -1.85         2.88 o                         
   2  12   1          0.20         -1.73         2.85 o                         
   3  12   1          8.54          0.93         2.94 o                         
   4  12   1          0.87          1.02         2.35 o                         
   5  12   1         44.39         45.80         3.84 o                         
   6  12   1          2.28          1.34         3.40 o                         
   7  12   1          9.84         10.32         3.47 o                         
   8  12   1          1.32          0.62         3.23 o                         
   9  12   1         32.53         35.72         4.55 o                         
  10  12   1         20.04         27.20         4.40 o                         
  11  12   1          9.53          8.06         4.34 o                         
  12  12   1         11.94         10.81         3.91 o                         
  13  12   1         65.71         69.45         5.74 o                         
  14  12   1         36.70         40.64         5.19 o                         
  15  12   1         63.75         68.29         6.06 o                         
  16  12   1         11.59          9.88         8.53 o                         
 -13  13   1         14.06         24.61         4.86 o                         
 -12  13   1          5.45          2.84         3.77 o                         
 -11  13   1          0.00         -4.92         4.92 o                         
 -10  13   1         28.40         23.13         4.42 o                         
  -9  13   1          2.40          1.25         3.69 o                         
  -8  13   1         59.33         50.30         5.09 o                         
  -7  13   1         11.18         13.52         4.12 o                         
  -6  13   1         48.87         62.14         6.10 o                         
  -5  13   1          8.25         10.68         3.87 o                         
  -4  13   1        124.76        131.99         7.45 o                         
  -3  13   1         63.68         60.17         4.64 o                         
  -2  13   1          0.03         -3.16         3.16 o                         
  -1  13   1          1.72          4.25         3.54 o                         
   0  13   1          2.98          3.11         3.42 o                         
   1  13   1         58.02         57.36         5.30 o                         
   2  13   1          0.05          2.23         3.30 o                         
   3  13   1          0.93          0.63         3.17 o                         
   4  13   1          2.13          8.85         3.97 o                         
   5  13   1          1.55          3.71         3.72 o                         
   6  13   1          0.30          7.97         3.60 o                         
   7  13   1         29.65         38.26         7.71 o                         
   8  13   1          4.36          4.37         4.08 o                         
   9  13   1          0.64         -2.41         3.37 o                         
  10  13   1         11.87          3.44         3.83 o                         
  11  13   1          7.40          5.26         3.93 o                         
  12  13   1          0.78          6.70         3.98 o                         
  13  13   1          0.77          9.49         5.39 o                         
  -9  14   1          4.02         -3.75         4.02 o                         
  -8  14   1          7.29         -2.58         5.48 o                         
  -7  14   1          4.41          4.76         4.47 o                         
  -6  14   1          5.58          1.67         4.56 o                         
  -5  14   1          1.03          0.63         3.64 o                         
  -4  14   1         11.18         17.40         5.11 o                         
  -3  14   1          0.54         -2.89         4.29 o                         
  -2  14   1          0.01          0.38         3.73 o                         
  -1  14   1          1.13         -2.66         5.44 o                         
   0  14   1          3.84         -1.61         3.40 o                         
   1  14   1         36.36         38.11         4.91 o                         
   2  14   1          3.79         11.56         4.03 o                         
   3  14   1          0.42         -2.49         3.66 o                         
   4  14   1         12.41         14.59         6.03 o                         
   5  14   1          3.96         10.03        14.82 o                         
   6  14   1          9.38         14.77        10.33 o                         
   7  14   1          5.70          7.24         4.81 o                         
   8  14   1         10.88         11.60         4.19 o                         
 -28   0   2         44.77         47.21         7.10 o                         
 -27   0   2        211.64        217.60        11.73 o                         
 -26   0   2        191.94        197.20        29.16 o                         
 -25   0   2        197.86        213.90        11.27 o                         
 -24   0   2         87.13         88.29        13.02 o                         
 -23   0   2          4.15          6.32         4.28 o                         
 -22   0   2         83.89         83.51         7.30 o                         
 -21   0   2       1028.97       1060.27        20.20 o                         
 -20   0   2        555.99        601.33        13.46 o                         
 -19   0   2        221.27        221.44         7.68 o                         
 -18   0   2          3.11          2.96         1.56 o                         
 -17   0   2        221.94        177.48         3.69 o                         
 -16   0   2        200.43        213.48         3.92 o                         
 -15   0   2         32.00         65.58         2.29 o                         
 -14   0   2       2283.24       2044.56        21.15 o                         
 -13   0   2        833.51        739.68         7.58 o                         
 -12   0   2        145.40        121.83         2.58 o                         
 -11   0   2       3904.45       3590.61        41.64 o                         
 -10   0   2        642.68        542.75        11.56 o                         
  -9   0   2       3844.32       3767.46        60.79 o                         
  -8   0   2      18176.95      19073.03       295.22 o                         
  -7   0   2       6661.62       6904.08       176.20 o                         
  -6   0   2        354.36        415.96         8.24 o                         
  -5   0   2        119.03        164.30         4.04 o                         
  -4   0   2       1324.50       1214.97        62.41 o                         
  -3   0   2       2879.71       2902.57        45.24 o                         
  -2   0   2          3.59          4.59         0.40 o                         
  -1   0   2        804.05        888.31        29.63 o                         
   0   0   2       2631.72       3048.53        83.35 o                         
   1   0   2       3527.65       3763.25        58.57 o                         
   2   0   2          9.22         21.89         1.57 o                         
   3   0   2       3406.77       3641.01        57.30 o                         
   4   0   2       2649.84       2755.45        44.13 o                         
   5   0   2       7888.28       8190.35       135.79 o                         
   6   0   2       2939.29       3341.74        53.97 o                         
   7   0   2         24.49         86.37         3.45 o                         
   8   0   2         21.95         45.09         2.80 o                         
   9   0   2       1245.74       1046.40        14.02 o                         
  10   0   2         65.98         57.80         2.16 o                         
  11   0   2          2.77         -0.03         0.93 o                         
  12   0   2         13.08         13.50         1.89 o                         
  13   0   2        212.12        179.38         4.20 o                         
  14   0   2        912.03        956.08        12.65 o                         
  15   0   2        591.03        597.21         9.21 o                         
  16   0   2       1102.07       1089.23        14.41 o                         
  17   0   2        504.06        560.49         9.27 o                         
  18   0   2         12.75          5.22         1.94 o                         
  19   0   2        215.27        217.65         5.88 o                         
  20   0   2        109.32        113.53         4.78 o                         
  21   0   2         99.87        101.53         6.14 o                         
  22   0   2        103.78        101.46         7.83 o                         
  23   0   2         33.89         33.36         6.18 o                         
  24   0   2        128.82        125.72         9.52 o                         
  25   0   2         33.47         39.69        10.10 o                         
  26   0   2        136.99        137.13        10.60 o                         
  27   0   2         43.59         32.38         6.82 o                         
 -28   1   2         96.99        107.52         8.62 o                         
 -27   1   2         29.05         31.87         4.60 o                         
 -26   1   2        111.70        107.54         6.39 o                         
 -25   1   2          1.54          3.53         3.56 o                         
 -24   1   2        135.72        153.53         9.07 o                         
 -23   1   2          3.82          4.52         3.25 o                         
 -22   1   2        177.60        184.37         9.59 o                         
 -21   1   2         56.52         70.81         3.85 o                         
 -20   1   2         52.60         51.43         2.98 o                         
 -19   1   2        149.85        152.31         3.60 o                         
 -18   1   2        554.35        558.19         6.45 o                         
 -17   1   2        125.92        127.69         2.57 o                         
 -16   1   2        317.16        330.68         3.57 o                         
 -15   1   2        130.03        153.15         2.17 o                         
 -14   1   2        280.36        241.26         2.69 o                         
 -13   1   2        422.83        385.27         3.48 o                         
 -12   1   2          5.01          4.25         0.67 o                         
 -11   1   2          1.97          2.27         0.70 o                         
 -10   1   2        214.59        211.34         4.98 o                         
  -9   1   2        170.91        127.06         2.97 o                         
  -8   1   2        959.66       1042.52        13.22 o                         
  -7   1   2         28.69         23.86         1.32 o                         
  -6   1   2         47.15         46.74         1.45 o                         
  -5   1   2       4995.10       5374.57        59.37 o                         
  -4   1   2        116.91        114.80         2.66 o                         
  -3   1   2       3210.71       3212.35        35.52 o                         
  -2   1   2       3540.36       3819.83        41.98 o                         
  -1   1   2       7327.45       7526.07       300.34 o                         
   0   1   2       1453.48       1653.17        17.94 o                         
   1   1   2       1487.97       1393.62        15.77 o                         
   2   1   2       2075.57       2142.46        24.13 o                         
   3   1   2        915.47        992.30        11.84 o                         
   4   1   2        223.09        254.33         4.03 o                         
   5   1   2       5031.37       5469.59        60.95 o                         
   6   1   2      10917.51      11792.72       129.51 o                         
   7   1   2       1021.73        950.64        16.20 o                         
   8   1   2         12.09         10.08         1.22 o                         
   9   1   2       1618.44       1632.72        14.42 o                         
  10   1   2         13.58         11.37         0.97 o                         
  11   1   2        155.24        192.40         2.85 o                         
  12   1   2       1858.31       1707.25        12.57 o                         
  13   1   2         18.28          9.88         0.99 o                         
  14   1   2         28.14         32.14         1.53 o                         
  15   1   2         43.09         28.23         1.61 o                         
  16   1   2          0.02          1.11         1.08 o                         
  17   1   2          0.01          1.21         1.21 o                         
  18   1   2         93.01        107.15         3.01 o                         
  19   1   2        389.82        409.02         5.70 o                         
  20   1   2         26.71         32.65         2.29 o                         
  21   1   2         14.38         12.92         2.11 o                         
  22   1   2         44.56         36.87         3.60 o                         
  23   1   2         91.79         90.89         5.06 o                         
  24   1   2        171.94        170.95         7.19 o                         
  25   1   2         21.34         22.12         4.33 o                         
  26   1   2          3.07          5.60         4.07 o                         
  27   1   2          4.37          2.39         3.98 o                         
 -28   2   2          1.52         -3.97         3.97 o                         
 -27   2   2         55.44         48.91         5.06 o                         
 -26   2   2          7.54          2.07         4.68 o                         
 -25   2   2         20.92         12.34         5.44 o                         
 -24   2   2         47.14         55.78         6.42 o                         
 -23   2   2          5.74          2.85         2.95 o                         
 -22   2   2          8.33          6.39         2.35 o                         
 -21   2   2         66.19         72.75         3.38 o                         
 -20   2   2        110.21        105.72         3.40 o                         
 -19   2   2          0.01         -1.09         1.34 o                         
 -18   2   2          1.60         -1.13         1.13 o                         
 -17   2   2          0.97         -0.95         1.04 o                         
 -16   2   2        246.00        231.00         3.49 o                         
 -15   2   2         30.07         25.51         1.27 o                         
 -14   2   2         78.69         65.38         1.71 o                         
 -13   2   2        451.30        441.51         4.20 o                         
 -12   2   2        460.22        453.52         4.18 o                         
 -11   2   2         14.14         23.29         1.07 o                         
 -10   2   2        141.91        157.99         2.42 o                         
  -9   2   2         66.66         58.08         2.07 o                         
  -8   2   2         27.62         13.04         1.09 o                         
  -7   2   2        675.59        745.74         9.68 o                         
  -6   2   2        109.24        109.58         4.15 o                         
  -5   2   2       6538.77       6990.56        77.22 o                         
  -4   2   2       3035.42       3179.91        50.48 o                         
  -3   2   2       2419.95       2552.17        25.41 o                         
  -2   2   2        191.04        205.69         2.95 o                         
  -1   2   2      12191.26      12611.96       124.82 o                         
   0   2   2       1092.00       1078.46        11.28 o                         
   1   2   2        129.11        111.81         1.83 o                         
   2   2   2        355.84        370.36         5.01 o                         
   3   2   2        405.45        367.20         6.29 o                         
   4   2   2        158.06        222.05         3.73 o                         
   5   2   2        393.14        462.03         6.64 o                         
   6   2   2        264.91        325.93         5.35 o                         
   7   2   2         61.22         91.13         4.21 o                         
   8   2   2        140.71        117.91         2.40 o                         
   9   2   2        448.04        503.49         5.64 o                         
  10   2   2       1108.60       1043.89         7.80 o                         
  11   2   2        733.88        752.15         5.91 o                         
  12   2   2       1364.03       1263.51        11.42 o                         
  13   2   2          9.45         19.15         1.12 o                         
  14   2   2          7.34          9.62         1.05 o                         
  15   2   2         21.20         26.97         1.51 o                         
  16   2   2         18.05         19.09         1.46 o                         
  17   2   2         52.56         50.61         2.20 o                         
  18   2   2        108.93        112.93         3.09 o                         
  19   2   2        124.58        130.79         3.68 o                         
  20   2   2        170.04        172.19         4.65 o                         
  21   2   2         93.66         85.11         4.17 o                         
  22   2   2        157.88        170.85         6.03 o                         
  23   2   2         42.95         40.29         3.97 o                         
  24   2   2         37.66         45.32         5.21 o                         
  25   2   2         14.89         19.58         4.11 o                         
  26   2   2          1.53         -3.36         4.23 o                         
 -27   3   2         30.22         26.81        11.22 o                         
 -26   3   2          0.42          0.90         5.08 o                         
 -25   3   2          3.03         -3.52         3.52 o                         
 -24   3   2          1.54         -3.28         3.28 o                         
 -23   3   2          0.03         -2.49         2.49 o                         
 -22   3   2         11.17          5.94         2.40 o                         
 -21   3   2          3.13          8.44         1.90 o                         
 -20   3   2         82.21         85.67         3.24 o                         
 -19   3   2        200.69        211.23         4.09 o                         
 -18   3   2          0.14         -1.18         1.18 o                         
 -17   3   2        568.71        608.70         6.84 o                         
 -16   3   2         89.31         87.21         2.57 o                         
 -15   3   2         28.59         17.78         1.35 o                         
 -14   3   2        472.19        431.19         4.81 o                         
 -13   3   2        496.47        482.23         4.52 o                         
 -12   3   2        889.61        807.21         6.47 o                         
 -11   3   2         52.27         51.12         1.43 o                         
 -10   3   2        396.46        357.31         4.16 o                         
  -9   3   2         14.21         14.88         0.90 o                         
  -8   3   2         98.58        102.52         3.11 o                         
  -7   3   2        287.29        327.29         5.13 o                         
  -6   3   2        246.27        239.75         7.77 o                         
  -5   3   2          3.67          3.71         0.51 o                         
  -4   3   2        628.15        623.92         7.69 o                         
  -3   3   2       4335.03       4611.63       132.46 o                         
  -2   3   2       1600.47       1979.49        28.18 o                         
  -1   3   2       2882.98       3429.70        34.09 o                         
   0   3   2         83.19         69.80         2.07 o                         
   1   3   2        736.93        817.30        10.33 o                         
   2   3   2        726.46        841.41         9.23 o                         
   3   3   2        210.51        208.88         3.89 o                         
   4   3   2         42.99         46.16         1.54 o                         
   5   3   2         33.86         39.12         2.12 o                         
   6   3   2         58.09         87.29         2.43 o                         
   7   3   2        790.39        870.09         9.62 o                         
   8   3   2        223.52        263.22         3.25 o                         
   9   3   2        299.21        272.83         2.93 o                         
  10   3   2        352.11        339.17         3.48 o                         
  11   3   2        599.19        562.63         4.84 o                         
  12   3   2       1244.27       1059.37         7.93 o                         
  13   3   2          5.08         12.33         1.00 o                         
  14   3   2          1.42         -0.29         0.79 o                         
  15   3   2         39.31         38.70         1.71 o                         
  16   3   2         10.47         10.23         1.29 o                         
  17   3   2          0.52         -1.24         1.24 o                         
  18   3   2        208.99        228.10         4.90 o                         
  19   3   2         84.25         91.56         3.87 o                         
  20   3   2        140.65        143.93         5.11 o                         
  21   3   2         92.90         90.25         5.70 o                         
  22   3   2         70.11         82.78         6.29 o                         
  23   3   2         38.35         33.25         4.73 o                         
  24   3   2         35.91         37.49         4.55 o                         
  25   3   2         88.42         92.76         6.75 o                         
  26   3   2          1.13         -2.32         4.15 o                         
 -27   4   2        123.51        113.44        13.47 o                         
 -26   4   2         12.21         12.75         5.87 o                         
 -25   4   2          0.51          0.10         3.76 o                         
 -24   4   2         11.67          9.72         3.95 o                         
 -23   4   2        200.50        218.60         8.22 o                         
 -22   4   2         62.10         55.49         4.61 o                         
 -21   4   2        200.79        211.91         6.47 o                         
 -20   4   2          6.88          5.36         1.89 o                         
 -19   4   2         82.43         79.11         3.34 o                         
 -18   4   2         24.66         23.77         2.03 o                         
 -17   4   2          2.48          1.51         1.36 o                         
 -16   4   2         27.76         29.38         1.86 o                         
 -15   4   2        123.97        115.43         2.92 o                         
 -14   4   2        359.13        339.97         4.49 o                         
 -13   4   2        605.44        559.65         5.69 o                         
 -12   4   2        141.90        173.42         2.79 o                         
 -11   4   2       1345.34       1277.85         9.73 o                         
 -10   4   2       3184.80       3073.15        21.87 o                         
  -9   4   2        332.00        351.50         3.89 o                         
  -8   4   2          1.15          4.12         0.81 o                         
  -7   4   2         90.50        129.33         2.08 o                         
  -6   4   2          2.38          3.56         0.79 o                         
  -5   4   2       1044.20       1175.76        12.83 o                         
  -4   4   2       1237.02       1283.40        22.16 o                         
  -3   4   2        800.60        816.87        10.24 o                         
  -2   4   2        785.88        830.16        12.59 o                         
  -1   4   2         24.38         23.65         1.10 o                         
   0   4   2        368.61        469.76         5.74 o                         
   1   4   2       2313.91       2366.95        28.84 o                         
   2   4   2       1728.15       1877.23        22.33 o                         
   3   4   2       2337.43       2557.00        26.27 o                         
   4   4   2       1495.33       1417.01        15.41 o                         
   5   4   2        848.94        973.46         9.63 o                         
   6   4   2         81.48         89.27         1.85 o                         
   7   4   2        636.31        610.52         6.08 o                         
   8   4   2         21.58         26.60         1.10 o                         
   9   4   2        262.98        275.45         3.19 o                         
  10   4   2         59.37         55.24         1.96 o                         
  11   4   2        530.81        469.03         4.73 o                         
  12   4   2        194.31        206.16         2.93 o                         
  13   4   2        236.67        254.35         3.48 o                         
  14   4   2        200.22        182.21         3.13 o                         
  15   4   2        608.96        604.25         6.43 o                         
  16   4   2          6.54          8.88         1.92 o                         
  17   4   2         87.88         81.23         3.68 o                         
  18   4   2         75.17         74.92         3.61 o                         
  19   4   2         34.89         35.20         3.11 o                         
  20   4   2          2.96          2.03         2.88 o                         
  21   4   2         57.34         64.04        13.61 o                         
  22   4   2         26.66         26.83         4.72 o                         
  23   4   2          3.46         -0.39         4.88 o                         
  24   4   2        184.12        196.47         9.45 o                         
  25   4   2          0.02          2.94         4.13 o                         
  26   4   2         56.61         56.92         6.14 o                         
 -26   5   2         53.44         49.65         6.00 o                         
 -25   5   2          0.03         -1.98         3.26 o                         
 -24   5   2         25.67         16.60         4.14 o                         
 -23   5   2          8.05          4.70         4.60 o                         
 -22   5   2          1.39         -2.81         2.81 o                         
 -21   5   2          0.02         -2.40         2.40 o                         
 -20   5   2        152.53        166.08         5.53 o                         
 -19   5   2         94.47         97.44         4.09 o                         
 -18   5   2         83.15         85.28         4.16 o                         
 -17   5   2        412.38        399.59         7.71 o                         
 -16   5   2        337.80        334.39         6.08 o                         
 -15   5   2          5.63          3.93         1.47 o                         
 -14   5   2         18.18         17.72         1.75 o                         
 -13   5   2       1037.83       1001.13         9.40 o                         
 -12   5   2        218.24        204.52         3.33 o                         
 -11   5   2         89.59         88.60         2.25 o                         
 -10   5   2        794.22        694.77         6.48 o                         
  -9   5   2       1709.78       1697.27        12.35 o                         
  -8   5   2          3.65          7.86         0.82 o                         
  -7   5   2         80.32         71.35         1.51 o                         
  -6   5   2        584.84        571.51         5.37 o                         
  -5   5   2       1171.18       1122.53        11.08 o                         
  -4   5   2       1158.94       1167.49         9.40 o                         
  -3   5   2          2.25          1.62         0.51 o                         
  -2   5   2        560.01        537.56         5.54 o                         
  -1   5   2        401.08        397.34         4.92 o                         
   0   5   2         66.27         63.64         2.76 o                         
   1   5   2        453.92        439.51         6.34 o                         
   2   5   2         13.87         17.40         1.18 o                         
   3   5   2          4.85          7.38         1.18 o                         
   4   5   2        108.48         93.68         2.05 o                         
   5   5   2        121.46        126.94         2.19 o                         
   6   5   2       1016.63        979.91         8.58 o                         
   7   5   2       1235.41       1203.11         9.21 o                         
   8   5   2       1615.70       1577.13        12.21 o                         
   9   5   2         43.82         35.82         1.56 o                         
  10   5   2         24.33         12.09         1.21 o                         
  11   5   2         24.77         24.20         1.45 o                         
  12   5   2        241.53        239.32         3.71 o                         
  13   5   2        341.92        349.31         4.71 o                         
  14   5   2        130.70        130.13         3.54 o                         
  15   5   2         13.57         15.03         1.83 o                         
  16   5   2          0.71         -1.32         1.80 o                         
  17   5   2          1.75          2.81         2.22 o                         
  18   5   2          9.10          7.72         2.43 o                         
  19   5   2        405.20        419.49        10.20 o                         
  20   5   2         55.26         53.45         4.69 o                         
  21   5   2        113.40        115.77         8.10 o                         
  22   5   2         15.44         11.28         4.41 o                         
  23   5   2          5.44          6.00         4.39 o                         
  24   5   2         74.69         72.40         6.52 o                         
  25   5   2         13.93          9.87         6.56 o                         
 -26   6   2         42.80         47.17         5.18 o                         
 -25   6   2         12.47          4.61         4.57 o                         
 -24   6   2         20.01         24.07         4.26 o                         
 -23   6   2          9.56          4.59         4.15 o                         
 -22   6   2         84.51         87.40         5.80 o                         
 -21   6   2         14.54          9.77         3.12 o                         
 -20   6   2         12.89          5.83         3.59 o                         
 -19   6   2          2.70         -0.62         2.42 o                         
 -18   6   2          2.11         -0.99         1.90 o                         
 -17   6   2          8.17          6.33         2.59 o                         
 -16   6   2         63.19         66.56         3.05 o                         
 -15   6   2          8.26          4.49         1.85 o                         
 -14   6   2         36.63         42.32         2.37 o                         
 -13   6   2        117.27        110.71         3.77 o                         
 -12   6   2         74.81         68.97         2.69 o                         
 -11   6   2        196.54        214.22         3.98 o                         
 -10   6   2         64.85         60.75         2.90 o                         
  -9   6   2        760.26        734.51         7.61 o                         
  -8   6   2          0.12         -0.84         0.84 o                         
  -7   6   2         17.89         35.08         1.56 o                         
  -6   6   2        318.81        351.37         5.58 o                         
  -5   6   2          3.48          3.18         0.69 o                         
  -4   6   2        118.86        103.56         1.87 o                         
  -3   6   2         76.03         53.32         1.48 o                         
  -2   6   2        113.53        107.71         1.90 o                         
  -1   6   2        262.27        268.46         3.16 o                         
   0   6   2       1402.62       1475.78        11.28 o                         
   1   6   2         69.90         65.12         1.60 o                         
   2   6   2         29.54         16.63         1.08 o                         
   3   6   2        353.76        358.15         3.92 o                         
   4   6   2        547.59        546.78         5.05 o                         
   5   6   2         23.20         24.42         1.31 o                         
   6   6   2        118.30        121.96         2.13 o                         
   7   6   2       1910.10       1905.15        13.34 o                         
   8   6   2        432.99        414.50         4.38 o                         
   9   6   2        192.40        199.62         3.66 o                         
  10   6   2         47.73         44.91         1.77 o                         
  11   6   2          3.27          1.77         0.99 o                         
  12   6   2         48.42         45.59         2.27 o                         
  13   6   2         50.86         50.72         2.76 o                         
  14   6   2         61.75         57.17         2.86 o                         
  15   6   2        147.34        155.92         4.27 o                         
  16   6   2          0.24          0.87         1.68 o                         
  17   6   2          0.24          0.45         2.14 o                         
  18   6   2          7.62          5.78         2.97 o                         
  19   6   2        134.72        153.50         8.18 o                         
  20   6   2         70.07         79.89         5.58 o                         
  21   6   2          3.33          5.66         3.36 o                         
  22   6   2         16.52         22.82         5.44 o                         
  23   6   2        106.00        112.90         8.51 o                         
  24   6   2          1.50         -0.40         4.02 o                         
 -25   7   2         80.55         85.62         6.32 o                         
 -24   7   2          1.63         -0.89         3.45 o                         
 -23   7   2          0.23          4.80         3.86 o                         
 -22   7   2         89.07         99.84         5.69 o                         
 -21   7   2         32.05         31.72         4.08 o                         
 -20   7   2          6.11          0.34         4.50 o                         
 -19   7   2         11.22          5.29         2.86 o                         
 -18   7   2        102.58         95.02         5.19 o                         
 -17   7   2         10.76         12.12         2.17 o                         
 -16   7   2          4.04         -1.70         1.70 o                         
 -15   7   2         43.15         37.69         2.65 o                         
 -14   7   2         50.96         57.73         2.85 o                         
 -13   7   2         88.53         82.40         3.00 o                         
 -12   7   2        244.38        242.92         4.38 o                         
 -11   7   2         19.69         16.33         1.80 o                         
 -10   7   2        261.61        258.04         4.90 o                         
  -9   7   2          0.05         -1.14         1.24 o                         
  -8   7   2        145.58        155.52         3.57 o                         
  -7   7   2        363.14        357.81         5.06 o                         
  -6   7   2         31.52         39.28         2.37 o                         
  -5   7   2        339.47        383.29         5.21 o                         
  -4   7   2          4.26          6.54         0.96 o                         
  -3   7   2        431.09        445.06         4.50 o                         
  -2   7   2         11.17         12.31         1.07 o                         
  -1   7   2          1.75          2.37         0.85 o                         
   0   7   2         85.86         81.37         1.94 o                         
   1   7   2         89.12         92.30         2.18 o                         
   2   7   2        142.60        147.18         2.69 o                         
   3   7   2        746.46        704.75         6.89 o                         
   4   7   2         30.12         21.66         1.26 o                         
   5   7   2         63.41         61.77         2.12 o                         
   6   7   2         20.26         16.68         1.22 o                         
   7   7   2        121.39         97.12         2.27 o                         
   8   7   2        634.40        592.13         6.12 o                         
   9   7   2        191.83        204.82         3.54 o                         
  10   7   2        394.88        359.97         5.39 o                         
  11   7   2          8.49          4.58         1.54 o                         
  12   7   2          0.25         -0.71         1.36 o                         
  13   7   2         24.94         23.58         2.67 o                         
  14   7   2          0.90          0.38         1.65 o                         
  15   7   2          8.96          9.18         2.10 o                         
  16   7   2         49.94         58.77         3.42 o                         
  17   7   2         73.57         66.86         3.98 o                         
  18   7   2         11.50          9.40         3.07 o                         
  19   7   2         75.32         73.58         7.13 o                         
  20   7   2         28.87         26.64         4.17 o                         
  21   7   2          0.54          3.25         4.18 o                         
  22   7   2         55.82         52.15         5.39 o                         
  23   7   2         78.24         83.09         7.26 o                         
 -24   8   2          6.13          9.96         4.63 o                         
 -23   8   2          3.25          5.20         3.89 o                         
 -22   8   2         16.76         18.23         3.77 o                         
 -21   8   2         75.16         79.46         5.20 o                         
 -20   8   2          5.24          3.67         3.15 o                         
 -19   8   2         51.62         43.30         4.91 o                         
 -18   8   2          7.26          7.96         2.95 o                         
 -17   8   2         21.50         24.03         3.28 o                         
 -16   8   2         20.42         26.69         3.57 o                         
 -15   8   2         50.43         45.47         3.37 o                         
 -14   8   2          0.08          0.34         1.98 o                         
 -13   8   2          4.33          2.37         1.92 o                         
 -12   8   2          0.01         -0.58         1.62 o                         
 -11   8   2          0.10          2.14         1.97 o                         
 -10   8   2        611.05        630.57         9.55 o                         
  -9   8   2        132.87        120.22         5.05 o                         
  -8   8   2         10.86         12.06         2.03 o                         
  -7   8   2         54.76         62.71         3.20 o                         
  -6   8   2          3.69         -0.04         1.31 o                         
  -5   8   2          0.08         -0.69         1.23 o                         
  -4   8   2        297.24        286.90         5.16 o                         
  -3   8   2          8.79         13.18         1.38 o                         
  -2   8   2         21.98         25.26         1.45 o                         
  -1   8   2          2.74          2.58         1.00 o                         
   0   8   2        224.06        200.12         3.97 o                         
   1   8   2        365.90        367.82         4.70 o                         
   2   8   2         32.68         33.58         1.71 o                         
   3   8   2         10.64         11.40         1.33 o                         
   4   8   2          2.51         -0.56         1.01 o                         
   5   8   2          3.43          1.75         1.17 o                         
   6   8   2          3.53          4.79         1.23 o                         
   7   8   2        593.52        585.21         6.94 o                         
   8   8   2          1.99          5.11         1.59 o                         
   9   8   2        206.60        200.28         5.65 o                         
  10   8   2         92.96         93.96         4.51 o                         
  11   8   2         52.20         55.61         3.35 o                         
  12   8   2         22.47         16.78         2.37 o                         
  13   8   2          2.55          1.47         1.95 o                         
  14   8   2        113.19        102.95         4.62 o                         
  15   8   2         35.92         40.30         3.44 o                         
  16   8   2          0.64         -0.35         2.55 o                         
  17   8   2          2.07          2.70         2.46 o                         
  18   8   2         21.63         14.46         5.03 o                         
  19   8   2         60.07         62.24         5.37 o                         
  20   8   2          2.86         -1.02         3.37 o                         
  21   8   2         29.79         39.11         4.87 o                         
  22   8   2          3.25         -0.21         3.61 o                         
 -22   9   2        110.70        126.05         8.63 o                         
 -21   9   2          1.08         -1.56         4.20 o                         
 -20   9   2          0.07         -3.71         3.87 o                         
 -19   9   2         73.17         88.05        13.77 o                         
 -18   9   2         16.09         20.52         4.27 o                         
 -17   9   2          2.96          3.44         3.31 o                         
 -16   9   2        150.40        139.24         6.99 o                         
 -15   9   2         16.28          4.29         4.20 o                         
 -14   9   2         12.72          5.75         4.08 o                         
 -13   9   2         49.57         48.39         4.37 o                         
 -12   9   2         72.27         73.86         4.45 o                         
 -11   9   2         73.17         70.22         3.93 o                         
 -10   9   2        229.92        255.59         6.16 o                         
  -9   9   2        415.09        422.86         7.83 o                         
  -8   9   2         58.15         52.26         3.31 o                         
  -7   9   2         11.34          5.68         2.28 o                         
  -6   9   2         20.64         18.09         2.03 o                         
  -5   9   2          3.46          3.60         1.71 o                         
  -4   9   2         44.78         50.33         2.72 o                         
  -3   9   2        968.94        958.87        11.33 o                         
  -2   9   2         36.26         31.00         2.10 o                         
  -1   9   2         63.06         60.64         2.31 o                         
   0   9   2         98.28        104.74         2.84 o                         
   1   9   2         94.39         94.00         2.92 o                         
   2   9   2         33.94         34.33         1.99 o                         
   3   9   2        177.46        184.48         3.54 o                         
   4   9   2         57.84         56.25         2.34 o                         
   5   9   2         33.70         39.60         2.02 o                         
   6   9   2        236.43        232.66         4.66 o                         
   7   9   2          4.98          2.37         2.19 o                         
   8   9   2         64.91         72.01         4.19 o                         
   9   9   2        100.47         89.99         4.64 o                         
  10   9   2         90.68         90.89         4.73 o                         
  11   9   2         24.31         24.15         4.45 o                         
  12   9   2          1.17         -0.83         2.41 o                         
  13   9   2        101.17        113.15         6.11 o                         
  14   9   2          8.50          7.93         3.13 o                         
  15   9   2         39.26         33.38         4.31 o                         
  16   9   2         48.30         50.36         6.16 o                         
  17   9   2          0.49          1.80         3.23 o                         
  18   9   2          4.02          0.70         3.35 o                         
  19   9   2         43.05         44.44         5.43 o                         
  20   9   2          0.76         -4.52         4.88 o                         
  21   9   2          7.19          3.58         5.72 o                         
 -21  10   2          4.25          3.23         4.65 o                         
 -20  10   2          0.01          0.66         4.49 o                         
 -19  10   2          1.37         -3.82         3.82 o                         
 -18  10   2          2.03          3.46         3.64 o                         
 -17  10   2         16.79         17.17         3.99 o                         
 -16  10   2         17.50         18.89         4.10 o                         
 -15  10   2          4.22          4.63         3.48 o                         
 -14  10   2         21.82         24.46         4.60 o                         
 -13  10   2          1.70         -3.63         4.99 o                         
 -12  10   2          0.49         -2.69         2.69 o                         
 -11  10   2        249.67        255.06         8.39 o                         
 -10  10   2          0.23          2.25         2.36 o                         
  -9  10   2          0.82         -2.12         2.12 o                         
  -8  10   2         54.30         50.28         3.55 o                         
  -7  10   2          2.62          1.99         2.12 o                         
  -6  10   2          5.34          5.77         2.26 o                         
  -5  10   2         48.65         47.47         2.97 o                         
  -4  10   2          0.00          3.91         1.86 o                         
  -3  10   2         89.76         96.90         4.39 o                         
  -2  10   2        139.23        154.78         7.19 o                         
  -1  10   2        234.71        235.46         5.17 o                         
   0  10   2          1.40          2.06         1.42 o                         
   1  10   2        207.23        216.53         4.10 o                         
   2  10   2         11.62         13.02         1.70 o                         
   3  10   2         91.91        110.02         3.34 o                         
   4  10   2        175.75        194.24         4.19 o                         
   5  10   2          1.70          1.00         1.76 o                         
   6  10   2          0.32          0.60         1.99 o                         
   7  10   2         17.89         18.27         3.00 o                         
   8  10   2          3.88          5.66         2.50 o                         
   9  10   2          6.66          7.96         2.71 o                         
  10  10   2          8.35          9.47         3.28 o                         
  11  10   2         28.60         25.95         3.88 o                         
  12  10   2          3.46         -2.75         2.75 o                         
  13  10   2         50.72         41.54         4.57 o                         
  14  10   2         31.70         34.44         4.54 o                         
  15  10   2         10.44          6.35         5.25 o                         
  16  10   2          5.91          8.50         3.86 o                         
  17  10   2         39.00         50.65         5.29 o                         
  18  10   2          0.77         -1.33         4.08 o                         
  19  10   2          2.64          7.36         4.73 o                         
 -19  11   2          3.64          0.68         4.73 o                         
 -18  11   2          0.47         -3.64         3.64 o                         
 -17  11   2         13.90         11.27         4.22 o                         
 -16  11   2          8.60          3.11         3.97 o                         
 -15  11   2          3.21          7.49         3.68 o                         
 -14  11   2         15.35         10.27         3.92 o                         
 -13  11   2          4.74         -1.88         3.11 o                         
 -12  11   2         43.83         39.38         4.60 o                         
 -11  11   2         53.34         55.87         4.98 o                         
 -10  11   2          5.37          2.14         2.78 o                         
  -9  11   2          5.77          5.81         2.92 o                         
  -8  11   2          0.15          0.41         2.54 o                         
  -7  11   2         12.19         11.21         3.23 o                         
  -6  11   2          0.34         -0.21         2.45 o                         
  -5  11   2          5.75          0.51         2.19 o                         
  -4  11   2         51.24         50.11         3.59 o                         
  -3  11   2          6.69          0.78         2.09 o                         
  -2  11   2          8.94          6.78         2.84 o                         
  -1  11   2          6.72          1.65         3.15 o                         
   0  11   2         23.80         25.91         2.88 o                         
   1  11   2         16.60         15.39         2.34 o                         
   2  11   2         11.02          8.76         2.12 o                         
   3  11   2          5.53          2.95         2.09 o                         
   4  11   2          6.10          2.54         2.16 o                         
   5  11   2          1.95         -2.11         2.11 o                         
   6  11   2          4.55         -2.30         2.30 o                         
   7  11   2         32.55         33.42         4.14 o                         
   8  11   2         13.62         18.30         3.69 o                         
   9  11   2         81.18         92.99         5.98 o                         
  10  11   2         15.79         12.41         5.01 o                         
  11  11   2         13.56          3.70         3.39 o                         
  12  11   2         51.59         58.28         5.46 o                         
  13  11   2         16.31         18.77         4.09 o                         
  14  11   2          4.19          6.80         3.79 o                         
  15  11   2          0.87          5.64         3.81 o                         
  16  11   2          3.06         -2.37         3.52 o                         
  17  11   2          7.07         10.28         4.31 o                         
 -16  12   2         32.77         32.33         6.42 o                         
 -15  12   2         20.18         12.32         4.37 o                         
 -14  12   2          0.05          3.18         3.79 o                         
 -13  12   2          0.03         -2.85         3.45 o                         
 -12  12   2          6.82          6.40         3.73 o                         
 -11  12   2          2.61         -3.19         3.19 o                         
 -10  12   2          0.95         -3.23         3.23 o                         
  -9  12   2         50.40         55.45         4.64 o                         
  -8  12   2          0.00          1.47         2.85 o                         
  -7  12   2         67.03         69.83         5.95 o                         
  -6  12   2          9.39          5.57         3.07 o                         
  -5  12   2          0.58          1.45         3.18 o                         
  -4  12   2          5.54         -0.72         2.62 o                         
  -3  12   2         41.42         32.05         3.78 o                         
  -2  12   2         41.83         44.30         4.03 o                         
  -1  12   2          1.51          2.20         2.73 o                         
   0  12   2          0.63         -2.05         2.51 o                         
   1  12   2          6.63         12.37         3.47 o                         
   2  12   2         44.72         36.08         3.89 o                         
   3  12   2          9.07         10.99         3.08 o                         
   4  12   2         64.34         63.96         4.15 o                         
   5  12   2         15.46         20.05         4.70 o                         
   6  12   2         70.81         72.92         5.47 o                         
   7  12   2         31.68         26.04         4.13 o                         
   8  12   2          0.46          0.37         3.18 o                         
   9  12   2          6.54          1.47         3.36 o                         
  10  12   2          4.55          3.95         3.55 o                         
  11  12   2          2.64         -1.36         3.37 o                         
  12  12   2          2.76          3.14         3.59 o                         
  13  12   2         56.78         52.02         5.49 o                         
  14  12   2         35.31         44.01         5.34 o                         
  15  12   2          1.04         -0.72         3.78 o                         
 -13  13   2          2.35          0.63         3.82 o                         
 -12  13   2          0.02         -3.89         3.89 o                         
 -11  13   2         12.20          7.03         4.02 o                         
 -10  13   2          0.93         -3.13         3.53 o                         
  -9  13   2          3.67          1.47         5.28 o                         
  -8  13   2          2.56          2.18         3.21 o                         
  -7  13   2          2.03          4.31         3.70 o                         
  -6  13   2          4.21         -3.96         3.96 o                         
  -5  13   2          0.06         -2.07         3.28 o                         
  -4  13   2          9.04         13.98         5.18 o                         
  -3  13   2         15.06         15.60         3.40 o                         
  -2  13   2          2.79         -0.41         3.19 o                         
  -1  13   2         13.48         13.20         4.86 o                         
   0  13   2          5.99          3.48         3.40 o                         
   1  13   2         10.20          6.67         3.86 o                         
   2  13   2          9.44          9.70         3.72 o                         
   3  13   2          0.44         -3.14         3.37 o                         
   4  13   2         24.80         21.41         4.31 o                         
   5  13   2         64.41         78.08         9.62 o                         
   6  13   2         21.05         20.41         4.07 o                         
   7  13   2         68.82         71.69         9.94 o                         
   8  13   2          5.43          2.02         3.59 o                         
   9  13   2         37.42         40.38         5.03 o                         
  10  13   2          1.73         -1.04         3.67 o                         
  11  13   2         28.89         23.64         5.53 o                         
  12  13   2         65.83         66.98         6.35 o                         
  -9  14   2          3.98          7.63         4.83 o                         
  -8  14   2         18.48         15.12         5.17 o                         
  -7  14   2          0.01         -3.60         3.60 o                         
  -6  14   2         14.97         14.29         4.28 o                         
  -5  14   2          9.96          8.04         4.11 o                         
  -4  14   2         11.71         11.88         4.99 o                         
  -3  14   2         38.20         35.46         5.59 o                         
  -2  14   2          2.07          4.01         3.86 o                         
  -1  14   2          8.78          1.57         4.08 o                         
   0  14   2          5.53          9.46         4.14 o                         
   1  14   2         31.33         30.06         5.70 o                         
   2  14   2          0.02         -0.81         5.12 o                         
   3  14   2          0.55         -4.10         4.10 o                         
   4  14   2          3.30         -0.45         5.08 o                         
   5  14   2          0.81         -5.05         5.05 o                         
   6  14   2         26.99         38.28         6.19 o                         
   7  14   2          4.01          0.79         4.37 o                         
   8  14   2          8.28         15.71         9.88 o                         
 -28   1   3          4.61          8.45         3.94 o                         
 -27   1   3         33.65         29.67         4.48 o                         
 -26   1   3          6.75          4.34         3.45 o                         
 -25   1   3         87.58         82.87         5.61 o                         
 -24   1   3         26.36         28.67         5.51 o                         
 -23   1   3         15.85         24.35         3.58 o                         
 -22   1   3        810.05        833.49        13.33 o                         
 -21   1   3        349.95        373.56         7.45 o                         
 -20   1   3        144.19        144.52         4.21 o                         
 -19   1   3         92.14         93.28         2.83 o                         
 -18   1   3        432.20        404.85         4.92 o                         
 -17   1   3         96.02         93.83         2.25 o                         
 -16   1   3         82.28         99.70         1.96 o                         
 -15   1   3          8.23          6.00         0.83 o                         
 -14   1   3          1.37          3.69         0.71 o                         
 -13   1   3        974.94        922.97         6.85 o                         
 -12   1   3        163.58        158.20         2.12 o                         
 -11   1   3         17.74          6.89         0.68 o                         
 -10   1   3        477.93        632.90         7.43 o                         
  -9   1   3       1740.78       1968.39        23.44 o                         
  -8   1   3        460.97        586.34         8.10 o                         
  -7   1   3       3339.74       3563.79        40.23 o                         
  -6   1   3       3633.10       3812.12        42.59 o                         
  -5   1   3        150.01        129.50         2.23 o                         
  -4   1   3       2872.63       3195.73        37.20 o                         
  -3   1   3       5092.65       5724.23        72.58 o                         
  -2   1   3      13255.28      14010.23       219.43 o                         
  -1   1   3      24155.15      26066.72       677.87 o                         
   0   1   3       6044.14       6504.01        65.64 o                         
   1   1   3       1402.29       1341.53        15.43 o                         
   2   1   3        208.34        232.57         3.52 o                         
   3   1   3        295.64        296.24         4.42 o                         
   4   1   3        376.48        425.26         6.05 o                         
   5   1   3       1805.19       1973.11        23.23 o                         
   6   1   3        456.77        539.02         7.79 o                         
   7   1   3         94.29         91.76         2.63 o                         
   8   1   3        774.34        751.01         8.05 o                         
   9   1   3         94.06         63.93         1.55 o                         
  10   1   3        615.83        642.36         5.58 o                         
  11   1   3         34.31         29.66         1.22 o                         
  12   1   3       1666.66       1585.83        10.98 o                         
  13   1   3          0.34          3.13         0.81 o                         
  14   1   3         23.25         17.54         1.28 o                         
  15   1   3        259.17        260.93         4.02 o                         
  16   1   3         26.83         24.91         1.71 o                         
  17   1   3         77.26         90.05         2.86 o                         
  18   1   3         17.67         18.24         1.76 o                         
  19   1   3          7.79          9.04         1.73 o                         
  20   1   3        135.05        125.46         3.60 o                         
  21   1   3         83.63         85.19         4.05 o                         
  22   1   3          0.08         -1.31         2.24 o                         
  23   1   3         95.90         98.62         5.26 o                         
  24   1   3         32.98         33.73         3.80 o                         
  25   1   3        203.37        215.18         8.58 o                         
  26   1   3         62.80         55.20         5.96 o                         
 -28   2   3          1.41          4.06         4.48 o                         
 -27   2   3         34.45         29.09         5.25 o                         
 -26   2   3         12.33         14.95         3.86 o                         
 -25   2   3          6.92          5.73         3.63 o                         
 -24   2   3        142.31        141.27         6.65 o                         
 -23   2   3        130.92        130.46         6.10 o                         
 -22   2   3        120.72        110.93         4.79 o                         
 -21   2   3        357.27        370.22         6.28 o                         
 -20   2   3        109.81        116.10         3.27 o                         
 -19   2   3         13.54         14.85         1.59 o                         
 -18   2   3        224.28        234.68         3.75 o                         
 -17   2   3         36.68         38.33         1.67 o                         
 -16   2   3         10.59          6.65         1.08 o                         
 -15   2   3        654.75        606.53         5.75 o                         
 -14   2   3        282.12        262.58         3.00 o                         
 -13   2   3        390.01        432.46         3.94 o                         
 -12   2   3        766.98        711.92         6.00 o                         
 -11   2   3        220.67        215.92         3.05 o                         
 -10   2   3       1347.13       1356.45        12.11 o                         
  -9   2   3        685.32        615.88         8.62 o                         
  -8   2   3        946.77       1002.72        12.69 o                         
  -7   2   3        683.93        727.83         9.38 o                         
  -6   2   3        152.67        152.84         3.43 o                         
  -5   2   3         29.34         40.09         1.21 o                         
  -4   2   3        622.93        624.69         7.78 o                         
  -3   2   3       5372.39       5568.35        71.02 o                         
  -2   2   3      12902.12      13361.65       132.13 o                         
  -1   2   3      20357.48      21619.40       267.42 o                         
   0   2   3       5526.81       5990.94        49.82 o                         
   1   2   3       1720.76       1704.89        20.67 o                         
   2   2   3       1759.89       1831.70        21.09 o                         
   3   2   3        683.54        680.42         8.73 o                         
   4   2   3        355.37        465.49         6.60 o                         
   5   2   3       1841.88       2034.16        23.95 o                         
   6   2   3       2120.69       2038.03        24.29 o                         
   7   2   3        125.03        122.31         2.88 o                         
   8   2   3        231.63        259.96         3.36 o                         
   9   2   3       2370.70       2261.21        15.77 o                         
  10   2   3         22.86         21.20         1.06 o                         
  11   2   3       1129.45       1070.84         8.19 o                         
  12   2   3        873.78        726.04         6.21 o                         
  13   2   3          0.45         -0.16         0.79 o                         
  14   2   3         20.85         29.82         1.40 o                         
  15   2   3          4.58          1.73         1.00 o                         
  16   2   3        344.97        359.99         5.29 o                         
  17   2   3       1240.28       1249.29        11.70 o                         
  18   2   3        136.18        139.21         3.45 o                         
  19   2   3        208.58        218.40         4.41 o                         
  20   2   3          9.04          4.57         2.52 o                         
  21   2   3          0.50         -2.44         2.44 o                         
  22   2   3        126.87        128.68         5.69 o                         
  23   2   3         42.00         39.69         3.88 o                         
  24   2   3         94.31         92.44         5.36 o                         
  25   2   3          9.11          3.24         3.57 o                         
  26   2   3          0.06         -3.40         3.47 o                         
 -28   3   3        110.60        131.39        10.48 o                         
 -27   3   3          3.38          2.41         8.53 o                         
 -26   3   3         80.86         73.49         6.63 o                         
 -25   3   3         34.97         26.12         4.78 o                         
 -24   3   3         13.34         20.68         5.61 o                         
 -23   3   3          4.00         -0.18         3.12 o                         
 -22   3   3         43.34         36.88         3.09 o                         
 -21   3   3         28.60         23.14         2.21 o                         
 -20   3   3         75.18         81.28         2.93 o                         
 -19   3   3         22.47         18.87         2.07 o                         
 -18   3   3        309.61        323.72         4.78 o                         
 -17   3   3        584.99        587.21         6.32 o                         
 -16   3   3        170.97        164.13         2.84 o                         
 -15   3   3        343.42        368.49         4.73 o                         
 -14   3   3        105.84         99.57         2.66 o                         
 -13   3   3         76.74         77.48         1.95 o                         
 -12   3   3        449.89        432.62         4.04 o                         
 -11   3   3       1302.04       1153.52         9.18 o                         
 -10   3   3         54.29         48.54         1.43 o                         
  -9   3   3        464.40        460.05         4.78 o                         
  -8   3   3          3.36          2.56         0.71 o                         
  -7   3   3        180.25        158.38         3.08 o                         
  -6   3   3       1133.58       1081.62        11.73 o                         
  -5   3   3        298.77        347.86         4.37 o                         
  -4   3   3        193.13        219.49         3.99 o                         
  -3   3   3       6491.09       6625.16        72.84 o                         
  -2   3   3       1780.33       1860.68        19.22 o                         
  -1   3   3       2879.84       3004.20        30.98 o                         
   0   3   3       4014.48       4246.75        47.54 o                         
   1   3   3        514.66        636.67         8.47 o                         
   2   3   3        564.05        574.41         7.49 o                         
   3   3   3         57.23         60.90         1.78 o                         
   4   3   3       1598.80       1769.77        21.02 o                         
   5   3   3        362.18        423.56         6.43 o                         
   6   3   3        209.89        217.25         3.81 o                         
   7   3   3         68.09         82.95         1.81 o                         
   8   3   3         22.53         18.16         0.91 o                         
   9   3   3        256.76        251.93         2.86 o                         
  10   3   3       2872.27       2801.32        17.98 o                         
  11   3   3        916.19        855.01         6.68 o                         
  12   3   3         32.91         35.61         1.35 o                         
  13   3   3         61.62         65.64         1.88 o                         
  14   3   3        336.53        341.78         4.00 o                         
  15   3   3         63.08         63.53         2.01 o                         
  16   3   3         65.74         65.16         2.28 o                         
  17   3   3         20.10         18.89         1.74 o                         
  18   3   3          1.15         -1.27         1.82 o                         
  19   3   3        217.33        241.40         6.25 o                         
  20   3   3         33.27         26.80         3.73 o                         
  21   3   3          0.36         -2.67         2.67 o                         
  22   3   3        263.75        276.81         8.65 o                         
  23   3   3        279.26        290.84         9.13 o                         
  24   3   3         34.24         41.16         7.26 o                         
  25   3   3         15.68         13.64         4.03 o                         
  26   3   3         20.92         20.68         5.29 o                         
 -27   4   3         27.28         32.53         6.82 o                         
 -26   4   3         33.02         26.27         6.50 o                         
 -25   4   3         14.79          6.08         9.65 o                         
 -24   4   3          0.10         -2.64         2.95 o                         
 -23   4   3         21.47         20.11         3.75 o                         
 -22   4   3          0.09         -2.42         2.42 o                         
 -21   4   3        237.09        251.67         6.09 o                         
 -20   4   3         30.43         25.20         2.36 o                         
 -19   4   3         79.93         80.07         3.10 o                         
 -18   4   3        177.97        179.30         3.93 o                         
 -17   4   3         52.04         56.09         2.45 o                         
 -16   4   3        285.91        301.06         4.42 o                         
 -15   4   3         91.84         97.58         2.60 o                         
 -14   4   3         11.27         13.24         1.25 o                         
 -13   4   3       1471.74       1472.37        11.82 o                         
 -12   4   3        158.91        158.45         2.62 o                         
 -11   4   3         21.74         22.10         1.22 o                         
 -10   4   3          1.56          0.08         0.65 o                         
  -9   4   3         37.35         40.99         1.39 o                         
  -8   4   3       1372.95       1368.64        10.34 o                         
  -7   4   3         70.59         56.33         1.38 o                         
  -6   4   3       1041.68       1078.43        10.21 o                         
  -5   4   3        249.13        310.75         6.37 o                         
  -4   4   3        480.65        488.00         6.80 o                         
  -3   4   3        533.94        699.27         8.04 o                         
  -2   4   3        948.46       1227.45        14.67 o                         
  -1   4   3        387.67        450.37         7.21 o                         
   0   4   3         10.10          9.40         3.23 o                         
   1   4   3          6.28          9.45         1.17 o                         
   2   4   3        137.73        149.56         3.31 o                         
   3   4   3        422.24        372.92         4.93 o                         
   4   4   3        747.35        841.69         8.49 o                         
   5   4   3        833.39        853.97         7.78 o                         
   6   4   3        226.97        205.26         2.56 o                         
   7   4   3          3.54          2.59         0.68 o                         
   8   4   3        121.56        140.48         2.08 o                         
   9   4   3        163.84        172.26         2.28 o                         
  10   4   3         20.10         21.10         1.08 o                         
  11   4   3        224.73        194.21         2.72 o                         
  12   4   3        467.57        432.00         4.91 o                         
  13   4   3          5.27          3.93         1.02 o                         
  14   4   3         47.06         39.05         1.89 o                         
  15   4   3          0.38         -1.11         1.11 o                         
  16   4   3         39.89         41.37         2.11 o                         
  17   4   3        357.63        378.32         6.76 o                         
  18   4   3        222.62        238.99         5.74 o                         
  19   4   3        247.42        271.91         7.16 o                         
  20   4   3         51.52         51.21         4.55 o                         
  21   4   3         76.52         73.66         6.26 o                         
  22   4   3         56.74         57.08         6.65 o                         
  23   4   3          6.11          3.24         4.09 o                         
  24   4   3         17.08          7.49         4.36 o                         
  25   4   3          5.12          1.37         4.56 o                         
 -27   5   3         49.96         59.04         7.94 o                         
 -26   5   3          5.59          5.79         5.55 o                         
 -25   5   3          0.06         -3.03         3.03 o                         
 -24   5   3         79.42         79.77         5.61 o                         
 -23   5   3         17.02         16.42         3.87 o                         
 -22   5   3          0.64         -0.17         2.56 o                         
 -21   5   3          7.07          8.43         2.80 o                         
 -20   5   3         73.73         79.28         3.98 o                         
 -19   5   3          3.80          2.75         1.92 o                         
 -18   5   3        195.26        201.83         6.14 o                         
 -17   5   3        133.27        138.84         4.18 o                         
 -16   5   3          1.51          0.52         1.57 o                         
 -15   5   3         38.58         35.43         2.08 o                         
 -14   5   3        817.13        798.91         9.35 o                         
 -13   5   3        136.51        129.83         2.60 o                         
 -12   5   3       1536.21       1455.38        11.70 o                         
 -11   5   3        122.40        137.75         2.73 o                         
 -10   5   3        185.94        164.74         2.56 o                         
  -9   5   3          1.41         -0.35         0.79 o                         
  -8   5   3        680.91        657.42         5.87 o                         
  -7   5   3          4.00          3.02         0.83 o                         
  -6   5   3        466.94        472.81         5.24 o                         
  -5   5   3         85.87         96.99         1.63 o                         
  -4   5   3         75.57         70.75         1.44 o                         
  -3   5   3        260.31        305.20         3.72 o                         
  -2   5   3          2.16          0.34         0.48 o                         
  -1   5   3          1.07          1.47         0.83 o                         
   0   5   3       1025.88       1065.58         8.85 o                         
   1   5   3        100.50        129.97         2.20 o                         
   2   5   3        417.50        484.27         5.11 o                         
   3   5   3        228.34        223.43         3.08 o                         
   4   5   3         36.00         35.53         1.31 o                         
   5   5   3          4.49          7.91         1.06 o                         
   6   5   3         12.62         13.30         0.97 o                         
   7   5   3        758.21        713.21         6.46 o                         
   8   5   3        428.60        378.55         4.24 o                         
   9   5   3        255.51        264.10         3.46 o                         
  10   5   3         17.11         15.54         1.45 o                         
  11   5   3          9.75          8.83         1.18 o                         
  12   5   3         51.86         45.94         1.88 o                         
  13   5   3          2.34          3.37         1.16 o                         
  14   5   3          4.69          2.41         1.31 o                         
  15   5   3          2.10          0.31         1.44 o                         
  16   5   3          4.43          3.24         1.84 o                         
  17   5   3        104.40        109.00         4.38 o                         
  18   5   3         58.71         57.18         7.97 o                         
  19   5   3          3.32          2.78         2.97 o                         
  20   5   3          7.65         10.65         3.46 o                         
  21   5   3          8.98          8.48         4.23 o                         
  22   5   3         48.59         44.34         5.51 o                         
  23   5   3          6.30          5.64         4.52 o                         
  24   5   3          1.35          7.44         4.35 o                         
  25   5   3         36.40         34.72         5.54 o                         
 -26   6   3          7.66          7.31         3.72 o                         
 -25   6   3          0.89          2.92         3.60 o                         
 -24   6   3         40.11         49.47         5.12 o                         
 -23   6   3        176.95        202.24         7.23 o                         
 -22   6   3         39.39         38.39         3.96 o                         
 -21   6   3         31.17         28.53         3.60 o                         
 -20   6   3        146.53        144.21         5.98 o                         
 -19   6   3         51.25         55.91         3.48 o                         
 -18   6   3          7.03          4.88         2.09 o                         
 -17   6   3         20.66         16.35         2.32 o                         
 -16   6   3         29.07         28.66         2.34 o                         
 -15   6   3          1.96          1.27         1.34 o                         
 -14   6   3         99.02         90.79         3.03 o                         
 -13   6   3         33.36         33.68         2.01 o                         
 -12   6   3        275.74        279.82         4.47 o                         
 -11   6   3          2.05          1.91         1.09 o                         
 -10   6   3        207.86        190.23         3.40 o                         
  -9   6   3          1.87          2.69         1.16 o                         
  -8   6   3        926.20        901.21         8.71 o                         
  -7   6   3         44.83         28.81         1.45 o                         
  -6   6   3        634.57        691.02         5.85 o                         
  -5   6   3         31.45         33.33         1.21 o                         
  -4   6   3        205.68        219.06         2.82 o                         
  -3   6   3        226.39        252.84         3.08 o                         
  -2   6   3         80.95         79.14         1.69 o                         
  -1   6   3          9.52          9.79         1.19 o                         
   0   6   3         33.72         38.73         1.42 o                         
   1   6   3        937.09        974.63         8.07 o                         
   2   6   3        128.45        115.25         2.07 o                         
   3   6   3         19.01         18.26         1.06 o                         
   4   6   3          2.36          2.74         0.83 o                         
   5   6   3       2124.66       2161.78        15.47 o                         
   6   6   3          0.10         -0.54         1.09 o                         
   7   6   3        191.77        182.00         2.76 o                         
   8   6   3        491.06        500.03         5.05 o                         
   9   6   3        356.84        339.03         4.03 o                         
  10   6   3          2.03          0.30         0.98 o                         
  11   6   3          2.81          1.49         1.19 o                         
  12   6   3         92.02         79.24         2.52 o                         
  13   6   3          4.37          1.33         1.31 o                         
  14   6   3         17.68         14.12         2.00 o                         
  15   6   3          3.11          4.66         1.86 o                         
  16   6   3         64.21         65.60         3.56 o                         
  17   6   3        410.74        425.09         8.97 o                         
  18   6   3        160.21        164.93         7.00 o                         
  19   6   3          1.68          5.55         3.18 o                         
  20   6   3         21.27         21.21         4.67 o                         
  21   6   3          3.70          5.65         4.29 o                         
  22   6   3        122.55        117.12         7.90 o                         
  23   6   3         40.00         36.05         5.50 o                         
  24   6   3         21.02         23.08         4.98 o                         
 -25   7   3          0.54          1.66         4.60 o                         
 -24   7   3        102.06        115.89         7.32 o                         
 -23   7   3         47.69         48.18         4.57 o                         
 -22   7   3        168.20        195.09         7.34 o                         
 -21   7   3         12.04          7.89         2.96 o                         
 -20   7   3         35.74         37.16         3.83 o                         
 -19   7   3         29.58         36.16         3.72 o                         
 -18   7   3         59.75         57.45         3.85 o                         
 -17   7   3         28.96         32.94         2.84 o                         
 -16   7   3         25.52         27.68         2.43 o                         
 -15   7   3        467.62        479.46         7.15 o                         
 -14   7   3          3.29          0.56         1.52 o                         
 -13   7   3         83.56         77.02         2.95 o                         
 -12   7   3        188.02        206.87         4.57 o                         
 -11   7   3          4.30          2.79         1.66 o                         
 -10   7   3          0.11         -1.31         1.31 o                         
  -9   7   3          5.23          4.04         1.32 o                         
  -8   7   3        174.30        141.28         3.38 o                         
  -7   7   3          0.19          1.71         1.27 o                         
  -6   7   3        677.30        641.52         6.88 o                         
  -5   7   3        732.95        678.14         7.64 o                         
  -4   7   3         12.17          7.55         1.12 o                         
  -3   7   3          0.90          0.84         0.90 o                         
  -2   7   3        365.10        339.39         4.02 o                         
  -1   7   3         21.25         12.10         1.08 o                         
   0   7   3       2575.21       2416.35        18.77 o                         
   1   7   3        526.72        482.87         5.31 o                         
   2   7   3        566.02        531.86         7.43 o                         
   3   7   3        317.12        334.44         3.88 o                         
   4   7   3        591.08        558.99         5.53 o                         
   5   7   3          4.85          6.88         1.01 o                         
   6   7   3         86.39         93.40         2.35 o                         
   7   7   3        322.75        334.88         4.31 o                         
   8   7   3         41.41         38.47         1.74 o                         
   9   7   3         98.03         84.29         2.54 o                         
  10   7   3         35.87         38.49         1.97 o                         
  11   7   3        180.24        174.62         3.62 o                         
  12   7   3        266.31        269.40         5.17 o                         
  13   7   3          0.29         -1.87         1.87 o                         
  14   7   3        196.82        215.18         4.96 o                         
  15   7   3         50.26         55.54         3.33 o                         
  16   7   3        112.34        113.24         4.79 o                         
  17   7   3          0.86         -0.67         2.48 o                         
  18   7   3        106.42        121.62         5.85 o                         
  19   7   3        169.29        167.98         7.49 o                         
  20   7   3          0.60         -2.99         3.14 o                         
  21   7   3         10.51         11.31         4.47 o                         
  22   7   3         64.42         64.82         6.85 o                         
  23   7   3         13.74         10.67         4.75 o                         
 -24   8   3        154.08        148.28         7.49 o                         
 -23   8   3         81.85         86.97         6.18 o                         
 -22   8   3          5.12          8.89         3.41 o                         
 -21   8   3         27.10         29.97         3.86 o                         
 -20   8   3          0.33         -0.72         3.16 o                         
 -19   8   3          3.62          4.35         3.41 o                         
 -18   8   3         76.08         80.01         5.61 o                         
 -17   8   3        261.74        266.87         7.15 o                         
 -16   8   3          4.40          5.21         2.56 o                         
 -15   8   3        175.37        186.72         6.19 o                         
 -14   8   3         12.02          4.07         2.27 o                         
 -13   8   3         36.92         35.91         2.67 o                         
 -12   8   3        108.06        125.29         4.09 o                         
 -11   8   3         70.32         67.16         3.14 o                         
 -10   8   3         14.44         13.22         2.15 o                         
  -9   8   3          1.90         -1.43         1.55 o                         
  -8   8   3          0.20         -1.40         1.40 o                         
  -7   8   3        132.77        134.12         4.05 o                         
  -6   8   3         89.54         81.35         3.03 o                         
  -5   8   3        539.53        533.56         7.38 o                         
  -4   8   3          3.10          1.95         1.18 o                         
  -3   8   3         69.57         68.52         2.42 o                         
  -2   8   3          0.03         -0.96         0.96 o                         
  -1   8   3        203.41        180.18         3.18 o                         
   0   8   3         23.43         22.63         1.53 o                         
   1   8   3          0.14          3.48         1.13 o                         
   2   8   3        552.39        563.67         6.20 o                         
   3   8   3         86.15         90.66         2.56 o                         
   4   8   3         91.15         91.76         2.58 o                         
   5   8   3        170.07        186.73         3.38 o                         
   6   8   3          9.38          9.43         1.45 o                         
   7   8   3         98.00        108.04         3.02 o                         
   8   8   3        139.94        138.27         3.38 o                         
   9   8   3          0.06         -1.38         1.38 o                         
  10   8   3         44.04         35.99         2.85 o                         
  11   8   3          0.02         -1.72         1.72 o                         
  12   8   3         19.50         19.13         3.20 o                         
  13   8   3          5.74          1.77         2.06 o                         
  14   8   3          0.04          0.54         2.28 o                         
  15   8   3         81.54         77.35         6.18 o                         
  16   8   3          1.04         -2.67         2.67 o                         
  17   8   3        107.14        118.07         6.60 o                         
  18   8   3         12.56          9.49         3.47 o                         
  19   8   3          0.72          4.66         3.99 o                         
  20   8   3         80.03         82.37         8.88 o                         
  21   8   3          0.98         -3.48         3.48 o                         
  22   8   3          2.24          6.90         4.34 o                         
 -22   9   3          0.76          4.67         3.98 o                         
 -21   9   3          1.31         -1.38         3.41 o                         
 -20   9   3          1.63          3.72         4.21 o                         
 -19   9   3         58.42         59.54         6.42 o                         
 -18   9   3         22.48         21.13         4.24 o                         
 -17   9   3          0.97          0.94         3.70 o                         
 -16   9   3         71.38         72.17         5.41 o                         
 -15   9   3          8.43          8.90         3.07 o                         
 -14   9   3         30.32         25.53         3.97 o                         
 -13   9   3          0.01         -0.51         2.40 o                         
 -12   9   3         10.95         12.40         2.55 o                         
 -11   9   3        121.15        110.59         4.63 o                         
 -10   9   3         35.01         33.42         2.98 o                         
  -9   9   3         86.08         82.90         4.42 o                         
  -8   9   3         55.11         45.89         3.01 o                         
  -7   9   3          1.73         -0.17         1.81 o                         
  -6   9   3         54.87         50.97         2.90 o                         
  -5   9   3         31.54         28.95         2.26 o                         
  -4   9   3        241.85        281.48         5.35 o                         
  -3   9   3         36.21         35.48         2.23 o                         
  -2   9   3         92.99         89.17         3.15 o                         
  -1   9   3          2.92          1.57         1.36 o                         
   0   9   3          4.86          3.71         1.24 o                         
   1   9   3        151.73        149.34         3.25 o                         
   2   9   3        113.24        124.58         3.02 o                         
   3   9   3        122.93        129.52         3.11 o                         
   4   9   3         52.16         49.97         2.24 o                         
   5   9   3         46.76         49.10         2.21 o                         
   6   9   3          0.16         -1.26         1.26 o                         
   7   9   3         28.11         32.15         2.25 o                         
   8   9   3         60.42         69.61         4.06 o                         
   9   9   3         17.08         16.27         2.65 o                         
  10   9   3        100.67         88.90         4.70 o                         
  11   9   3          0.28         -2.19         2.19 o                         
  12   9   3         12.76         15.96         3.41 o                         
  13   9   3          2.61          3.24         2.95 o                         
  14   9   3         29.34         22.99         6.38 o                         
  15   9   3         89.84         90.65         5.82 o                         
  16   9   3          3.82          5.09         3.01 o                         
  17   9   3          7.60          6.68         3.16 o                         
  18   9   3          3.30         -1.06         3.32 o                         
  19   9   3          2.14          1.12         3.58 o                         
  20   9   3         58.81         62.65         6.82 o                         
 -21  10   3          0.25          0.61         4.54 o                         
 -20  10   3          1.68          0.69         4.20 o                         
 -19  10   3          0.37          5.91         4.35 o                         
 -18  10   3          2.71         -0.15         3.49 o                         
 -17  10   3        129.35        128.99         7.17 o                         
 -16  10   3         12.42          8.81         5.64 o                         
 -15  10   3          0.06          3.19         3.27 o                         
 -14  10   3          0.72         -2.65         2.97 o                         
 -13  10   3         26.37         30.13         4.24 o                         
 -12  10   3          6.16          9.45         2.91 o                         
 -11  10   3         20.73         18.20         3.84 o                         
 -10  10   3         22.90         27.67         3.77 o                         
  -9  10   3         11.69          8.42         2.46 o                         
  -8  10   3         89.37         94.32         4.47 o                         
  -7  10   3         23.37         25.19         2.78 o                         
  -6  10   3         34.60         34.78         3.04 o                         
  -5  10   3          0.96         -0.87         1.69 o                         
  -4  10   3        198.18        191.41         4.83 o                         
  -3  10   3          1.20          2.06         2.14 o                         
  -2  10   3         25.00         26.90         2.47 o                         
  -1  10   3        130.10        127.75         3.85 o                         
   0  10   3         37.91         35.55         2.43 o                         
   1  10   3         16.15         10.40         1.73 o                         
   2  10   3        112.01        108.95         3.26 o                         
   3  10   3        189.03        208.41         4.12 o                         
   4  10   3        167.14        172.56         4.36 o                         
   5  10   3         63.50         60.36         3.00 o                         
   6  10   3          0.80         -1.75         1.75 o                         
   7  10   3         90.52         91.11         4.40 o                         
   8  10   3         27.27         30.16         3.35 o                         
   9  10   3        185.60        187.94         7.02 o                         
  10  10   3         94.03         89.49         5.65 o                         
  11  10   3         81.77         76.06         5.59 o                         
  12  10   3         11.94         17.47         3.68 o                         
  13  10   3         24.19         27.53         5.05 o                         
  14  10   3        238.24        274.55         9.15 o                         
  15  10   3          0.62          0.18         3.50 o                         
  16  10   3          0.08         -0.49         3.39 o                         
  17  10   3         84.10         86.99         6.35 o                         
  18  10   3         92.06        106.09         7.94 o                         
  19  10   3         58.36         65.51         7.40 o                         
 -19  11   3          0.22         -4.13         4.13 o                         
 -18  11   3         14.33         19.21         4.67 o                         
 -17  11   3         38.83         42.37         5.17 o                         
 -16  11   3         15.02          8.83         5.70 o                         
 -15  11   3          1.03         -3.17         3.17 o                         
 -14  11   3          1.41         -0.96         5.12 o                         
 -13  11   3          0.34         -1.16         3.28 o                         
 -12  11   3         23.13         19.02         3.92 o                         
 -11  11   3          5.18          3.38         3.00 o                         
 -10  11   3         36.80         32.83         3.81 o                         
  -9  11   3         19.40         18.90         4.36 o                         
  -8  11   3         20.71         28.00         4.55 o                         
  -7  11   3          2.98          4.84         2.64 o                         
  -6  11   3         65.53         64.08         4.28 o                         
  -5  11   3          2.71          2.17         2.61 o                         
  -4  11   3         58.48         50.77         3.57 o                         
  -3  11   3          7.40          5.11         2.46 o                         
  -2  11   3         76.28         77.98         4.07 o                         
  -1  11   3        149.25        158.54         5.20 o                         
   0  11   3          0.41          1.54         1.91 o                         
   1  11   3         21.88         15.49         2.24 o                         
   2  11   3         40.13         43.59         2.93 o                         
   3  11   3        112.82        108.24         3.94 o                         
   4  11   3          0.02         -1.47         2.14 o                         
   5  11   3         90.76         79.55         4.27 o                         
   6  11   3          0.90          2.58         2.45 o                         
   7  11   3         17.71         11.18         3.49 o                         
   8  11   3         33.80         33.26         4.26 o                         
   9  11   3          2.47         -0.39         2.85 o                         
  10  11   3          0.39         -1.32         2.90 o                         
  11  11   3          8.21          3.64         3.51 o                         
  12  11   3         45.61         50.00         4.91 o                         
  13  11   3         18.97         25.61         4.44 o                         
  14  11   3          6.99         13.19         4.03 o                         
  15  11   3         74.88         79.67         7.98 o                         
  16  11   3          0.20          7.47         4.07 o                         
  17  11   3         34.84         33.08         5.03 o                         
 -17  12   3          0.87         10.21         5.69 o                         
 -16  12   3          2.96         -0.87         3.83 o                         
 -15  12   3         12.38          4.78         3.74 o                         
 -14  12   3          6.85          3.82         3.76 o                         
 -13  12   3          6.65          5.38         3.58 o                         
 -12  12   3         15.71         14.67         4.01 o                         
 -11  12   3         24.90         18.87         4.24 o                         
 -10  12   3         26.58         25.95         3.77 o                         
  -9  12   3          1.65         -2.21         2.92 o                         
  -8  12   3          5.23          8.98         3.17 o                         
  -7  12   3         35.66         33.17         5.02 o                         
  -6  12   3          5.74          2.96         5.31 o                         
  -5  12   3          6.76          1.41         3.13 o                         
  -4  12   3         28.56         28.42         4.37 o                         
  -3  12   3          4.07          2.31         2.70 o                         
  -2  12   3         60.21         67.72         4.61 o                         
  -1  12   3          0.44         -2.57         2.57 o                         
   0  12   3         28.88         33.33         3.55 o                         
   1  12   3         23.00         18.93         3.05 o                         
   2  12   3        102.30        102.27         5.44 o                         
   3  12   3          3.11          2.13         3.25 o                         
   4  12   3          3.27         -1.97         2.89 o                         
   5  12   3         72.73         75.21         4.95 o                         
   6  12   3          1.76         -3.02         3.02 o                         
   7  12   3          1.34          2.97         3.34 o                         
   8  12   3         17.86         24.40         4.32 o                         
   9  12   3         33.35         31.97         5.90 o                         
  10  12   3         23.58         29.09         4.59 o                         
  11  12   3          2.12          5.05         3.57 o                         
  12  12   3          0.20         -3.45         3.45 o                         
  13  12   3          2.30          6.80         4.03 o                         
  14  12   3         29.86         23.41         4.61 o                         
  15  12   3          0.00         -0.22         5.08 o                         
 -14  13   3          0.00         -4.16         5.29 o                         
 -13  13   3          1.73         -1.47         3.68 o                         
 -12  13   3          0.85         -3.42         3.53 o                         
 -11  13   3         13.63          6.97         4.86 o                         
 -10  13   3         11.83         11.02         5.38 o                         
  -9  13   3         37.35         43.32         4.87 o                         
  -8  13   3          7.21          3.51         3.75 o                         
  -7  13   3          6.08          4.16         3.73 o                         
  -6  13   3         10.49          8.64         4.54 o                         
  -5  13   3          1.40         -1.02         3.69 o                         
  -4  13   3          5.46          7.61         3.63 o                         
  -3  13   3         85.73        101.82         5.84 o                         
  -2  13   3          8.66          2.26         3.02 o                         
  -1  13   3          0.31         -1.51         2.91 o                         
   0  13   3         24.14         22.77         4.20 o                         
   1  13   3         14.66          8.00         3.84 o                         
   2  13   3          3.19         -0.92         4.44 o                         
   3  13   3          9.86          5.70         3.78 o                         
   4  13   3         39.92         44.15         4.92 o                         
   5  13   3          2.93          4.43         4.26 o                         
   6  13   3          8.99          8.33         4.54 o                         
   7  13   3          2.66          2.18         3.56 o                         
   8  13   3          2.49          4.83         3.59 o                         
   9  13   3          4.44          5.45         3.84 o                         
  10  13   3         18.62         20.86         4.28 o                         
  11  13   3          0.15          4.93         3.91 o                         
  12  13   3          0.49         -1.25         5.23 o                         
  -9  14   3          5.39          7.53         4.91 o                         
  -8  14   3          3.02         -3.73         3.73 o                         
  -7  14   3          1.10         -2.65         4.99 o                         
  -6  14   3          0.12         -3.49         3.76 o                         
  -5  14   3          0.78         -3.19         3.56 o                         
  -4  14   3          1.80          0.94         3.86 o                         
  -3  14   3          0.59          6.00         4.99 o                         
  -2  14   3          9.16          4.24         4.23 o                         
  -1  14   3          0.11          2.02         3.81 o                         
   0  14   3         32.56         19.57         4.71 o                         
   1  14   3          2.91          0.03         4.31 o                         
   2  14   3         40.02         44.97         5.95 o                         
   3  14   3          0.67          7.12         4.91 o                         
   4  14   3          7.35         16.52         6.46 o                         
   5  14   3          6.71          8.96         7.31 o                         
   6  14   3          9.05         10.10         4.91 o                         
   7  14   3          1.56         -4.30         4.30 o                         
 -28   0   4          7.14          6.51         8.76 o                         
 -27   0   4         67.66         74.56         8.09 o                         
 -26   0   4         34.28         43.31         6.33 o                         
 -25   0   4        719.75        801.79        30.98 o                         
 -24   0   4         80.26         94.71         8.09 o                         
 -23   0   4        169.37        192.03         9.84 o                         
 -22   0   4       1353.88       1425.99        24.96 o                         
 -21   0   4         64.78         68.66         5.34 o                         
 -20   0   4        974.38        977.40        15.57 o                         
 -19   0   4        365.05        379.33         7.25 o                         
 -18   0   4         13.44         13.72         2.03 o                         
 -17   0   4         37.45         31.66         2.18 o                         
 -16   0   4          8.02          6.63         1.28 o                         
 -15   0   4       2181.71       1942.15        17.19 o                         
 -14   0   4        116.01        127.32         2.61 o                         
 -13   0   4        431.72        409.00         5.34 o                         
 -12   0   4        919.24        861.17         8.94 o                         
 -11   0   4         15.91         21.21         2.36 o                         
 -10   0   4        650.92        653.33        13.03 o                         
  -9   0   4       4801.43       4999.00        79.36 o                         
  -8   0   4        169.81        159.10         4.41 o                         
  -7   0   4       1325.60       1238.37        21.10 o                         
  -6   0   4       1831.17       1849.22        30.16 o                         
  -5   0   4        207.42        211.93         4.53 o                         
  -4   0   4      10010.26      10640.53       400.22 o                         
  -3   0   4        780.58        789.33        14.10 o                         
  -2   0   4       4238.32       4846.68       106.41 o                         
  -1   0   4       8377.27       9015.51       115.78 o                         
   0   0   4       2317.37       2498.23        36.20 o                         
   1   0   4       1863.95       2099.15        33.65 o                         
   2   0   4        516.59        560.29        10.31 o                         
   3   0   4        598.84        687.31        12.54 o                         
   4   0   4       1564.73       1584.67        26.66 o                         
   5   0   4         90.90         69.35         3.00 o                         
   6   0   4       2545.32       2661.83        43.96 o                         
   7   0   4       2599.36       2543.01        42.69 o                         
   8   0   4       1084.73       1072.91        12.64 o                         
   9   0   4        246.59        210.47         4.09 o                         
  10   0   4        394.92        361.88         5.35 o                         
  11   0   4       2668.01       2589.59        25.68 o                         
  12   0   4        988.42        983.82        11.85 o                         
  13   0   4         14.02         13.48         1.60 o                         
  14   0   4         85.70         77.56         3.32 o                         
  15   0   4       1112.45       1115.01        14.80 o                         
  16   0   4         25.78         24.95         2.50 o                         
  17   0   4          8.91          6.71         2.07 o                         
  18   0   4        143.22        129.85         4.91 o                         
  19   0   4        428.34        419.91         8.52 o                         
  20   0   4        277.51        273.23         7.63 o                         
  21   0   4        281.26        268.14        12.73 o                         
  22   0   4          7.62          6.90         3.48 o                         
  23   0   4         68.27         84.76         6.33 o                         
  24   0   4        235.88        234.18         9.10 o                         
  25   0   4         26.91         34.32         6.96 o                         
  26   0   4          2.54         -0.42         5.05 o                         
 -28   1   4         85.24         84.18         5.99 o                         
 -27   1   4         30.57         28.17         4.31 o                         
 -26   1   4        114.49        121.21         6.67 o                         
 -25   1   4          1.70          4.24         3.24 o                         
 -24   1   4         33.17         37.20         4.15 o                         
 -23   1   4        167.14        167.48         6.46 o                         
 -22   1   4         44.72         55.62         3.69 o                         
 -21   1   4          6.11          2.53         1.83 o                         
 -20   1   4        125.90        120.84         3.71 o                         
 -19   1   4        282.90        281.01         4.42 o                         
 -18   1   4          6.57          7.21         1.15 o                         
 -17   1   4         13.26         16.60         1.34 o                         
 -16   1   4          0.94          1.92         0.92 o                         
 -15   1   4        747.23        691.48         5.71 o                         
 -14   1   4        770.75        712.45         5.69 o                         
 -13   1   4        878.46        889.06         6.41 o                         
 -12   1   4         17.86         14.05         0.91 o                         
 -11   1   4        649.11        664.32         5.32 o                         
 -10   1   4        895.63        990.48         9.17 o                         
  -9   1   4         22.04         35.36         1.64 o                         
  -8   1   4       1695.30       1739.07        20.58 o                         
  -7   1   4         53.25         62.29         1.76 o                         
  -6   1   4        207.45        245.55         3.70 o                         
  -5   1   4          8.43          7.36         1.87 o                         
  -4   1   4          0.23          2.24         0.52 o                         
  -3   1   4       1830.18       2042.89        27.71 o                         
  -2   1   4      44330.39      43697.89       440.14 o                         
  -1   1   4       2134.80       2555.33        28.56 o                         
   0   1   4       2966.41       3330.91        30.21 o                         
   1   1   4       5667.63       6106.10        73.76 o                         
   2   1   4         45.79         44.10         1.39 o                         
   3   1   4        679.00        670.55         8.80 o                         
   4   1   4        564.82        595.01         8.18 o                         
   5   1   4        192.16        237.02         4.30 o                         
   6   1   4         23.67         27.14         1.59 o                         
   7   1   4         52.38         64.36         2.11 o                         
   8   1   4         49.29         65.49         1.63 o                         
   9   1   4        308.87        277.39         3.25 o                         
  10   1   4       3439.68       3231.45        22.05 o                         
  11   1   4        298.37        276.04         3.21 o                         
  12   1   4        151.16        107.21         1.97 o                         
  13   1   4        245.15        256.55         3.43 o                         
  14   1   4        467.56        441.02         5.10 o                         
  15   1   4          5.72          4.45         1.23 o                         
  16   1   4        569.34        583.39         6.77 o                         
  17   1   4         66.87         63.52         2.55 o                         
  18   1   4          7.52          9.44         1.84 o                         
  19   1   4         48.26         50.67         2.55 o                         
  20   1   4          6.41          5.39         1.81 o                         
  21   1   4         27.05         19.93         3.01 o                         
  22   1   4        178.52        182.21         6.96 o                         
  23   1   4         41.45         32.64         3.75 o                         
  24   1   4         27.30         29.52         3.76 o                         
  25   1   4         75.07         84.17         5.29 o                         
  26   1   4         17.19         12.41         4.00 o                         
 -28   2   4          9.60          4.87         4.52 o                         
 -27   2   4          0.01         -3.61         3.61 o                         
 -26   2   4         44.94         51.77         5.80 o                         
 -25   2   4         46.14         44.87         4.48 o                         
 -24   2   4          3.73          2.76         3.01 o                         
 -23   2   4        178.83        192.41         6.37 o                         
 -22   2   4         77.70         95.51         4.33 o                         
 -21   2   4         96.44         97.95         3.63 o                         
 -20   2   4          8.65          8.81         1.70 o                         
 -19   2   4          2.00          1.79         1.23 o                         
 -18   2   4          3.91          4.19         1.16 o                         
 -17   2   4          1.01         -0.94         0.94 o                         
 -16   2   4        744.57        706.05         6.22 o                         
 -15   2   4        669.02        656.92         5.79 o                         
 -14   2   4         38.27         35.70         1.37 o                         
 -13   2   4         13.47         13.61         0.93 o                         
 -12   2   4        102.85         91.05         1.63 o                         
 -11   2   4        956.72        911.68         7.46 o                         
 -10   2   4        507.92        516.90         4.97 o                         
  -9   2   4        118.38        101.19         2.14 o                         
  -8   2   4          4.73          3.95         0.65 o                         
  -7   2   4       2464.60       2583.02        29.44 o                         
  -6   2   4         41.21         84.53         1.78 o                         
  -5   2   4        296.59        311.69         9.56 o                         
  -4   2   4        667.71        771.42         9.28 o                         
  -3   2   4        116.29         91.82         1.75 o                         
  -2   2   4       8489.69       9408.58       101.63 o                         
  -1   2   4        280.70        370.28         4.55 o                         
   0   2   4       6844.20       7324.67        79.07 o                         
   1   2   4          0.25          0.73         0.37 o                         
   2   2   4         39.57         66.07         1.82 o                         
   3   2   4       1825.82       2081.18        24.24 o                         
   4   2   4       1893.25       2006.80        23.62 o                         
   5   2   4        397.55        433.65         6.64 o                         
   6   2   4        810.21        887.47        11.93 o                         
   7   2   4        296.54        376.56         4.22 o                         
   8   2   4        144.96        172.20         2.43 o                         
   9   2   4        255.26        249.65         3.02 o                         
  10   2   4        273.11        214.39         2.86 o                         
  11   2   4        178.40        143.08         2.22 o                         
  12   2   4        175.17        152.21         2.36 o                         
  13   2   4        160.70        141.95         2.51 o                         
  14   2   4         82.18         70.02         2.03 o                         
  15   2   4         70.25         57.57         2.09 o                         
  16   2   4          9.81         11.28         1.51 o                         
  17   2   4        131.37        132.44         3.33 o                         
  18   2   4        440.32        462.90         6.22 o                         
  19   2   4        162.87        169.72         4.56 o                         
  20   2   4          7.88          8.62         2.32 o                         
  21   2   4         39.69         41.01         3.22 o                         
  22   2   4          2.05         -0.16         2.66 o                         
  23   2   4         29.12         36.28         4.46 o                         
  24   2   4          1.86         -3.17         3.17 o                         
  25   2   4          0.13         -3.25         3.25 o                         
  26   2   4          1.58          1.63         4.49 o                         
 -28   3   4         73.38         77.01         7.08 o                         
 -27   3   4          3.34          1.07         4.06 o                         
 -26   3   4          0.09         -3.73         3.73 o                         
 -25   3   4         85.24         86.27         6.63 o                         
 -24   3   4         32.89         29.27         3.97 o                         
 -23   3   4          0.16         -0.53         2.79 o                         
 -22   3   4         29.85         31.50         2.75 o                         
 -21   3   4         39.58         36.35         2.82 o                         
 -20   3   4         23.88         23.86         2.10 o                         
 -19   3   4         72.57         73.83         2.84 o                         
 -18   3   4         21.44         24.51         1.66 o                         
 -17   3   4         26.32         26.36         1.56 o                         
 -16   3   4          2.09          0.59         1.00 o                         
 -15   3   4        287.67        262.05         3.65 o                         
 -14   3   4         36.96         39.64         1.53 o                         
 -13   3   4        106.38        119.79         2.13 o                         
 -12   3   4        870.25        910.55         7.10 o                         
 -11   3   4        559.26        589.70         5.66 o                         
 -10   3   4       1198.72       1280.35         9.86 o                         
  -9   3   4        167.73        139.56         2.17 o                         
  -8   3   4        325.21        343.83         4.50 o                         
  -7   3   4          3.69          9.50         0.82 o                         
  -6   3   4        959.22       1178.93        14.45 o                         
  -5   3   4         93.45         69.91         1.71 o                         
  -4   3   4          1.12          0.82         0.48 o                         
  -3   3   4       1387.61       1376.37        15.30 o                         
  -2   3   4       2360.31       2868.11        29.78 o                         
  -1   3   4          0.53          0.87         0.36 o                         
   0   3   4          1.07          4.91         1.07 o                         
   1   3   4         46.60         51.02         1.33 o                         
   2   3   4       1269.84       1303.70        15.67 o                         
   3   3   4       1558.34       1752.69        20.73 o                         
   4   3   4          8.15          1.10         0.85 o                         
   5   3   4       1289.46       1556.27        19.10 o                         
   6   3   4         66.42         76.52         2.15 o                         
   7   3   4         47.74         47.73         1.31 o                         
   8   3   4         47.27         58.96         1.51 o                         
   9   3   4        314.36        325.45         3.31 o                         
  10   3   4       1699.12       1525.26        10.22 o                         
  11   3   4        173.03        162.09         2.61 o                         
  12   3   4         15.46          8.76         1.00 o                         
  13   3   4         80.08         78.57         2.03 o                         
  14   3   4          0.66         -0.89         0.89 o                         
  15   3   4        303.67        302.44         3.95 o                         
  16   3   4         14.76         14.49         1.57 o                         
  17   3   4         59.51         59.23         2.97 o                         
  18   3   4        121.71        123.64         4.60 o                         
  19   3   4        375.88        396.92         8.29 o                         
  20   3   4         53.08         53.03         4.55 o                         
  21   3   4         18.38         15.28         3.52 o                         
  22   3   4          3.31         -0.08         3.18 o                         
  23   3   4         32.96         43.98         4.74 o                         
  24   3   4         37.79         40.53         4.76 o                         
  25   3   4          0.76         -3.56         3.57 o                         
 -27   4   4         18.39         12.80         6.51 o                         
 -26   4   4          3.13         -1.98         5.37 o                         
 -25   4   4          0.15         -3.51         3.51 o                         
 -24   4   4         63.30         63.47         5.95 o                         
 -23   4   4          8.41          4.49         2.44 o                         
 -22   4   4         47.51         48.60         3.36 o                         
 -21   4   4         39.65         37.11         2.79 o                         
 -20   4   4        269.98        292.24         5.18 o                         
 -19   4   4        606.64        648.60         7.97 o                         
 -18   4   4         10.39         11.95         1.78 o                         
 -17   4   4          3.61          2.27         1.26 o                         
 -16   4   4         15.25         14.79         1.46 o                         
 -15   4   4          0.24          0.14         1.25 o                         
 -14   4   4        170.20        150.41         3.05 o                         
 -13   4   4         52.48         42.56         1.66 o                         
 -12   4   4          1.74         -0.49         0.75 o                         
 -11   4   4        408.66        414.83         5.34 o                         
 -10   4   4        929.39        866.31         7.34 o                         
  -9   4   4        214.56        220.17         2.73 o                         
  -8   4   4       1296.03       1289.55         9.80 o                         
  -7   4   4       1053.62       1030.00         8.50 o                         
  -6   4   4        184.55        179.90         3.34 o                         
  -5   4   4       1483.52       1431.53        17.20 o                         
  -4   4   4       1077.52       1330.85        14.28 o                         
  -3   4   4       1159.99       1305.68        14.84 o                         
  -2   4   4          7.14         11.71         2.16 o                         
  -1   4   4        108.88        120.94         2.32 o                         
   0   4   4         12.64         25.74         2.40 o                         
   1   4   4          0.03          4.09         0.94 o                         
   2   4   4         75.87         78.75         2.41 o                         
   3   4   4       1637.66       1594.62        13.75 o                         
   4   4   4        216.08        227.60         2.89 o                         
   5   4   4       1060.24       1167.44         9.14 o                         
   6   4   4          3.56          0.26         0.57 o                         
   7   4   4       1221.52       1214.32         8.24 o                         
   8   4   4        323.27        297.90         3.01 o                         
   9   4   4         47.07         36.03         1.31 o                         
  10   4   4          0.67          1.72         0.83 o                         
  11   4   4         60.16         53.06         1.77 o                         
  12   4   4         16.69          7.89         1.08 o                         
  13   4   4         51.04         52.04         2.03 o                         
  14   4   4          2.92         -0.95         1.06 o                         
  15   4   4         18.20         12.55         1.44 o                         
  16   4   4        257.01        262.37         4.45 o                         
  17   4   4          0.16         -1.64         1.64 o                         
  18   4   4        715.74        713.77        21.31 o                         
  19   4   4        241.73        267.61         8.15 o                         
  20   4   4         57.89         54.16         5.39 o                         
  21   4   4         32.62         37.44         4.60 o                         
  22   4   4         14.18          5.38         4.08 o                         
  23   4   4         96.97        100.85         8.08 o                         
  24   4   4         22.37         18.09         4.75 o                         
  25   4   4         19.96         26.37         5.33 o                         
 -27   5   4        125.29        142.88        10.63 o                         
 -26   5   4          0.59         -3.87         3.87 o                         
 -25   5   4         31.98         27.56         4.41 o                         
 -24   5   4         99.64        103.18         6.31 o                         
 -23   5   4         34.66         35.90         4.35 o                         
 -22   5   4        293.01        293.34         7.66 o                         
 -21   5   4          1.94          2.05         2.57 o                         
 -20   5   4        151.42        162.35         4.87 o                         
 -19   5   4         17.52         15.88         2.32 o                         
 -18   5   4         42.67         42.16         2.81 o                         
 -17   5   4         65.39         70.08         2.85 o                         
 -16   5   4         15.10         13.21         1.60 o                         
 -15   5   4         70.62         81.69         2.98 o                         
 -14   5   4        343.20        348.46         4.39 o                         
 -13   5   4       1264.11       1205.48        10.16 o                         
 -12   5   4         99.07         76.37         2.10 o                         
 -11   5   4          8.27          7.18         1.00 o                         
 -10   5   4        261.69        287.03         3.30 o                         
  -9   5   4        197.40        176.43         2.35 o                         
  -8   5   4        733.47        687.89         6.43 o                         
  -7   5   4        317.58        305.00         3.80 o                         
  -6   5   4         78.84         83.02         1.58 o                         
  -5   5   4        324.23        366.30         3.83 o                         
  -4   5   4        153.62        131.98         1.97 o                         
  -3   5   4       1087.88       1016.88         7.99 o                         
  -2   5   4        915.25        894.57         8.52 o                         
  -1   5   4        708.56        692.44         6.99 o                         
   0   5   4        515.86        520.43         5.35 o                         
   1   5   4         15.73         20.74         1.11 o                         
   2   5   4        193.55        222.98         2.97 o                         
   3   5   4        431.57        458.65         4.49 o                         
   4   5   4         44.53         38.79         1.38 o                         
   5   5   4         36.79         32.69         1.28 o                         
   6   5   4        221.51        201.23         2.73 o                         
   7   5   4         34.24         25.32         1.14 o                         
   8   5   4        653.90        576.98         5.03 o                         
   9   5   4        265.51        260.91         3.54 o                         
  10   5   4        364.75        353.39         4.13 o                         
  11   5   4        131.00        123.14         2.61 o                         
  12   5   4        227.58        231.74         3.65 o                         
  13   5   4        460.88        454.25         6.33 o                         
  14   5   4          0.94          0.58         1.33 o                         
  15   5   4          8.42          7.95         1.67 o                         
  16   5   4        183.37        199.06         4.75 o                         
  17   5   4          2.69          1.92         2.02 o                         
  18   5   4         12.24         14.19         3.41 o                         
  19   5   4        150.37        157.71         7.20 o                         
  20   5   4          6.52          7.20         3.92 o                         
  21   5   4        448.06        473.89        15.19 o                         
  22   5   4          5.11          1.10         4.28 o                         
  23   5   4          0.13         -2.54         3.75 o                         
  24   5   4         36.44         37.63         7.07 o                         
 -26   6   4         19.34         25.29         4.53 o                         
 -25   6   4          3.37          6.97         4.08 o                         
 -24   6   4          0.05         -1.08         2.97 o                         
 -23   6   4         27.26         41.48         5.37 o                         
 -22   6   4          0.02         -2.83         2.83 o                         
 -21   6   4         35.94         35.23         3.78 o                         
 -20   6   4        133.49        142.08         6.26 o                         
 -19   6   4         51.07         56.10         3.41 o                         
 -18   6   4         23.68         28.73         2.70 o                         
 -17   6   4         15.32         14.42         2.27 o                         
 -16   6   4         17.37         15.77         1.97 o                         
 -15   6   4          0.55         -1.09         1.28 o                         
 -14   6   4         28.50         30.63         1.98 o                         
 -13   6   4         19.63         25.60         1.72 o                         
 -12   6   4          1.21         -0.33         1.15 o                         
 -11   6   4        133.37        123.41         2.90 o                         
 -10   6   4        187.57        196.27         3.21 o                         
  -9   6   4          3.80          2.41         0.93 o                         
  -8   6   4        281.92        262.53         3.47 o                         
  -7   6   4        366.77        340.58         4.08 o                         
  -6   6   4         11.75         10.24         0.94 o                         
  -5   6   4        193.01        158.78         2.47 o                         
  -4   6   4        504.05        467.98         4.66 o                         
  -3   6   4         63.65         65.94         1.77 o                         
  -2   6   4        283.30        277.14         3.70 o                         
  -1   6   4       1092.28       1121.11         9.50 o                         
   0   6   4        208.83        244.96         3.06 o                         
   1   6   4          0.23          1.49         0.75 o                         
   2   6   4        120.24        113.77         2.09 o                         
   3   6   4        285.61        294.74         3.42 o                         
   4   6   4         19.70         21.93         1.22 o                         
   5   6   4        992.37        899.61         8.31 o                         
   6   6   4         16.15         13.10         1.18 o                         
   7   6   4          0.03          1.12         0.88 o                         
   8   6   4         43.66         27.62         1.48 o                         
   9   6   4        127.30        112.57         2.41 o                         
  10   6   4        581.72        592.85         6.58 o                         
  11   6   4         55.09         69.27         2.43 o                         
  12   6   4         93.14         92.04         3.52 o                         
  13   6   4          6.79          8.94         1.49 o                         
  14   6   4        313.94        332.74         5.43 o                         
  15   6   4        379.15        408.93         7.40 o                         
  16   6   4          0.07          4.37         2.38 o                         
  17   6   4         21.42         24.48         3.19 o                         
  18   6   4         18.65         22.81         4.28 o                         
  19   6   4          5.26          7.59         3.64 o                         
  20   6   4         46.69         50.89         4.92 o                         
  21   6   4        110.27        127.18         8.00 o                         
  22   6   4          8.51         18.09         7.65 o                         
  23   6   4          4.33         -2.15         4.46 o                         
 -25   7   4          4.45          1.98         3.62 o                         
 -24   7   4         39.13         40.17         4.35 o                         
 -23   7   4         20.04         25.19         3.85 o                         
 -22   7   4         13.38         12.11         3.34 o                         
 -21   7   4          3.59         -0.78         2.75 o                         
 -20   7   4         57.70         66.58         4.53 o                         
 -19   7   4          3.17          4.22         2.77 o                         
 -18   7   4         14.23         20.25         2.81 o                         
 -17   7   4         72.15         72.18         4.67 o                         
 -16   7   4         12.01         12.58         2.12 o                         
 -15   7   4         63.03         65.71         3.05 o                         
 -14   7   4        111.74        100.07         3.79 o                         
 -13   7   4        365.61        377.50         6.39 o                         
 -12   7   4          1.62         -1.19         1.50 o                         
 -11   7   4          1.08          1.35         1.43 o                         
 -10   7   4         30.74         23.26         1.96 o                         
  -9   7   4          4.05          7.50         1.37 o                         
  -8   7   4         30.98         28.12         1.91 o                         
  -7   7   4        171.28        149.49         3.24 o                         
  -6   7   4        257.42        230.05         3.63 o                         
  -5   7   4       1042.33       1053.50         9.43 o                         
  -4   7   4        194.76        178.41         3.19 o                         
  -3   7   4          6.52          4.93         1.12 o                         
  -2   7   4         60.56         60.71         1.92 o                         
  -1   7   4        216.57        197.91         3.10 o                         
   0   7   4        149.23        143.48         2.63 o                         
   1   7   4        578.25        584.68         5.80 o                         
   2   7   4        222.24        212.02         3.01 o                         
   3   7   4         19.16         24.37         1.34 o                         
   4   7   4          0.30         -0.88         0.88 o                         
   5   7   4          0.39         -0.44         1.92 o                         
   6   7   4        183.96        177.44         3.09 o                         
   7   7   4        210.97        218.51         3.83 o                         
   8   7   4        144.25        123.90         2.73 o                         
   9   7   4        324.34        314.74         4.37 o                         
  10   7   4          1.31          2.26         1.31 o                         
  11   7   4          4.98          4.25         1.34 o                         
  12   7   4         14.77         12.77         1.82 o                         
  13   7   4        107.88        113.67         3.94 o                         
  14   7   4         33.85         34.74         2.66 o                         
  15   7   4         14.19         16.06         2.58 o                         
  16   7   4         20.92         17.35         3.10 o                         
  17   7   4         21.13         24.79         3.43 o                         
  18   7   4          3.28          4.00         2.98 o                         
  19   7   4         13.50         11.83         3.81 o                         
  20   7   4          0.27         -3.68         5.12 o                         
  21   7   4         94.49        109.57         6.71 o                         
  22   7   4         11.98         14.53         4.54 o                         
 -24   8   4          5.37         10.38         3.81 o                         
 -23   8   4         12.22         16.75         4.44 o                         
 -22   8   4        101.37        106.56         6.72 o                         
 -21   8   4         46.94         48.97         4.96 o                         
 -20   8   4        304.79        341.75        10.99 o                         
 -19   8   4          3.04          2.62         3.12 o                         
 -18   8   4          0.91          3.58         3.09 o                         
 -17   8   4         50.20         62.71         4.33 o                         
 -16   8   4         17.70         10.19         2.73 o                         
 -15   8   4          0.02         -1.95         1.95 o                         
 -14   8   4         49.69         48.39         3.08 o                         
 -13   8   4         85.73         85.01         3.65 o                         
 -12   8   4         34.73         37.79         2.66 o                         
 -11   8   4         70.49         69.67         3.17 o                         
 -10   8   4        137.14        153.26         4.98 o                         
  -9   8   4         12.40         12.42         2.00 o                         
  -8   8   4        217.91        205.46         4.96 o                         
  -7   8   4        190.78        172.12         4.50 o                         
  -6   8   4        104.94        118.10         3.18 o                         
  -5   8   4         34.45         28.59         1.87 o                         
  -4   8   4        316.74        311.80         4.67 o                         
  -3   8   4          5.49          3.24         1.22 o                         
  -2   8   4          1.34          1.33         1.18 o                         
  -1   8   4        303.85        288.15         4.53 o                         
   0   8   4         10.00         13.14         1.32 o                         
   1   8   4        262.86        244.18         3.81 o                         
   2   8   4          1.02          2.57         1.20 o                         
   3   8   4        180.84        172.08         3.24 o                         
   4   8   4          6.11          7.91         1.19 o                         
   5   8   4        315.79        312.42         5.87 o                         
   6   8   4          0.32         -1.19         1.19 o                         
   7   8   4         48.87         48.83         2.16 o                         
   8   8   4          1.89         -1.15         1.15 o                         
   9   8   4        136.16        126.52         3.30 o                         
  10   8   4         16.56         13.63         1.95 o                         
  11   8   4        152.65        150.86         4.61 o                         
  12   8   4         26.84         29.96         2.73 o                         
  13   8   4         58.07         66.90         3.97 o                         
  14   8   4        265.61        270.58         6.94 o                         
  15   8   4         96.56         84.16         4.90 o                         
  16   8   4         19.57         14.74         4.80 o                         
  17   8   4          5.06          5.06         3.53 o                         
  18   8   4          0.26         -2.90         3.24 o                         
  19   8   4         14.32         21.51         4.95 o                         
  20   8   4         24.42         28.72         5.44 o                         
  21   8   4         14.10         16.84         4.98 o                         
 -23   9   4          0.24          1.28         3.68 o                         
 -22   9   4         11.81          1.93         3.83 o                         
 -21   9   4         11.90          9.14         5.44 o                         
 -20   9   4          1.55         -0.04         3.32 o                         
 -19   9   4          5.54          5.60         3.45 o                         
 -18   9   4          0.01         -1.29         3.24 o                         
 -17   9   4        150.81        163.50         6.68 o                         
 -16   9   4         15.03          9.04         5.62 o                         
 -15   9   4         86.02         86.47         5.61 o                         
 -14   9   4         30.73         31.55         3.92 o                         
 -13   9   4          0.53         -1.41         2.20 o                         
 -12   9   4        124.55        119.42         4.94 o                         
 -11   9   4         29.73         32.61         4.58 o                         
 -10   9   4        177.35        181.01         5.28 o                         
  -9   9   4         17.31         16.53         2.51 o                         
  -8   9   4         84.78         84.25         3.99 o                         
  -7   9   4        157.21        156.29         4.66 o                         
  -6   9   4         29.04         34.91         2.70 o                         
  -5   9   4          3.97          4.04         1.71 o                         
  -4   9   4        216.53        223.01         4.47 o                         
  -3   9   4        135.04        139.07         4.05 o                         
  -2   9   4         67.30         65.85         3.05 o                         
  -1   9   4          7.29          0.91         1.35 o                         
   0   9   4         61.74         68.02         2.82 o                         
   1   9   4         50.80         48.32         2.18 o                         
   2   9   4        241.05        235.23         4.02 o                         
   3   9   4        209.14        232.97         4.01 o                         
   4   9   4         72.87         69.14         2.70 o                         
   5   9   4          0.11         -1.24         1.24 o                         
   6   9   4         13.13         12.66         2.01 o                         
   7   9   4         75.23         71.23         2.71 o                         
   8   9   4         13.12         13.20         2.79 o                         
   9   9   4        135.21        144.93         6.26 o                         
  10   9   4         33.80         30.96         3.44 o                         
  11   9   4         38.85         34.27         3.92 o                         
  12   9   4          1.49          1.38         2.86 o                         
  13   9   4          1.30          1.47         2.97 o                         
  14   9   4        111.62        117.03         5.81 o                         
  15   9   4          4.15          0.29         2.96 o                         
  16   9   4        112.23        120.12         6.09 o                         
  17   9   4          3.88         -2.78         3.43 o                         
  18   9   4          0.02         -3.37         3.37 o                         
  19   9   4         24.97         36.75         4.93 o                         
  20   9   4        128.97        117.93         8.54 o                         
 -21  10   4          9.11          3.14         4.41 o                         
 -20  10   4          4.15          4.74         4.42 o                         
 -19  10   4         18.65         17.32         5.01 o                         
 -18  10   4         18.69         15.43         4.19 o                         
 -17  10   4         15.78         16.08         4.24 o                         
 -16  10   4          5.45          1.01         3.25 o                         
 -15  10   4          7.50          5.11         3.30 o                         
 -14  10   4         15.13         12.73         3.50 o                         
 -13  10   4         20.69         24.28         3.50 o                         
 -12  10   4          2.40         -2.25         2.56 o                         
 -11  10   4          0.77          2.86         2.60 o                         
 -10  10   4          6.68          4.68         2.47 o                         
  -9  10   4          4.81          6.03         2.44 o                         
  -8  10   4         65.04         66.68         3.97 o                         
  -7  10   4        156.97        169.94         5.33 o                         
  -6  10   4         17.57         15.77         2.53 o                         
  -5  10   4        374.81        397.57         8.13 o                         
  -4  10   4          1.69          2.34         2.09 o                         
  -3  10   4        191.76        186.93         6.90 o                         
  -2  10   4         73.97         78.10         4.83 o                         
  -1  10   4         19.36         16.65         2.01 o                         
   0  10   4         16.31         16.36         2.02 o                         
   1  10   4         38.34         33.92         2.42 o                         
   2  10   4         26.32         32.06         3.07 o                         
   3  10   4         49.24         57.56         2.55 o                         
   4  10   4        317.14        328.58         6.45 o                         
   5  10   4         28.37         25.50         2.12 o                         
   6  10   4          7.60          7.31         1.91 o                         
   7  10   4          2.31          0.16         2.16 o                         
   8  10   4         37.82         42.13         3.82 o                         
   9  10   4         51.42         58.71         4.76 o                         
  10  10   4          0.19         -2.56         2.56 o                         
  11  10   4         77.82         90.92         5.83 o                         
  12  10   4         27.70         25.58         4.19 o                         
  13  10   4         58.73         56.22         5.13 o                         
  14  10   4          7.72          4.07         4.55 o                         
  15  10   4         24.11         23.08         4.37 o                         
  16  10   4          0.01         -2.23         3.26 o                         
  17  10   4          0.34         -1.93         4.31 o                         
  18  10   4          0.09         -3.35         4.36 o                         
 -19  11   4         17.69          5.62         4.91 o                         
 -18  11   4         65.74         77.29         6.31 o                         
 -17  11   4         20.93         15.14         4.24 o                         
 -16  11   4          0.02         -3.25         3.25 o                         
 -15  11   4          1.49          3.86         3.76 o                         
 -14  11   4          4.85         -0.56         3.30 o                         
 -13  11   4         55.75         50.88         5.03 o                         
 -12  11   4         28.40         26.45         3.77 o                         
 -11  11   4          9.71          5.20         3.10 o                         
 -10  11   4         18.59          9.87         3.19 o                         
  -9  11   4          4.94         -0.18         2.57 o                         
  -8  11   4         71.24         66.83         4.48 o                         
  -7  11   4        103.95        101.62         5.82 o                         
  -6  11   4         23.19         16.17         3.95 o                         
  -5  11   4        163.08        156.63         6.69 o                         
  -4  11   4          0.65         -2.08         2.08 o                         
  -3  11   4        141.03        136.70         5.07 o                         
  -2  11   4          0.04         -2.04         2.04 o                         
  -1  11   4          3.00          6.11         2.10 o                         
   0  11   4        106.03        123.23         4.23 o                         
   1  11   4         69.94         77.66         3.53 o                         
   2  11   4          7.20          6.83         2.04 o                         
   3  11   4          5.00          5.52         2.40 o                         
   4  11   4          9.56          8.75         2.25 o                         
   5  11   4         33.06         39.41         3.32 o                         
   6  11   4         13.19          7.07         2.78 o                         
   7  11   4         74.12         79.07         6.72 o                         
   8  11   4         21.25         12.98         3.64 o                         
   9  11   4         16.58         13.92         3.86 o                         
  10  11   4          3.97         -0.40         3.19 o                         
  11  11   4         58.30         53.96         5.19 o                         
  12  11   4        132.20        147.93         7.76 o                         
  13  11   4        181.00        216.99         9.32 o                         
  14  11   4         20.63         21.80         4.53 o                         
  15  11   4          3.14          7.02         3.95 o                         
  16  11   4         75.23         83.54         6.38 o                         
 -17  12   4          5.48          6.90         4.06 o                         
 -16  12   4          3.55          3.79         4.16 o                         
 -15  12   4          3.64          9.67         3.92 o                         
 -14  12   4          1.23          5.68         3.90 o                         
 -13  12   4          2.71          1.41         4.08 o                         
 -12  12   4          0.41          0.00         3.58 o                         
 -11  12   4         20.86         21.77         3.78 o                         
 -10  12   4          0.21         -0.03         3.86 o                         
  -9  12   4         33.35         25.58         3.91 o                         
  -8  12   4          0.21          7.54         3.64 o                         
  -7  12   4          1.73          8.68         3.51 o                         
  -6  12   4         24.84         29.31         5.03 o                         
  -5  12   4         89.18        105.28         6.42 o                         
  -4  12   4          2.93          1.83         3.32 o                         
  -3  12   4          4.68          3.41         2.90 o                         
  -2  12   4          4.13         -1.61         2.68 o                         
  -1  12   4          3.28          1.13         2.59 o                         
   0  12   4         18.98         18.00         3.08 o                         
   1  12   4          0.31          1.97         2.85 o                         
   2  12   4          3.86          3.40         2.46 o                         
   3  12   4         48.56         41.22         4.01 o                         
   4  12   4          0.01          0.73         3.00 o                         
   5  12   4          2.23         -0.24         3.06 o                         
   6  12   4         13.61         13.84         6.48 o                         
   7  12   4          4.17          4.14         3.33 o                         
   8  12   4          3.40          6.79         3.49 o                         
   9  12   4         31.17         34.67         5.18 o                         
  10  12   4          0.00          1.70         3.49 o                         
  11  12   4          0.00          1.96         3.79 o                         
  12  12   4          0.07          2.54         3.80 o                         
  13  12   4          1.83          5.72         3.81 o                         
  14  12   4         11.63          8.49         4.13 o                         
 -14  13   4         26.44         20.09        13.92 o                         
 -13  13   4          8.40          3.49         3.85 o                         
 -12  13   4          9.36         12.50         4.23 o                         
 -11  13   4         11.29          2.29         4.15 o                         
 -10  13   4          0.42         -3.68         3.68 o                         
  -9  13   4          8.43         -1.70         5.18 o                         
  -8  13   4          3.13          9.42         4.08 o                         
  -7  13   4         37.91         38.61         4.98 o                         
  -6  13   4         17.10          9.12         4.69 o                         
  -5  13   4          7.41         12.88         3.70 o                         
  -4  13   4         13.49          9.82         3.90 o                         
  -3  13   4         20.14         24.13         4.24 o                         
  -2  13   4        110.20        112.96         6.61 o                         
  -1  13   4          0.02         -3.31         3.31 o                         
   0  13   4          5.16          5.10         3.11 o                         
   1  13   4         35.52         45.73         5.79 o                         
   2  13   4          1.31         -3.17         3.17 o                         
   3  13   4          1.51         -0.70         3.50 o                         
   4  13   4          0.04          0.67         3.59 o                         
   5  13   4          7.39          4.13         4.39 o                         
   6  13   4          2.77          3.83         4.71 o                         
   7  13   4          2.97          2.17         4.20 o                         
   8  13   4          0.01         -0.43         4.31 o                         
   9  13   4         13.30         10.19         4.10 o                         
  10  13   4         28.20         27.49         4.81 o                         
  11  13   4          6.26          5.50         3.94 o                         
  -9  14   4          0.16         -3.30         3.70 o                         
  -8  14   4         12.66         21.44         4.71 o                         
  -7  14   4          5.89          9.96         4.09 o                         
  -6  14   4          1.61          2.65         3.98 o                         
  -5  14   4          4.68          0.25         4.02 o                         
  -4  14   4          6.52          4.71         3.86 o                         
  -3  14   4          0.65          5.82         3.64 o                         
  -2  14   4         10.79          8.26         3.78 o                         
  -1  14   4          0.73         -3.57         3.57 o                         
   0  14   4          1.15         -2.91         4.09 o                         
   1  14   4         22.12         23.50         5.31 o                         
   2  14   4          3.58          4.96         4.49 o                         
   3  14   4          5.38          2.53         4.39 o                         
   4  14   4         21.76         28.24         5.81 o                         
   5  14   4          2.31          2.44         4.36 o                         
   6  14   4          0.13         -3.61         8.46 o                         
   7  14   4          4.08         -0.45         7.63 o                         
 -29   1   5          0.98         -2.06         3.68 o                         
 -28   1   5         22.75         12.30         4.02 o                         
 -27   1   5        210.21        242.51         8.57 o                         
 -26   1   5        179.32        194.06         7.68 o                         
 -25   1   5         19.10         24.39         4.28 o                         
 -24   1   5          1.54         -0.16         2.91 o                         
 -23   1   5         77.82         86.65         6.35 o                         
 -22   1   5          2.01          1.21         1.89 o                         
 -21   1   5         50.03         53.09         3.01 o                         
 -20   1   5          5.12          6.13         1.64 o                         
 -19   1   5        104.85        106.33         2.73 o                         
 -18   1   5         12.32         10.52         1.30 o                         
 -17   1   5         12.80         10.16         1.10 o                         
 -16   1   5         66.61         32.73         1.40 o                         
 -15   1   5       2957.61       2889.45        19.29 o                         
 -14   1   5        340.91        352.00         3.38 o                         
 -13   1   5          0.05         -0.12         0.61 o                         
 -12   1   5         81.94         61.64         1.65 o                         
 -11   1   5          1.72          2.24         0.51 o                         
 -10   1   5          6.36          5.02         0.64 o                         
  -9   1   5        867.47        936.61        11.98 o                         
  -8   1   5       1507.95       1578.43        18.71 o                         
  -7   1   5         11.26         16.39         0.99 o                         
  -6   1   5         76.60         77.84         1.58 o                         
  -5   1   5         31.44         25.06         0.74 o                         
  -4   1   5       1652.18       1683.87        20.04 o                         
  -3   1   5       1866.64       2119.93        21.44 o                         
  -2   1   5       6746.08       7652.47        68.67 o                         
  -1   1   5        929.69        949.48        12.32 o                         
   0   1   5       3685.58       3938.06        35.77 o                         
   1   1   5       1616.89       1674.60        19.42 o                         
   2   1   5       2028.44       2065.12        23.91 o                         
   3   1   5        235.98        355.23         5.43 o                         
   4   1   5       1334.29       1493.18        20.09 o                         
   5   1   5       1185.68       1354.44        16.89 o                         
   6   1   5        329.56        296.42         4.76 o                         
   7   1   5          8.07          6.59         0.71 o                         
   8   1   5        156.26        191.45         2.47 o                         
   9   1   5       1762.34       1728.67        12.58 o                         
  10   1   5        108.46         82.22         2.60 o                         
  11   1   5        172.12        148.44         2.60 o                         
  12   1   5        423.76        364.85         4.16 o                         
  13   1   5         51.41         54.75         1.77 o                         
  14   1   5         32.66         37.61         1.70 o                         
  15   1   5        161.81        157.99         3.13 o                         
  16   1   5        179.09        188.72         3.80 o                         
  17   1   5         11.30          6.00         1.60 o                         
  18   1   5         11.19          5.14         1.62 o                         
  19   1   5          0.65         -1.42         1.42 o                         
  20   1   5         11.24          9.26         3.01 o                         
  21   1   5          0.37         -2.18         2.18 o                         
  22   1   5          5.62          8.85         2.73 o                         
  23   1   5         22.74         13.65         2.94 o                         
  24   1   5         39.44         45.41         4.38 o                         
  25   1   5         44.19         51.91         4.48 o                         
 -28   2   5          0.83         -3.76         3.76 o                         
 -27   2   5          2.84          3.37         4.09 o                         
 -26   2   5          0.83         -3.61         3.61 o                         
 -25   2   5          1.57         -5.57         5.57 o                         
 -24   2   5         32.98         29.81         3.90 o                         
 -23   2   5          4.66          6.78         2.48 o                         
 -22   2   5        423.76        452.54        10.19 o                         
 -21   2   5         57.98         53.25         2.90 o                         
 -20   2   5        100.09        101.39         3.17 o                         
 -19   2   5        356.02        366.99         4.81 o                         
 -18   2   5        375.73        380.27         4.58 o                         
 -17   2   5        314.55        313.41         3.78 o                         
 -16   2   5        530.26        523.38         5.07 o                         
 -15   2   5        300.07        275.68         3.30 o                         
 -14   2   5          2.07          1.51         0.82 o                         
 -13   2   5        919.97        860.08         7.12 o                         
 -12   2   5        197.37        166.47         2.36 o                         
 -11   2   5        326.04        280.76         3.02 o                         
 -10   2   5        235.07        227.61         2.75 o                         
  -9   2   5       5595.40       5817.27        49.20 o                         
  -8   2   5        165.80        115.74         3.18 o                         
  -7   2   5          1.13          0.60         0.78 o                         
  -6   2   5        751.96        700.61        10.71 o                         
  -5   2   5       1573.82       1623.82        22.12 o                         
  -4   2   5       3509.05       3956.70        78.60 o                         
  -3   2   5        354.77        310.70         5.46 o                         
  -2   2   5         90.56         91.33         2.88 o                         
  -1   2   5         66.03         80.83         1.49 o                         
   0   2   5          0.01          0.95         0.47 o                         
   1   2   5        535.38        521.04         7.46 o                         
   2   2   5       1702.74       1835.48        21.54 o                         
   3   2   5        516.38        571.61         8.01 o                         
   4   2   5        793.86        919.54        11.99 o                         
   5   2   5       1839.37       1757.34        21.37 o                         
   6   2   5       2826.85       2802.47        21.99 o                         
   7   2   5        169.80        144.53         2.17 o                         
   8   2   5       1561.21       1525.18        10.41 o                         
   9   2   5       1597.46       1561.57        10.71 o                         
  10   2   5       1444.18       1234.90         8.96 o                         
  11   2   5        256.96        216.40         2.81 o                         
  12   2   5        361.05        355.78         3.83 o                         
  13   2   5        108.26        108.80         2.90 o                         
  14   2   5          6.99          5.85         1.11 o                         
  15   2   5          4.01          1.37         1.08 o                         
  16   2   5        239.93        255.48         4.37 o                         
  17   2   5        571.79        597.87         7.23 o                         
  18   2   5        374.35        386.87         5.74 o                         
  19   2   5          0.43         -1.75         1.75 o                         
  20   2   5         94.76         94.24         4.30 o                         
  21   2   5         59.30         57.68         5.25 o                         
  22   2   5        133.09        140.07         9.47 o                         
  23   2   5          7.92          8.23         3.70 o                         
  24   2   5        152.72        162.89        10.50 o                         
  25   2   5         12.22          5.78         4.47 o                         
 -28   3   5          6.30          7.03         4.41 o                         
 -27   3   5         95.45         83.15         7.00 o                         
 -26   3   5         87.74         80.65         6.67 o                         
 -25   3   5          0.03         -2.15         2.87 o                         
 -24   3   5         18.65         15.55         3.89 o                         
 -23   3   5        107.47        108.67         5.17 o                         
 -22   3   5        167.73        173.61         5.26 o                         
 -21   3   5         29.94         30.32         2.38 o                         
 -20   3   5         32.49         28.44         2.05 o                         
 -19   3   5          3.54          3.41         1.33 o                         
 -18   3   5        124.72        119.38         2.86 o                         
 -17   3   5        457.64        455.81         5.30 o                         
 -16   3   5        104.75        104.03         2.58 o                         
 -15   3   5        171.05        140.20         2.50 o                         
 -14   3   5        204.81        200.69         2.83 o                         
 -13   3   5        401.04        340.21         3.73 o                         
 -12   3   5        660.75        665.03         6.09 o                         
 -11   3   5       4853.78       4728.41        32.63 o                         
 -10   3   5         21.60         17.71         1.04 o                         
  -9   3   5        942.47        959.76         8.42 o                         
  -8   3   5        212.34        273.30         3.30 o                         
  -7   3   5        650.89        726.45        11.34 o                         
  -6   3   5        261.09        321.33         4.68 o                         
  -5   3   5         21.50         13.19         0.89 o                         
  -4   3   5         22.96         47.21         1.81 o                         
  -3   3   5        746.44        849.27         8.71 o                         
  -2   3   5       2882.20       3022.91        37.08 o                         
  -1   3   5         82.45        116.76         2.28 o                         
   0   3   5        146.03        109.60         2.11 o                         
   1   3   5        614.25        667.96         8.75 o                         
   2   3   5       2331.63       2570.17        29.62 o                         
   3   3   5        521.13        517.16         7.47 o                         
   4   3   5       3475.96       3387.63        32.03 o                         
   5   3   5         30.58         64.18         3.02 o                         
   6   3   5        315.02        351.28         3.32 o                         
   7   3   5         50.28         40.85         1.20 o                         
   8   3   5        343.29        312.78         3.21 o                         
   9   3   5         21.67         16.46         0.99 o                         
  10   3   5          2.46          1.49         0.88 o                         
  11   3   5        252.92        262.19         3.14 o                         
  12   3   5         25.92         42.08         1.60 o                         
  13   3   5        517.95        496.51         5.11 o                         
  14   3   5        400.09        368.51         4.55 o                         
  15   3   5        721.48        711.61         7.43 o                         
  16   3   5        177.67        181.89         3.80 o                         
  17   3   5          7.12          9.47         1.97 o                         
  18   3   5          7.41         10.39         2.08 o                         
  19   3   5        126.59        135.13         5.44 o                         
  20   3   5          0.01         -1.10         2.42 o                         
  21   3   5        139.86        142.30         6.79 o                         
  22   3   5          9.93         10.17         3.68 o                         
  23   3   5        131.97        139.57         7.25 o                         
  24   3   5         49.46         48.18         4.93 o                         
  25   3   5         42.14         34.05         4.83 o                         
 -28   4   5         16.45         17.51         6.35 o                         
 -27   4   5          0.02         -2.29         5.17 o                         
 -26   4   5          3.91         -3.13         4.13 o                         
 -25   4   5         64.05         62.57         5.62 o                         
 -24   4   5          1.44         -0.27         2.56 o                         
 -23   4   5          5.91          3.67         2.64 o                         
 -22   4   5        147.87        158.25         5.45 o                         
 -21   4   5         88.12         90.39         3.58 o                         
 -20   4   5         68.00         72.94         3.10 o                         
 -19   4   5         41.72         44.96         2.36 o                         
 -18   4   5          5.39          5.08         1.36 o                         
 -17   4   5         37.18         30.39         1.87 o                         
 -16   4   5        231.85        231.16         3.86 o                         
 -15   4   5         37.59         27.55         1.62 o                         
 -14   4   5        142.51        119.92         2.63 o                         
 -13   4   5        525.86        482.45         4.80 o                         
 -12   4   5         50.26         33.04         1.33 o                         
 -11   4   5        333.19        286.43         3.27 o                         
 -10   4   5        911.14        931.99         7.68 o                         
  -9   4   5         29.05         25.00         1.01 o                         
  -8   4   5          0.80          2.88         0.71 o                         
  -7   4   5         50.56         64.77         1.62 o                         
  -6   4   5        136.60        106.98         1.86 o                         
  -5   4   5        385.63        348.85         4.18 o                         
  -4   4   5         10.84         11.23         0.93 o                         
  -3   4   5       1887.62       2114.33        23.24 o                         
  -2   4   5        452.99        463.85         6.91 o                         
  -1   4   5        124.49        179.67         2.40 o                         
   0   4   5       1026.21       1156.87        14.76 o                         
   1   4   5         49.22         69.27         2.27 o                         
   2   4   5        209.41        164.58         3.04 o                         
   3   4   5        704.89        721.72         6.06 o                         
   4   4   5        957.92       1027.24         7.88 o                         
   5   4   5          0.03         -0.07         0.54 o                         
   6   4   5        112.16        120.42         1.75 o                         
   7   4   5         86.30         79.19         1.71 o                         
   8   4   5        399.32        399.81         3.89 o                         
   9   4   5        216.24        224.52         3.11 o                         
  10   4   5        486.83        445.83         4.53 o                         
  11   4   5        150.23        128.12         2.55 o                         
  12   4   5          0.93         -0.61         0.95 o                         
  13   4   5         29.39         30.40         1.68 o                         
  14   4   5         43.81         43.00         1.99 o                         
  15   4   5         18.57         18.26         1.65 o                         
  16   4   5         39.75         41.20         2.16 o                         
  17   4   5         86.26         85.75         3.21 o                         
  18   4   5          9.57         17.05         2.84 o                         
  19   4   5         19.44         18.79         3.93 o                         
  20   4   5         27.48         21.35         3.85 o                         
  21   4   5        265.85        301.02         9.20 o                         
  22   4   5          0.33          4.28         3.95 o                         
  23   4   5         11.36          8.60         4.24 o                         
  24   4   5          7.26          4.58         4.16 o                         
 -27   5   5          3.82          4.74         4.82 o                         
 -26   5   5          0.61         -3.80         3.80 o                         
 -25   5   5          0.22         -3.87         3.87 o                         
 -24   5   5          0.84          2.29         2.88 o                         
 -23   5   5          1.18         -2.49         2.49 o                         
 -22   5   5          3.30          6.85         3.02 o                         
 -21   5   5        173.52        189.76         6.87 o                         
 -20   5   5         73.50         70.42         3.59 o                         
 -19   5   5         12.86          5.89         2.38 o                         
 -18   5   5         13.31         22.84         2.05 o                         
 -17   5   5        146.77        145.85         3.66 o                         
 -16   5   5         24.79         26.29         1.78 o                         
 -15   5   5         11.33         14.76         1.50 o                         
 -14   5   5        134.16        130.87         2.66 o                         
 -13   5   5         31.73         37.45         1.65 o                         
 -12   5   5          0.13         -0.15         0.88 o                         
 -11   5   5        248.09        227.91         2.84 o                         
 -10   5   5         75.47         74.02         1.65 o                         
  -9   5   5          9.28          8.30         0.79 o                         
  -8   5   5         15.67         15.50         0.95 o                         
  -7   5   5        216.58        195.76         2.66 o                         
  -6   5   5        171.67        161.17         2.19 o                         
  -5   5   5         11.51         23.25         0.87 o                         
  -4   5   5          0.74         -0.51         0.51 o                         
  -3   5   5        127.15         91.61         1.75 o                         
  -2   5   5         33.10         46.96         1.61 o                         
  -1   5   5          3.70          6.80         0.81 o                         
   0   5   5        136.66        165.14         2.62 o                         
   1   5   5        625.96        624.47         5.97 o                         
   2   5   5        390.73        391.43         3.87 o                         
   3   5   5         65.46         64.09         1.66 o                         
   4   5   5        229.07        227.99         2.88 o                         
   5   5   5        161.10        154.75         2.17 o                         
   6   5   5         95.69        105.68         1.91 o                         
   7   5   5        376.75        319.69         3.42 o                         
   8   5   5        307.99        298.98         3.36 o                         
   9   5   5        102.56         90.56         2.09 o                         
  10   5   5        479.28        469.69         5.34 o                         
  11   5   5        310.97        292.53         3.91 o                         
  12   5   5         27.47         23.49         1.62 o                         
  13   5   5          8.62          8.63         1.44 o                         
  14   5   5        157.99        156.09         3.50 o                         
  15   5   5          8.83          8.17         1.74 o                         
  16   5   5         12.65          8.03         2.03 o                         
  17   5   5         22.27         25.83         2.81 o                         
  18   5   5         16.50         15.61         3.41 o                         
  19   5   5        119.43        138.54         7.74 o                         
  20   5   5         68.56         69.96         6.09 o                         
  21   5   5         35.17         43.88         5.54 o                         
  22   5   5        210.00        241.99        19.56 o                         
  23   5   5          8.74         -0.28         6.52 o                         
  24   5   5         45.26         53.46        10.70 o                         
 -26   6   5          1.10         -4.13         4.13 o                         
 -25   6   5          0.31         -2.86         2.91 o                         
 -24   6   5         55.70         65.97         6.29 o                         
 -23   6   5          8.74          9.58         4.01 o                         
 -22   6   5          8.29          9.00         3.00 o                         
 -21   6   5         16.08         12.95         3.06 o                         
 -20   6   5         40.72         41.58         3.71 o                         
 -19   6   5         40.54         42.53         3.13 o                         
 -18   6   5        230.20        242.17         5.74 o                         
 -17   6   5        296.62        308.89         5.68 o                         
 -16   6   5          0.05         -1.50         1.50 o                         
 -15   6   5          0.57         -1.00         1.31 o                         
 -14   6   5        740.09        750.96         8.73 o                         
 -13   6   5         51.99         59.64         2.40 o                         
 -12   6   5        145.63        138.68         3.15 o                         
 -11   6   5         47.18         51.01         1.93 o                         
 -10   6   5        164.38        175.06         2.92 o                         
  -9   6   5        270.72        273.97         3.30 o                         
  -8   6   5         87.89        104.59         2.08 o                         
  -7   6   5        199.18        238.42         2.92 o                         
  -6   6   5        815.12        877.59         7.65 o                         
  -5   6   5        799.70        786.47         6.58 o                         
  -4   6   5         68.96         68.33         1.52 o                         
  -3   6   5        248.86        236.72         3.28 o                         
  -2   6   5        173.25        149.77         3.42 o                         
  -1   6   5        587.16        610.44         5.41 o                         
   0   6   5        599.55        565.92         4.94 o                         
   1   6   5       1478.08       1434.79        10.55 o                         
   2   6   5         26.24         21.00         1.11 o                         
   3   6   5        129.28        112.98         2.21 o                         
   4   6   5        171.70        164.82         2.55 o                         
   5   6   5        741.00        708.50         6.36 o                         
   6   6   5        501.73        481.18         5.20 o                         
   7   6   5       3113.34       2978.06        20.97 o                         
   8   6   5         22.06         20.83         1.34 o                         
   9   6   5         22.46         28.49         1.64 o                         
  10   6   5         81.39         82.39         2.41 o                         
  11   6   5         18.70         17.32         1.65 o                         
  12   6   5          2.67          0.87         1.26 o                         
  13   6   5          3.48         -0.57         1.42 o                         
  14   6   5         71.71         64.05         2.88 o                         
  15   6   5         30.44         35.61         2.61 o                         
  16   6   5         51.97         50.11         3.94 o                         
  17   6   5         55.90         53.50         4.32 o                         
  18   6   5         86.91         90.69         5.08 o                         
  19   6   5         95.66         90.00         5.91 o                         
  20   6   5         99.00         94.31         7.20 o                         
  21   6   5         15.41         16.00         4.54 o                         
  22   6   5          0.05          2.90         3.95 o                         
  23   6   5          6.62         -3.32         3.87 o                         
 -25   7   5         69.28         74.06         5.29 o                         
 -24   7   5         12.95         12.90         3.54 o                         
 -23   7   5          0.28         -2.80         2.80 o                         
 -22   7   5         75.01         77.32         5.29 o                         
 -21   7   5         12.63         10.02         3.12 o                         
 -20   7   5          1.14          0.05         2.85 o                         
 -19   7   5         20.51         20.31         3.24 o                         
 -18   7   5         44.20         44.12         4.46 o                         
 -17   7   5         68.54         76.21         3.71 o                         
 -16   7   5        187.72        200.04         4.66 o                         
 -15   7   5         31.47         30.85         2.61 o                         
 -14   7   5        199.13        203.24         4.81 o                         
 -13   7   5        234.87        242.04         5.10 o                         
 -12   7   5          1.47         -0.68         1.47 o                         
 -11   7   5        269.86        269.44         5.96 o                         
 -10   7   5         81.20         73.25         2.93 o                         
  -9   7   5         66.60         70.70         2.77 o                         
  -8   7   5        371.85        335.19         5.01 o                         
  -7   7   5         16.47         12.23         1.44 o                         
  -6   7   5        460.69        396.25         4.81 o                         
  -5   7   5         58.44         34.09         1.63 o                         
  -4   7   5        500.66        448.70         5.12 o                         
  -3   7   5         33.18         24.34         1.65 o                         
  -2   7   5        245.94        243.32         3.49 o                         
  -1   7   5        547.21        533.23         5.16 o                         
   0   7   5        990.45        967.75         8.01 o                         
   1   7   5        570.96        536.99         5.21 o                         
   2   7   5        144.66        117.85         2.31 o                         
   3   7   5        143.91        142.38         2.53 o                         
   4   7   5        451.08        437.60         6.49 o                         
   5   7   5        142.74        132.11         2.71 o                         
   6   7   5        854.70        815.45         7.77 o                         
   7   7   5        118.78        131.54         2.84 o                         
   8   7   5        645.62        589.11         6.36 o                         
   9   7   5         31.71         34.58         1.86 o                         
  10   7   5         12.06         14.26         1.79 o                         
  11   7   5         81.69         81.50         2.80 o                         
  12   7   5        147.24        149.12         3.74 o                         
  13   7   5         62.12         62.85         2.89 o                         
  14   7   5        199.47        199.42         5.42 o                         
  15   7   5          0.34         -2.36         2.36 o                         
  16   7   5         22.88         31.44         3.64 o                         
  17   7   5        159.59        192.71         6.76 o                         
  18   7   5         17.46         11.46         3.30 o                         
  19   7   5          8.38         11.44         4.02 o                         
  20   7   5         13.80          7.32         3.98 o                         
  21   7   5          5.74          0.62         4.02 o                         
  22   7   5         19.96         21.76         5.09 o                         
 -24   8   5          0.23         -2.67         3.68 o                         
 -23   8   5         61.61         78.70         8.81 o                         
 -22   8   5          0.29          0.43         3.35 o                         
 -21   8   5          0.19         -2.36         3.27 o                         
 -20   8   5        111.45        131.68         7.04 o                         
 -19   8   5         29.55         32.94         4.33 o                         
 -18   8   5          9.65         10.18         3.37 o                         
 -17   8   5          1.65         -0.39         2.70 o                         
 -16   8   5          1.14          0.21         2.15 o                         
 -15   8   5          0.48         -1.83         1.83 o                         
 -14   8   5         10.13          8.09         2.15 o                         
 -13   8   5        226.34        251.17         5.54 o                         
 -12   8   5          0.57         -0.64         1.71 o                         
 -11   8   5         12.75         10.92         2.00 o                         
 -10   8   5        221.44        230.46         4.92 o                         
  -9   8   5        184.14        193.59         4.41 o                         
  -8   8   5          7.89          7.03         1.90 o                         
  -7   8   5        399.29        387.15         6.24 o                         
  -6   8   5          7.80          4.89         1.51 o                         
  -5   8   5          5.67          2.48         1.20 o                         
  -4   8   5         23.77         23.92         1.72 o                         
  -3   8   5         82.46         81.01         2.83 o                         
  -2   8   5         57.70         62.81         2.56 o                         
  -1   8   5         16.32         21.24         1.92 o                         
   0   8   5        261.98        254.24         5.16 o                         
   1   8   5         65.23         49.57         2.17 o                         
   2   8   5         29.83         28.43         1.67 o                         
   3   8   5         11.39          7.13         1.56 o                         
   4   8   5        117.36        115.92         3.08 o                         
   5   8   5         21.83         20.23         1.65 o                         
   6   8   5        727.94        745.81         7.56 o                         
   7   8   5          2.27          0.78         1.22 o                         
   8   8   5        122.72        119.15         3.03 o                         
   9   8   5        273.31        296.02         4.59 o                         
  10   8   5         24.32         19.76         1.90 o                         
  11   8   5         13.85         17.64         2.20 o                         
  12   8   5         62.28         63.24         3.58 o                         
  13   8   5          2.58          3.01         2.34 o                         
  14   8   5         15.87         13.16         3.03 o                         
  15   8   5         14.43         11.80         5.70 o                         
  16   8   5          8.92          5.00         3.27 o                         
  17   8   5         12.53         14.11         3.84 o                         
  18   8   5         40.49         44.16         4.88 o                         
  19   8   5         30.19         36.34         4.73 o                         
  20   8   5          9.61          7.62         4.42 o                         
  21   8   5         13.07          9.88         6.03 o                         
 -23   9   5          1.06          0.02         3.69 o                         
 -22   9   5         84.73        104.92         6.71 o                         
 -21   9   5          2.74          6.24         3.65 o                         
 -20   9   5          6.78         -0.13         3.32 o                         
 -19   9   5          5.74          5.28         3.49 o                         
 -18   9   5          1.83         -0.40         3.23 o                         
 -17   9   5         17.10          9.38         2.88 o                         
 -16   9   5         13.44         11.52         2.86 o                         
 -15   9   5         21.14         28.75         3.58 o                         
 -14   9   5          2.88          0.54         2.50 o                         
 -13   9   5          0.69         -0.41         2.36 o                         
 -12   9   5        273.62        287.11        11.82 o                         
 -11   9   5         19.86         21.59         2.72 o                         
 -10   9   5          2.96          1.14         2.68 o                         
  -9   9   5        109.00        115.74         4.50 o                         
  -8   9   5          1.91          0.70         1.84 o                         
  -7   9   5          3.18          0.39         1.71 o                         
  -6   9   5         76.13         72.22         3.60 o                         
  -5   9   5         61.95         65.65         2.87 o                         
  -4   9   5         14.10         14.63         1.81 o                         
  -3   9   5        141.43        140.97         3.93 o                         
  -2   9   5          0.26         -0.94         1.37 o                         
  -1   9   5         40.97         49.10         2.51 o                         
   0   9   5          0.33          2.38         1.46 o                         
   1   9   5          5.05          7.19         1.52 o                         
   2   9   5         20.53         18.63         1.68 o                         
   3   9   5          6.35          5.88         1.52 o                         
   4   9   5         22.75         19.40         1.82 o                         
   5   9   5         24.73         21.76         1.97 o                         
   6   9   5         33.19         27.50         1.92 o                         
   7   9   5        228.90        243.14         4.67 o                         
   8   9   5          1.95          1.88         1.65 o                         
   9   9   5         74.38         76.83         4.38 o                         
  10   9   5         36.18         39.81         3.15 o                         
  11   9   5         52.92         57.78         4.81 o                         
  12   9   5         54.84         60.88         6.30 o                         
  13   9   5          5.62          7.25         2.93 o                         
  14   9   5          7.03          4.23         3.01 o                         
  15   9   5         59.12         48.28         4.92 o                         
  16   9   5          3.47          7.26         3.89 o                         
  17   9   5          2.05         -3.13         3.13 o                         
  18   9   5          1.61          1.14         3.58 o                         
  19   9   5         94.29        105.36        10.95 o                         
 -21  10   5          0.67         -4.02         4.02 o                         
 -20  10   5          1.28         -4.45         4.45 o                         
 -19  10   5          0.23         -0.23         4.13 o                         
 -18  10   5          1.71         -4.13         4.13 o                         
 -17  10   5          0.53         -3.53         3.76 o                         
 -16  10   5         55.12         59.52         5.26 o                         
 -15  10   5         88.09         85.07         5.83 o                         
 -14  10   5          2.22          0.04         2.78 o                         
 -13  10   5         43.47         44.49         5.03 o                         
 -12  10   5         61.31         52.82         4.25 o                         
 -11  10   5         10.09         15.79         3.06 o                         
 -10  10   5        467.61        495.54         9.95 o                         
  -9  10   5         17.29         10.79         2.48 o                         
  -8  10   5         52.14         54.09         3.88 o                         
  -7  10   5          2.18          1.26         2.15 o                         
  -6  10   5        130.93        143.40         5.12 o                         
  -5  10   5        100.85         88.76         4.60 o                         
  -4  10   5         48.07         51.24         3.35 o                         
  -3  10   5         52.54         54.86         2.92 o                         
  -2  10   5          0.32         -0.57         1.56 o                         
  -1  10   5         57.20         59.91         3.00 o                         
   0  10   5         42.73         44.26         2.67 o                         
   1  10   5          8.56         11.22         2.40 o                         
   2  10   5          7.47          5.64         1.92 o                         
   3  10   5         46.83         44.27         2.57 o                         
   4  10   5          6.83          7.78         1.75 o                         
   5  10   5         36.60         41.69         2.48 o                         
   6  10   5          9.98         11.65         2.10 o                         
   7  10   5         35.96         40.37         2.69 o                         
   8  10   5          0.26         -0.22         2.32 o                         
   9  10   5         40.47         33.30         4.08 o                         
  10  10   5         13.02         10.13         3.41 o                         
  11  10   5         39.14         45.37         4.77 o                         
  12  10   5         12.41         16.76         3.84 o                         
  13  10   5         23.19         31.36         4.36 o                         
  14  10   5          2.46         -3.26         3.26 o                         
  15  10   5          3.50          1.99         3.52 o                         
  16  10   5         25.24         26.45         6.02 o                         
  17  10   5          9.46         10.03         4.89 o                         
  18  10   5         22.59         27.32         5.24 o                         
 -19  11   5          0.27          1.86         4.30 o                         
 -18  11   5         11.90          6.43         3.91 o                         
 -17  11   5         10.59          7.02         3.84 o                         
 -16  11   5          3.74         -1.18         3.39 o                         
 -15  11   5          3.26          3.89         3.68 o                         
 -14  11   5          2.13          0.50         3.37 o                         
 -13  11   5          0.23         -1.95         2.98 o                         
 -12  11   5         59.07         57.23         4.74 o                         
 -11  11   5         25.12         29.55         3.75 o                         
 -10  11   5          3.67          2.49         2.98 o                         
  -9  11   5         12.01         11.22         3.07 o                         
  -8  11   5         17.54         16.40         3.23 o                         
  -7  11   5          9.96          8.40         3.50 o                         
  -6  11   5         67.70         63.70         5.57 o                         
  -5  11   5         38.26         47.43         4.93 o                         
  -4  11   5         43.35         46.92         3.84 o                         
  -3  11   5         36.41         35.97         3.55 o                         
  -2  11   5          1.78          1.29         2.09 o                         
  -1  11   5          5.49          4.61         2.00 o                         
   0  11   5         79.92         88.38         3.91 o                         
   1  11   5          1.82          4.89         1.97 o                         
   2  11   5         17.36         18.07         3.40 o                         
   3  11   5         24.34         26.91         2.69 o                         
   4  11   5         45.99         46.69         3.41 o                         
   5  11   5         27.13         24.78         2.82 o                         
   6  11   5          0.52          0.27         2.29 o                         
   7  11   5         59.26         67.46         6.35 o                         
   8  11   5         10.22          2.51         3.20 o                         
   9  11   5         26.03         27.78         5.57 o                         
  10  11   5         29.40         32.77         9.33 o                         
  11  11   5         25.34         22.00         4.24 o                         
  12  11   5         56.61         54.29         5.70 o                         
  13  11   5          9.98         10.24         4.01 o                         
  14  11   5          4.89          5.86         3.92 o                         
  15  11   5          1.96          0.42         3.70 o                         
  16  11   5         32.01         41.27         5.93 o                         
 -17  12   5         16.23         21.25         4.53 o                         
 -16  12   5         15.39          8.16         4.13 o                         
 -15  12   5          0.09         -1.20         4.86 o                         
 -14  12   5          0.78          1.12         3.78 o                         
 -13  12   5          2.82         -2.88         3.52 o                         
 -12  12   5         22.03         18.79         4.00 o                         
 -11  12   5          7.82         -0.01         3.09 o                         
 -10  12   5         60.45         57.79         4.92 o                         
  -9  12   5         42.51         51.30         4.75 o                         
  -8  12   5         30.09         32.46         5.05 o                         
  -7  12   5         18.63         15.28         4.03 o                         
  -6  12   5        119.19        126.18        10.82 o                         
  -5  12   5         24.91         29.58         4.28 o                         
  -4  12   5          3.86         -1.07         3.08 o                         
  -3  12   5          1.70         -1.31         2.74 o                         
  -2  12   5          1.08         -2.41         2.48 o                         
  -1  12   5        160.21        176.22         6.48 o                         
   0  12   5         67.04         70.01         4.21 o                         
   1  12   5          0.05          2.05         2.68 o                         
   2  12   5          0.24         -2.24         2.24 o                         
   3  12   5         40.15         46.33         3.73 o                         
   4  12   5         63.37         65.47         4.58 o                         
   5  12   5         20.92         24.18         4.13 o                         
   6  12   5         35.60         29.44         4.61 o                         
   7  12   5          2.97         -2.14         3.31 o                         
   8  12   5         36.59         42.50         4.84 o                         
   9  12   5          0.59          1.38         4.67 o                         
  10  12   5          1.38         -3.32         3.54 o                         
  11  12   5         13.22         10.98         3.95 o                         
  12  12   5          8.41          5.18         4.06 o                         
  13  12   5         16.09         12.02         4.38 o                         
 -14  13   5          1.41          4.04         5.61 o                         
 -13  13   5          8.01         12.45         4.24 o                         
 -12  13   5          1.68         -3.80         3.80 o                         
 -11  13   5         18.97         19.88         4.67 o                         
 -10  13   5          1.97          0.73         3.92 o                         
  -9  13   5          0.89          1.25         3.86 o                         
  -8  13   5         17.71         20.18         6.42 o                         
  -7  13   5         10.17          8.44         3.93 o                         
  -6  13   5         17.13         10.69         3.83 o                         
  -5  13   5         74.84         78.26         5.92 o                         
  -4  13   5         12.27         11.14         3.93 o                         
  -3  13   5          1.28          1.15         3.56 o                         
  -2  13   5          0.66         -0.61         2.81 o                         
  -1  13   5          3.44          2.81         2.95 o                         
   0  13   5          0.02         -3.04         3.04 o                         
   1  13   5          5.00          0.66         3.88 o                         
   2  13   5         50.99         54.59         5.40 o                         
   3  13   5          5.87          4.80         3.56 o                         
   4  13   5         15.29         11.07         5.12 o                         
   5  13   5         15.78         12.17         4.15 o                         
   6  13   5          4.88          2.61         4.39 o                         
   7  13   5         27.63         20.03         5.25 o                         
   8  13   5         48.76         51.59         6.56 o                         
   9  13   5         25.52         24.76         5.43 o                         
  10  13   5          0.14          0.73         4.08 o                         
  -9  14   5          0.38         -2.53         3.68 o                         
  -8  14   5          6.87          8.12         4.36 o                         
  -7  14   5          0.89         -3.42         3.42 o                         
  -6  14   5          0.09          1.55         3.88 o                         
  -5  14   5          4.61          6.66         3.85 o                         
  -4  14   5          3.21         -1.31         3.45 o                         
  -3  14   5          0.31          1.34         3.64 o                         
  -2  14   5          0.22          0.81         3.54 o                         
  -1  14   5          0.85         -3.65         3.65 o                         
   0  14   5          2.80         -0.98         4.11 o                         
   1  14   5          3.58          2.84         7.90 o                         
   2  14   5         44.84         49.55         6.28 o                         
   3  14   5          0.60          7.20         4.07 o                         
   4  14   5         54.95         63.06         6.99 o                         
   5  14   5          0.05          0.72         4.54 o                         
   6  14   5          0.67          1.80         8.53 o                         
 -29   0   6        222.55        239.90        12.22 o                         
 -28   0   6         39.36         40.97         6.90 o                         
 -27   0   6        103.72        114.78         9.88 o                         
 -26   0   6          4.29         16.45         5.39 o                         
 -25   0   6          2.63          0.85         4.28 o                         
 -24   0   6         17.99         22.53         5.23 o                         
 -23   0   6        234.83        247.76        11.45 o                         
 -22   0   6        145.18        143.90         6.61 o                         
 -21   0   6        181.98        187.17         5.38 o                         
 -20   0   6        523.42        535.55         9.17 o                         
 -19   0   6        224.48        215.60         4.81 o                         
 -18   0   6        263.92        265.72         5.24 o                         
 -17   0   6        274.50        294.73         5.33 o                         
 -16   0   6        396.47        359.95         7.70 o                         
 -15   0   6        409.38        436.21         6.43 o                         
 -14   0   6        197.18        175.46         3.33 o                         
 -13   0   6          0.21         -0.76         0.76 o                         
 -12   0   6        259.05        221.14         3.41 o                         
 -11   0   6        675.71        720.34         7.65 o                         
 -10   0   6        144.11        219.63         3.43 o                         
  -9   0   6         23.60         13.80         3.37 o                         
  -8   0   6       1061.22       1198.67        20.61 o                         
  -7   0   6       3584.74       3597.25        77.22 o                         
  -6   0   6         11.79         18.05         1.40 o                         
  -5   0   6        517.32        646.87        11.56 o                         
  -4   0   6       5537.25       5655.67       120.94 o                         
  -3   0   6        704.22        695.83        17.51 o                         
  -2   0   6        136.30        146.38         3.45 o                         
  -1   0   6       3002.25       3491.78        45.02 o                         
   0   0   6         58.34         27.92         1.37 o                         
   1   0   6         96.43        142.59         3.96 o                         
   2   0   6          0.20          1.35         0.95 o                         
   3   0   6       1370.14       1342.44        23.17 o                         
   4   0   6       6473.14       6903.73       247.81 o                         
   5   0   6       1688.02       1745.07        30.76 o                         
   6   0   6         83.20         83.77         2.20 o                         
   7   0   6        953.94        958.42        10.59 o                         
   8   0   6        968.75        875.86        10.09 o                         
   9   0   6        586.90        554.34         7.30 o                         
  10   0   6        292.74        252.10         5.15 o                         
  11   0   6         75.37         83.61         3.55 o                         
  12   0   6        483.75        520.68         7.56 o                         
  13   0   6         76.62         57.62         2.70 o                         
  14   0   6         23.12         24.60         2.20 o                         
  15   0   6        224.72        235.48         6.35 o                         
  16   0   6        693.61        760.23        11.74 o                         
  17   0   6        508.06        549.66         9.85 o                         
  18   0   6         77.37         77.69         4.72 o                         
  19   0   6        113.64        106.42         7.72 o                         
  20   0   6        215.10        226.80         8.58 o                         
  21   0   6         13.72         10.45         3.90 o                         
  22   0   6        425.04        431.36        13.95 o                         
  23   0   6         20.88         29.85         4.87 o                         
  24   0   6         56.83         57.03         6.35 o                         
  25   0   6        104.58        105.01         8.48 o                         
 -29   1   6         20.41         20.03         4.91 o                         
 -28   1   6         30.52         25.64         4.54 o                         
 -27   1   6         35.14         42.16         4.76 o                         
 -26   1   6         22.99         24.89         3.97 o                         
 -25   1   6         39.63         38.09         4.58 o                         
 -24   1   6         90.21         96.60         6.07 o                         
 -23   1   6        470.22        494.43         8.58 o                         
 -22   1   6         37.34         34.99         2.46 o                         
 -21   1   6         65.88         66.48         2.73 o                         
 -20   1   6         15.07         13.09         1.66 o                         
 -19   1   6          1.95         -0.98         1.13 o                         
 -18   1   6          3.94          1.59         1.08 o                         
 -17   1   6        102.89        101.93         2.46 o                         
 -16   1   6          3.80          4.66         0.97 o                         
 -15   1   6          0.40         -0.73         0.73 o                         
 -14   1   6        166.74        173.33         2.48 o                         
 -13   1   6        198.01        183.07         2.44 o                         
 -12   1   6        678.42        636.66         5.02 o                         
 -11   1   6        888.75        920.33         6.84 o                         
 -10   1   6       1182.45       1192.60         8.75 o                         
  -9   1   6          1.48         11.54         0.94 o                         
  -8   1   6        390.33        401.37         5.80 o                         
  -7   1   6        226.41        246.77         3.83 o                         
  -6   1   6        319.30        394.74         5.43 o                         
  -5   1   6       1160.51       1297.50        15.18 o                         
  -4   1   6        248.49        313.48         3.94 o                         
  -3   1   6          0.02          4.78         1.12 o                         
  -2   1   6         21.42         25.29         0.98 o                         
  -1   1   6       2993.43       3137.46        28.77 o                         
   0   1   6        774.04        773.51         7.97 o                         
   1   1   6        811.98        906.65        11.33 o                         
   2   1   6       4412.03       4440.92        49.83 o                         
   3   1   6         68.11         60.52         2.30 o                         
   4   1   6         37.77         48.39         2.00 o                         
   5   1   6        210.69        179.93         3.48 o                         
   6   1   6        354.08        313.27         3.35 o                         
   7   1   6          7.26         12.44         0.81 o                         
   8   1   6       1074.95       1038.65         8.19 o                         
   9   1   6        290.22        279.95         3.62 o                         
  10   1   6        596.88        573.49         5.24 o                         
  11   1   6        157.06        124.93         2.35 o                         
  12   1   6         64.00         63.99         1.94 o                         
  13   1   6        135.25        138.85         2.57 o                         
  14   1   6         67.01         70.38         2.20 o                         
  15   1   6        220.53        241.99         3.93 o                         
  16   1   6        170.56        170.59         3.71 o                         
  17   1   6        159.11        160.41         3.72 o                         
  18   1   6          0.16         -1.48         1.48 o                         
  19   1   6        168.17        169.84         4.96 o                         
  20   1   6         42.92         42.33         3.35 o                         
  21   1   6         40.07         45.20         3.49 o                         
  22   1   6         26.74         26.99         3.95 o                         
  23   1   6         10.51          4.43         2.70 o                         
  24   1   6         41.65         41.18         3.77 o                         
  25   1   6          9.36          4.79         4.47 o                         
 -29   2   6         20.68         28.73         9.88 o                         
 -28   2   6         18.40         16.26         4.56 o                         
 -27   2   6          1.38         -3.54         3.54 o                         
 -26   2   6          0.28         -0.17         3.80 o                         
 -25   2   6         94.79         95.29         6.78 o                         
 -24   2   6         16.25         18.31         3.28 o                         
 -23   2   6        153.35        165.73         5.17 o                         
 -22   2   6        165.11        162.50         4.34 o                         
 -21   2   6          0.16         -0.41         1.43 o                         
 -20   2   6         31.36         37.48         2.15 o                         
 -19   2   6         19.64         24.03         1.82 o                         
 -18   2   6         47.26         51.69         1.86 o                         
 -17   2   6         73.20         57.56         1.84 o                         
 -16   2   6         20.56         23.10         1.24 o                         
 -15   2   6        363.72        350.12         3.80 o                         
 -14   2   6        411.77        388.13         3.92 o                         
 -13   2   6        242.44        214.63         2.79 o                         
 -12   2   6       1315.10       1259.24         9.49 o                         
 -11   2   6         28.06         29.53         1.25 o                         
 -10   2   6       1083.59       1098.45         8.50 o                         
  -9   2   6         58.69         40.10         1.12 o                         
  -8   2   6         41.21         33.38         2.07 o                         
  -7   2   6       1366.16       1321.10        18.75 o                         
  -6   2   6        249.76        280.07         8.24 o                         
  -5   2   6        343.72        465.55         8.36 o                         
  -4   2   6       2855.91       3121.54        33.37 o                         
  -3   2   6         18.42         23.21         0.94 o                         
  -2   2   6        541.00        650.22         7.61 o                         
  -1   2   6         61.31         59.99         1.51 o                         
   0   2   6       1122.11       1168.28        11.51 o                         
   1   2   6        591.30        651.85         8.68 o                         
   2   2   6          3.59          6.03         0.82 o                         
   3   2   6         86.23        121.62         2.88 o                         
   4   2   6        971.91        974.99        12.84 o                         
   5   2   6        101.16         95.01         1.75 o                         
   6   2   6         35.60         47.55         1.29 o                         
   7   2   6         31.87         44.85         2.31 o                         
   8   2   6         78.88         71.83         1.57 o                         
   9   2   6       1756.29       1661.15        11.41 o                         
  10   2   6         60.27         78.75         1.82 o                         
  11   2   6        505.98        507.04         4.76 o                         
  12   2   6         37.76         27.24         1.32 o                         
  13   2   6          0.28          0.94         0.95 o                         
  14   2   6         23.89         25.28         1.58 o                         
  15   2   6         21.30         21.37         1.58 o                         
  16   2   6         21.20         16.74         1.71 o                         
  17   2   6        156.35        148.47         3.98 o                         
  18   2   6         31.06         30.90         2.34 o                         
  19   2   6         74.62         68.96         3.78 o                         
  20   2   6         72.34         80.31         4.61 o                         
  21   2   6          6.27          5.49         2.79 o                         
  22   2   6          1.60          4.70         2.86 o                         
  23   2   6         77.03         75.30         5.88 o                         
  24   2   6         10.61         10.10         4.54 o                         
  25   2   6         16.49         16.16         8.53 o                         
 -28   3   6          2.09          3.91         4.13 o                         
 -27   3   6         40.32         54.56         5.93 o                         
 -26   3   6          0.80         -2.19         3.56 o                         
 -25   3   6         42.28         41.98         4.46 o                         
 -24   3   6          7.75         -0.73         5.33 o                         
 -23   3   6        250.72        251.98        10.34 o                         
 -22   3   6          0.73         -0.18         2.18 o                         
 -21   3   6        108.46        114.98         3.93 o                         
 -20   3   6         90.49        100.81         3.05 o                         
 -19   3   6         30.67         33.27         1.91 o                         
 -18   3   6        197.09        208.58         3.57 o                         
 -17   3   6         23.02         18.87         1.50 o                         
 -16   3   6          5.02          8.63         1.14 o                         
 -15   3   6        193.77        174.13         2.90 o                         
 -14   3   6        301.07        287.56         3.67 o                         
 -13   3   6       1123.19       1030.29         8.68 o                         
 -12   3   6        313.06        299.35         3.83 o                         
 -11   3   6          0.08          2.33         1.05 o                         
 -10   3   6        647.03        684.49         5.98 o                         
  -9   3   6          0.73         -0.12         0.58 o                         
  -8   3   6        181.14        153.97         2.72 o                         
  -7   3   6         46.83         30.43         1.43 o                         
  -6   3   6        245.71        288.02        11.05 o                         
  -5   3   6        387.98        466.91        16.46 o                         
  -4   3   6       1182.64       1355.37        25.66 o                         
  -3   3   6       8181.66       9172.03       111.29 o                         
  -2   3   6        743.96        762.79        12.46 o                         
  -1   3   6       1418.52       1533.71        17.05 o                         
   0   3   6        249.10        252.61         3.80 o                         
   1   3   6        566.61        640.57         8.65 o                         
   2   3   6        223.86        236.98         4.20 o                         
   3   3   6         77.19        123.05         2.07 o                         
   4   3   6         51.44         77.02         1.45 o                         
   5   3   6        200.90        182.12         2.25 o                         
   6   3   6          4.46          1.17         0.88 o                         
   7   3   6         72.98         79.44         1.55 o                         
   8   3   6          8.80         12.75         0.92 o                         
   9   3   6         61.14         46.51         1.45 o                         
  10   3   6        656.99        587.76         5.27 o                         
  11   3   6       1671.56       1520.07        11.38 o                         
  12   3   6         11.45          6.77         1.07 o                         
  13   3   6          4.72          5.96         1.19 o                         
  14   3   6          2.34          2.46         1.22 o                         
  15   3   6         34.83         36.67         2.04 o                         
  16   3   6         55.12         50.12         2.43 o                         
  17   3   6         22.52         21.48         2.65 o                         
  18   3   6        375.40        377.98         7.36 o                         
  19   3   6          0.26         -0.19         2.41 o                         
  20   3   6        120.28        128.54         5.53 o                         
  21   3   6        126.62        123.06         6.78 o                         
  22   3   6         40.84         43.81         5.38 o                         
  23   3   6         19.15         21.47         4.20 o                         
  24   3   6         57.96         56.84         5.38 o                         
 -28   4   6          3.40         -1.99         5.23 o                         
 -27   4   6          7.39          1.67         4.13 o                         
 -26   4   6          0.01         -3.89         3.89 o                         
 -25   4   6        177.80        186.22         6.69 o                         
 -24   4   6          4.54          5.39         2.79 o                         
 -23   4   6         13.14          7.64         2.75 o                         
 -22   4   6         28.99         28.81         2.75 o                         
 -21   4   6        162.12        164.83         4.39 o                         
 -20   4   6          0.07         -1.33         1.33 o                         
 -19   4   6        278.62        289.41         4.48 o                         
 -18   4   6        279.43        286.36         4.33 o                         
 -17   4   6          7.14         10.06         1.48 o                         
 -16   4   6        932.42        903.67         8.86 o                         
 -15   4   6          1.70          0.17         1.04 o                         
 -14   4   6         75.93         76.73         2.12 o                         
 -13   4   6         60.78         48.39         1.62 o                         
 -12   4   6        113.53         95.33         1.96 o                         
 -11   4   6         41.19         28.69         1.48 o                         
 -10   4   6          5.63         -0.68         0.68 o                         
  -9   4   6        113.68        101.54         1.81 o                         
  -8   4   6        360.12        328.13         3.31 o                         
  -7   4   6       1291.25       1304.01         9.57 o                         
  -6   4   6        381.19        353.86         3.62 o                         
  -5   4   6          0.10          1.15         0.50 o                         
  -4   4   6         11.99         17.42         1.26 o                         
  -3   4   6       3276.24       3449.10        25.13 o                         
  -2   4   6         27.92         35.19         1.01 o                         
  -1   4   6        615.31        601.81         5.50 o                         
   0   4   6        824.35        869.70         8.11 o                         
   1   4   6         14.65         24.12         0.86 o                         
   2   4   6          4.96          2.71         0.52 o                         
   3   4   6         52.55         46.43         1.31 o                         
   4   4   6       1089.28       1008.49         7.26 o                         
   5   4   6        820.26        754.08         5.90 o                         
   6   4   6         18.74         27.75         1.14 o                         
   7   4   6          1.46         -0.66         0.66 o                         
   8   4   6        143.73        154.54         2.33 o                         
   9   4   6       1079.00       1038.03         8.22 o                         
  10   4   6        742.16        716.52         6.68 o                         
  11   4   6          4.73          6.15         1.34 o                         
  12   4   6          1.29         -0.61         1.05 o                         
  13   4   6          4.27          1.74         1.19 o                         
  14   4   6        242.81        243.00         4.04 o                         
  15   4   6         98.84         99.10         2.98 o                         
  16   4   6        166.15        174.90         3.72 o                         
  17   4   6         82.96         81.35         3.36 o                         
  18   4   6        464.02        480.60         9.46 o                         
  19   4   6         11.94         11.29         2.85 o                         
  20   4   6         52.63         55.60         4.98 o                         
  21   4   6          0.21         -1.53         3.36 o                         
  22   4   6        200.16        216.67         8.49 o                         
  23   4   6         76.22         65.49         6.34 o                         
  24   4   6         55.75         55.45        12.43 o                         
 -27   5   6         22.73         11.31         4.81 o                         
 -26   5   6         45.71         48.78         5.76 o                         
 -25   5   6          1.66          3.50         3.47 o                         
 -24   5   6        224.01        232.80         8.36 o                         
 -23   5   6          8.56         10.21         3.02 o                         
 -22   5   6         12.93          8.96         2.88 o                         
 -21   5   6         96.67        101.97         5.14 o                         
 -20   5   6         17.48         13.60         2.40 o                         
 -19   5   6         12.41         10.61         1.71 o                         
 -18   5   6         13.37         11.60         1.71 o                         
 -17   5   6         11.28          8.97         1.57 o                         
 -16   5   6        103.70         99.75         2.85 o                         
 -15   5   6        136.72        130.14         2.94 o                         
 -14   5   6        420.25        406.28         4.80 o                         
 -13   5   6       1165.91       1151.38         9.31 o                         
 -12   5   6         98.43         94.95         1.96 o                         
 -11   5   6        553.83        506.09         4.68 o                         
 -10   5   6         91.73         75.35         1.71 o                         
  -9   5   6        148.07        129.77         1.99 o                         
  -8   5   6        822.25        732.28         6.12 o                         
  -7   5   6        221.40        274.64         2.95 o                         
  -6   5   6         16.11          8.43         0.73 o                         
  -5   5   6        116.08        115.85         1.85 o                         
  -4   5   6          5.62         14.90         0.84 o                         
  -3   5   6          0.47          4.31         0.99 o                         
  -2   5   6          7.88          5.40         0.77 o                         
  -1   5   6       1109.06       1145.37         9.43 o                         
   0   5   6       1542.92       1453.94        10.69 o                         
   1   5   6         73.21         67.67         1.58 o                         
   2   5   6        721.90        647.73         5.21 o                         
   3   5   6        156.71        198.26         2.45 o                         
   4   5   6        391.62        462.73         4.75 o                         
   5   5   6        655.74        615.66         5.18 o                         
   6   5   6         16.00         11.56         0.95 o                         
   7   5   6         14.96         20.40         1.16 o                         
   8   5   6        108.33        124.14         2.23 o                         
   9   5   6         13.13         10.80         1.10 o                         
  10   5   6        267.08        250.86         3.43 o                         
  11   5   6         62.58         60.60         2.07 o                         
  12   5   6         49.76         48.65         2.06 o                         
  13   5   6        279.79        287.73         4.48 o                         
  14   5   6         52.83         50.05         2.28 o                         
  15   5   6          6.70          5.23         2.13 o                         
  16   5   6         33.90         36.68         2.51 o                         
  17   5   6        768.18        811.30        11.93 o                         
  18   5   6         27.22         30.87         3.95 o                         
  19   5   6         20.91         15.93         4.16 o                         
  20   5   6        134.57        135.76         9.99 o                         
  21   5   6        180.93        200.75         9.75 o                         
  22   5   6          3.89          5.10         4.29 o                         
  23   5   6         10.52          4.41         4.22 o                         
 -26   6   6          0.21         -4.02         4.02 o                         
 -25   6   6         10.78         10.14         4.14 o                         
 -24   6   6          5.82          8.85         3.40 o                         
 -23   6   6          9.24          9.31         3.07 o                         
 -22   6   6          6.18          3.08         2.83 o                         
 -21   6   6         14.47         18.03         3.21 o                         
 -20   6   6          8.06         11.62         2.89 o                         
 -19   6   6          6.05          5.62         1.96 o                         
 -18   6   6        215.47        230.10         5.04 o                         
 -17   6   6          8.08          8.92         1.87 o                         
 -16   6   6          6.14          5.84         1.73 o                         
 -15   6   6        632.56        620.29         7.55 o                         
 -14   6   6          6.66         11.96         1.62 o                         
 -13   6   6         11.85          8.32         1.30 o                         
 -12   6   6         30.98         33.78         1.71 o                         
 -11   6   6         30.52         23.51         1.33 o                         
 -10   6   6          1.35         -0.79         0.79 o                         
  -9   6   6        153.87        127.28         2.34 o                         
  -8   6   6          7.57          7.84         0.92 o                         
  -7   6   6        253.65        236.96         2.89 o                         
  -6   6   6        764.75        719.16         6.21 o                         
  -5   6   6        148.59        157.09         2.25 o                         
  -4   6   6         13.01         12.58         0.92 o                         
  -3   6   6        182.32        161.65         2.16 o                         
  -2   6   6        129.54        105.90         2.11 o                         
  -1   6   6        155.23        149.48         2.15 o                         
   0   6   6        115.38        111.26         1.91 o                         
   1   6   6        503.31        494.81         4.41 o                         
   2   6   6       1042.99       1028.53         7.99 o                         
   3   6   6          2.45          0.60         0.82 o                         
   4   6   6         76.22         71.76         1.83 o                         
   5   6   6          2.21          2.88         0.94 o                         
   6   6   6        667.59        705.57         6.52 o                         
   7   6   6        168.29        155.72         2.76 o                         
   8   6   6        171.05        142.39         2.57 o                         
   9   6   6         45.63         40.30         1.83 o                         
  10   6   6         17.34         25.89         1.62 o                         
  11   6   6         78.62         79.05         2.97 o                         
  12   6   6          0.70         -0.72         1.40 o                         
  13   6   6         92.82         99.86         3.48 o                         
  14   6   6         23.74         23.77         2.13 o                         
  15   6   6         54.06         54.39         3.22 o                         
  16   6   6          9.55          7.64         2.55 o                         
  17   6   6         16.00         15.59         3.76 o                         
  18   6   6         55.32         57.81         4.43 o                         
  19   6   6        156.61        159.99         8.51 o                         
  20   6   6         70.18         76.06         6.52 o                         
  21   6   6         29.37         24.72         7.73 o                         
  22   6   6          6.42          3.05         4.22 o                         
 -25   7   6          3.04          7.23         3.41 o                         
 -24   7   6         27.37         28.25         4.27 o                         
 -23   7   6          0.22         -2.73         2.73 o                         
 -22   7   6         11.22         11.46         3.21 o                         
 -21   7   6         18.27         19.23         4.15 o                         
 -20   7   6         19.91         20.10         3.32 o                         
 -19   7   6          2.96         -2.09         2.86 o                         
 -18   7   6        112.70        119.68         6.09 o                         
 -17   7   6         26.35         28.96         2.99 o                         
 -16   7   6         12.17         11.11         2.43 o                         
 -15   7   6        224.92        211.96         5.01 o                         
 -14   7   6          0.00         -0.55         1.66 o                         
 -13   7   6         16.05         15.12         2.03 o                         
 -12   7   6         66.42         69.33         3.04 o                         
 -11   7   6          0.06          2.47         1.44 o                         
 -10   7   6         16.56         16.04         1.88 o                         
  -9   7   6         13.47          6.91         1.38 o                         
  -8   7   6         68.44         73.51         2.61 o                         
  -7   7   6         51.61         71.42         3.30 o                         
  -6   7   6         11.32         12.86         1.29 o                         
  -5   7   6         15.18         13.02         1.11 o                         
  -4   7   6          2.21         -0.16         0.81 o                         
  -3   7   6        131.24        140.67         2.36 o                         
  -2   7   6         36.34         44.23         1.63 o                         
  -1   7   6        205.74        224.64         2.99 o                         
   0   7   6        141.16        150.94         2.42 o                         
   1   7   6          1.21          1.50         1.02 o                         
   2   7   6         63.57         68.07         2.10 o                         
   3   7   6        192.43        188.33         3.11 o                         
   4   7   6         46.85         51.49         1.97 o                         
   5   7   6         64.43         77.43         2.33 o                         
   6   7   6        391.44        390.60         4.88 o                         
   7   7   6         21.58         15.38         1.65 o                         
   8   7   6         47.13         46.96         2.06 o                         
   9   7   6          1.89          1.40         1.23 o                         
  10   7   6          1.06          0.07         1.19 o                         
  11   7   6         40.62         45.34         2.29 o                         
  12   7   6         21.90         16.79         1.96 o                         
  13   7   6         10.76          8.46         2.10 o                         
  14   7   6         20.33         25.02         2.88 o                         
  15   7   6         42.85         43.86         3.81 o                         
  16   7   6        123.48        128.91         5.85 o                         
  17   7   6         31.31         26.70         3.53 o                         
  18   7   6          6.87          2.71         3.04 o                         
  19   7   6         17.67         18.50         4.03 o                         
  20   7   6          0.50         -2.19         3.54 o                         
  21   7   6         35.96         24.65         5.81 o                         
 -24   8   6         11.88          4.90         6.74 o                         
 -23   8   6         24.73         16.07         4.01 o                         
 -22   8   6          3.78          9.45         3.92 o                         
 -21   8   6          0.22         -3.32         3.32 o                         
 -20   8   6        106.11         97.20         7.13 o                         
 -19   8   6          0.01         -1.30         3.02 o                         
 -18   8   6        128.17        138.68         7.32 o                         
 -17   8   6         16.19         17.33         3.22 o                         
 -16   8   6         12.81         13.23         2.57 o                         
 -15   8   6        192.12        200.29         5.27 o                         
 -14   8   6          0.28          2.74         2.12 o                         
 -13   8   6          1.23          6.17         1.94 o                         
 -12   8   6         10.41          8.23         1.95 o                         
 -11   8   6         35.47         33.69         2.56 o                         
 -10   8   6        164.98        179.86         4.96 o                         
  -9   8   6         83.74         90.11         3.43 o                         
  -8   8   6         47.72         55.53         3.10 o                         
  -7   8   6        161.33        155.59         3.78 o                         
  -6   8   6        380.81        385.24         5.82 o                         
  -5   8   6          0.79          0.66         1.18 o                         
  -4   8   6          1.23          2.44         1.27 o                         
  -3   8   6        197.59        200.92         4.01 o                         
  -2   8   6         29.65         28.32         1.97 o                         
  -1   8   6          1.27          1.49         1.24 o                         
   0   8   6         30.25         25.94         1.86 o                         
   1   8   6          8.45          9.77         1.34 o                         
   2   8   6        291.86        282.59         4.47 o                         
   3   8   6         16.74         19.38         1.62 o                         
   4   8   6         64.72         62.23         2.26 o                         
   5   8   6         23.37         18.37         1.54 o                         
   6   8   6        454.89        447.77         5.55 o                         
   7   8   6         21.65         14.78         1.57 o                         
   8   8   6          0.04         -1.21         1.21 o                         
   9   8   6          4.62          3.48         1.37 o                         
  10   8   6          3.76          0.91         1.50 o                         
  11   8   6          5.41          2.25         2.08 o                         
  12   8   6         37.31         35.26         2.98 o                         
  13   8   6         71.02         69.29         4.45 o                         
  14   8   6         67.70         68.49         5.19 o                         
  15   8   6          6.28          3.96         3.18 o                         
  16   8   6          3.74         -0.85         3.19 o                         
  17   8   6         23.36         18.09         4.01 o                         
  18   8   6         31.07         21.09         4.26 o                         
  19   8   6          0.00         -0.34         3.50 o                         
  20   8   6         11.39          7.09         7.49 o                         
 -23   9   6         30.73         28.17         5.18 o                         
 -22   9   6         34.02         37.25         5.51 o                         
 -21   9   6         17.91         13.44         3.85 o                         
 -20   9   6          0.24         -2.20         3.45 o                         
 -19   9   6         52.54         50.65         5.04 o                         
 -18   9   6        119.01        122.34         6.59 o                         
 -17   9   6          0.20         -0.59         2.73 o                         
 -16   9   6         26.34         36.44         3.43 o                         
 -15   9   6         25.40         25.83         5.22 o                         
 -14   9   6         25.40         29.60         3.19 o                         
 -13   9   6        101.86        107.30         4.96 o                         
 -12   9   6        279.92        278.66         6.64 o                         
 -11   9   6          5.15          0.84         2.14 o                         
 -10   9   6         24.80         25.56         2.88 o                         
  -9   9   6         55.95         61.39         4.03 o                         
  -8   9   6          2.87          2.52         1.99 o                         
  -7   9   6         23.78         20.62         2.42 o                         
  -6   9   6          9.17          7.89         1.83 o                         
  -5   9   6          6.24          7.39         1.67 o                         
  -4   9   6          0.01         -1.44         1.44 o                         
  -3   9   6          4.31          4.13         1.56 o                         
  -2   9   6          8.48          4.89         1.64 o                         
  -1   9   6        295.88        284.73         5.11 o                         
   0   9   6         38.14         36.49         2.30 o                         
   1   9   6         41.07         47.75         2.86 o                         
   2   9   6        129.33        140.41         4.47 o                         
   3   9   6         19.76         24.28         1.97 o                         
   4   9   6         26.98         32.27         2.10 o                         
   5   9   6         36.59         33.46         2.07 o                         
   6   9   6          0.87          1.77         1.46 o                         
   7   9   6          2.24          3.41         1.67 o                         
   8   9   6        112.36        120.99         3.78 o                         
   9   9   6         10.67         12.60         2.25 o                         
  10   9   6         43.89         45.26         3.39 o                         
  11   9   6        230.92        220.75         6.24 o                         
  12   9   6          9.95          8.67         3.76 o                         
  13   9   6          7.53          5.03         2.96 o                         
  14   9   6         47.27         45.00         5.90 o                         
  15   9   6          2.01         -0.44         3.19 o                         
  16   9   6          1.17          2.74         3.45 o                         
  17   9   6        157.34        166.86         8.06 o                         
  18   9   6          0.02          0.76         3.75 o                         
  19   9   6          1.92          3.04         5.25 o                         
 -21  10   6          6.21          5.31         4.46 o                         
 -20  10   6         50.20         49.64         6.28 o                         
 -19  10   6          0.19         -0.74         3.94 o                         
 -18  10   6         37.21         39.96         5.69 o                         
 -17  10   6         19.69         23.06         4.97 o                         
 -16  10   6         32.95         29.34         5.54 o                         
 -15  10   6         12.07         15.20         3.39 o                         
 -14  10   6          3.41         -0.12         2.82 o                         
 -13  10   6         53.48         56.72         4.42 o                         
 -12  10   6        278.18        285.07         7.81 o                         
 -11  10   6          4.82          4.90         2.88 o                         
 -10  10   6        120.90        120.63         5.59 o                         
  -9  10   6         23.88         27.58         3.11 o                         
  -8  10   6          0.57         -2.06         2.06 o                         
  -7  10   6          4.80          2.22         2.18 o                         
  -6  10   6        166.53        180.52         5.97 o                         
  -5  10   6         92.15         98.06         4.72 o                         
  -4  10   6          0.02         -1.21         1.67 o                         
  -3  10   6         21.50         22.86         2.31 o                         
  -2  10   6        138.18        147.27         4.16 o                         
  -1  10   6         21.15         16.94         2.06 o                         
   0  10   6          5.72          4.89         1.79 o                         
   1  10   6         28.92         21.57         2.41 o                         
   2  10   6          7.30          9.61         2.03 o                         
   3  10   6          8.57          6.97         1.97 o                         
   4  10   6        193.89        204.74         5.15 o                         
   5  10   6          2.79          0.56         1.74 o                         
   6  10   6         30.79         31.38         2.37 o                         
   7  10   6        116.75        124.92         4.09 o                         
   8  10   6          8.46          8.91         3.09 o                         
   9  10   6          0.38         -2.51         2.51 o                         
  10  10   6         21.69         28.95         5.96 o                         
  11  10   6         88.46         97.04         6.16 o                         
  12  10   6          2.94          6.05         3.52 o                         
  13  10   6         56.52         54.18         5.15 o                         
  14  10   6         79.99         84.38         6.10 o                         
  15  10   6          4.68          1.98         4.14 o                         
  16  10   6         46.18         37.40         5.54 o                         
  17  10   6          4.00          9.37         5.09 o                         
 -19  11   6          4.00         -0.77         4.52 o                         
 -18  11   6          3.56         10.60         4.30 o                         
 -17  11   6          0.21          0.66         4.02 o                         
 -16  11   6         21.33          9.91         5.24 o                         
 -15  11   6          1.86         -3.06         3.06 o                         
 -14  11   6          0.08         -3.30         3.30 o                         
 -13  11   6         55.16         56.26         4.73 o                         
 -12  11   6         68.20         70.61         5.24 o                         
 -11  11   6         70.79         72.79         4.88 o                         
 -10  11   6         81.65         92.10         5.28 o                         
  -9  11   6         11.28         12.16         3.18 o                         
  -8  11   6         36.53         32.16         4.29 o                         
  -7  11   6          3.67          5.67         3.18 o                         
  -6  11   6         12.82         20.70         3.76 o                         
  -5  11   6         39.61         38.95         4.21 o                         
  -4  11   6        257.38        293.80         8.62 o                         
  -3  11   6        168.30        181.26         5.53 o                         
  -2  11   6          2.03          4.18         2.19 o                         
  -1  11   6        116.16        134.53         4.79 o                         
   0  11   6        337.96        349.37         7.43 o                         
   1  11   6         52.02         53.31         3.68 o                         
   2  11   6          0.29         -2.16         2.16 o                         
   3  11   6          7.27         12.59         3.18 o                         
   4  11   6         97.59        125.10         5.04 o                         
   5  11   6          0.50          2.60         2.37 o                         
   6  11   6          0.11         -0.78         1.97 o                         
   7  11   6          0.61         -1.39         2.44 o                         
   8  11   6        122.76        114.65         6.51 o                         
   9  11   6          6.57         -0.63         3.16 o                         
  10  11   6          8.23          5.86         3.62 o                         
  11  11   6          3.49         -4.20         4.86 o                         
  12  11   6         11.82         13.10         3.99 o                         
  13  11   6         12.22          7.89         3.97 o                         
  14  11   6          1.59          3.91         4.51 o                         
  15  11   6         11.02          5.50         4.56 o                         
 -17  12   6          8.55          1.66         3.80 o                         
 -16  12   6          2.04          0.22         3.57 o                         
 -15  12   6          0.67         -0.46         3.80 o                         
 -14  12   6          6.31          2.29         3.40 o                         
 -13  12   6         32.00         28.19         4.16 o                         
 -12  12   6          6.59          4.46         3.37 o                         
 -11  12   6         37.94         37.80         4.34 o                         
 -10  12   6          1.35          4.16         3.70 o                         
  -9  12   6          3.40         -3.28         3.28 o                         
  -8  12   6          0.67          1.64         4.67 o                         
  -7  12   6          3.94         11.58         3.69 o                         
  -6  12   6         32.98         32.73         4.28 o                         
  -5  12   6        140.89        137.19         6.99 o                         
  -4  12   6          9.45         15.55         3.65 o                         
  -3  12   6          2.38         -1.00         2.63 o                         
  -2  12   6         10.67          5.63         2.69 o                         
  -1  12   6         14.92         19.27         2.89 o                         
   0  12   6         17.50         13.41         2.83 o                         
   1  12   6          0.13         -1.55         2.30 o                         
   2  12   6        119.69        123.88         5.29 o                         
   3  12   6          0.06          2.84         2.50 o                         
   4  12   6         85.33         80.52         4.55 o                         
   5  12   6          7.89         11.55         3.35 o                         
   6  12   6          0.01         -2.24         3.06 o                         
   7  12   6          0.11         -1.42         4.96 o                         
   8  12   6         33.17         24.31         4.34 o                         
   9  12   6         13.61         12.79         3.88 o                         
  10  12   6          0.38         -3.17         3.17 o                         
  11  12   6          0.14         -2.27         3.54 o                         
  12  12   6         40.62         47.34         5.53 o                         
  13  12   6         11.88         17.37         4.62 o                         
 -14  13   6         10.49          6.65         5.87 o                         
 -13  13   6         38.17         33.39         5.10 o                         
 -12  13   6          0.17         -4.28         4.28 o                         
 -11  13   6          6.30         -0.16         4.43 o                         
 -10  13   6          0.10         -0.62         3.78 o                         
  -9  13   6          0.97         -0.48         3.70 o                         
  -8  13   6         40.77         35.37         5.10 o                         
  -7  13   6          0.00         -1.45         3.50 o                         
  -6  13   6          1.51         -2.34         3.47 o                         
  -5  13   6          0.89         -0.69         4.67 o                         
  -4  13   6         38.21         32.11         4.75 o                         
  -3  13   6          9.35          4.61         5.18 o                         
  -2  13   6          2.37         -2.93         2.93 o                         
  -1  13   6         15.96          3.03         4.96 o                         
   0  13   6          0.58         -2.28         2.78 o                         
   1  13   6          1.55          2.52         3.04 o                         
   2  13   6          1.65          5.70         2.80 o                         
   3  13   6          0.93         -2.82         3.08 o                         
   4  13   6          4.81          2.78         3.89 o                         
   5  13   6         16.62         12.38         4.54 o                         
   6  13   6          4.20         -0.44         4.46 o                         
   7  13   6          0.06         -0.32         4.42 o                         
   8  13   6          0.71         -2.40         4.31 o                         
   9  13   6         14.02         18.62         5.03 o                         
  10  13   6          2.37         17.51         9.43 o                         
  -9  14   6         42.57         40.81        10.33 o                         
  -8  14   6          5.43          5.14         3.91 o                         
  -7  14   6          0.46         -1.81         3.74 o                         
  -6  14   6         10.00          9.11         3.94 o                         
  -5  14   6          7.07          3.81         3.83 o                         
  -4  14   6          5.67          6.41         4.41 o                         
  -3  14   6         12.41         18.68         6.81 o                         
  -2  14   6          7.24          2.80         4.35 o                         
  -1  14   6          0.24          2.67         3.94 o                         
   0  14   6         18.95         17.15         4.45 o                         
   1  14   6          2.28          6.36         4.78 o                         
   2  14   6         33.89         35.24         5.33 o                         
   3  14   6          6.50          9.05         4.32 o                         
   4  14   6          0.74         12.17         5.57 o                         
   5  14   6         41.13         21.55         9.43 o                         
 -29   1   7         33.98         30.56         5.43 o                         
 -28   1   7          5.32          9.70         3.65 o                         
 -27   1   7          6.88          2.70         3.46 o                         
 -26   1   7         87.86         90.65         7.25 o                         
 -25   1   7         18.87         19.85         7.52 o                         
 -24   1   7         58.30         57.62         3.66 o                         
 -23   1   7        483.94        508.49         8.07 o                         
 -22   1   7        125.01        129.10         3.54 o                         
 -21   1   7         88.97         91.36         2.92 o                         
 -20   1   7         13.57         14.73         1.59 o                         
 -19   1   7         17.44         18.92         1.56 o                         
 -18   1   7          8.52          5.46         1.12 o                         
 -17   1   7          0.56         -0.37         0.91 o                         
 -16   1   7          0.61          1.73         1.01 o                         
 -15   1   7         33.36         29.80         1.34 o                         
 -14   1   7          0.02          0.06         0.73 o                         
 -13   1   7        264.13        252.67         3.47 o                         
 -12   1   7        299.35        303.11         3.59 o                         
 -11   1   7          8.02          7.13         0.64 o                         
 -10   1   7       3769.81       4035.67        26.55 o                         
  -9   1   7         25.36         15.55         0.79 o                         
  -8   1   7         12.02          5.28         1.39 o                         
  -7   1   7          8.48          9.90         0.68 o                         
  -6   1   7         17.98         25.17         1.02 o                         
  -5   1   7        115.41        152.05         2.37 o                         
  -4   1   7        149.17        166.36         4.11 o                         
  -3   1   7        508.11        626.52        15.64 o                         
  -2   1   7         90.15        122.56         2.28 o                         
  -1   1   7        163.05        196.65         2.77 o                         
   0   1   7        452.00        500.79         5.74 o                         
   1   1   7       3273.32       3538.02        42.77 o                         
   2   1   7        239.00        308.69         5.10 o                         
   3   1   7       1477.62       1624.77        27.70 o                         
   4   1   7         50.75         27.94         1.21 o                         
   5   1   7         28.36         25.08         0.95 o                         
   6   1   7        935.59       1024.67         7.66 o                         
   7   1   7        306.61        266.79         3.00 o                         
   8   1   7         31.47         20.84         1.10 o                         
   9   1   7       2154.94       1915.06        14.85 o                         
  10   1   7        195.67        209.04         3.03 o                         
  11   1   7        409.47        363.55         4.24 o                         
  12   1   7         22.74         27.87         1.47 o                         
  13   1   7          3.22          3.98         1.08 o                         
  14   1   7        306.77        316.44         4.12 o                         
  15   1   7        974.56        970.86         8.96 o                         
  16   1   7         58.24         58.18         2.58 o                         
  17   1   7         22.41         18.57         2.01 o                         
  18   1   7          9.28          5.10         2.00 o                         
  19   1   7          2.38         -1.56         2.17 o                         
  20   1   7         19.21         15.25         2.76 o                         
  21   1   7          0.41         -1.52         2.49 o                         
  22   1   7         97.51        106.76         5.08 o                         
  23   1   7        171.60        188.13         7.04 o                         
  24   1   7          2.94         -3.33         3.33 o                         
 -29   2   7         11.17          0.15         4.41 o                         
 -28   2   7         60.40         52.69         6.70 o                         
 -27   2   7        123.28        134.72         8.00 o                         
 -26   2   7          4.64          2.62         3.97 o                         
 -25   2   7          2.31          0.76         3.07 o                         
 -24   2   7        267.39        271.42         7.10 o                         
 -23   2   7         72.82         70.30         3.64 o                         
 -22   2   7         34.68         37.38         2.53 o                         
 -21   2   7          5.83          0.92         1.51 o                         
 -20   2   7        713.89        722.25        10.16 o                         
 -19   2   7        351.26        371.42         4.84 o                         
 -18   2   7         34.61         37.26         1.80 o                         
 -17   2   7         15.40          6.92         1.13 o                         
 -16   2   7        391.87        354.16         3.96 o                         
 -15   2   7        467.60        425.33         4.30 o                         
 -14   2   7        493.11        477.64         4.73 o                         
 -13   2   7        620.75        602.00         5.44 o                         
 -12   2   7        552.11        602.45         5.67 o                         
 -11   2   7         29.31         23.98         1.19 o                         
 -10   2   7        123.99        148.25         2.58 o                         
  -9   2   7        445.41        449.74         4.24 o                         
  -8   2   7        375.49        433.58         4.64 o                         
  -7   2   7        541.70        649.91        10.37 o                         
  -6   2   7          1.23         12.67         3.14 o                         
  -5   2   7       1770.86       1821.56        20.41 o                         
  -4   2   7          5.90          5.11         2.16 o                         
  -3   2   7      19491.33      20994.15       320.16 o                         
  -2   2   7       1410.04       1369.48        14.02 o                         
  -1   2   7        562.58        713.71        15.40 o                         
   0   2   7        417.75        424.32         5.60 o                         
   1   2   7         30.36         37.84         1.62 o                         
   2   2   7        594.24        736.72         9.97 o                         
   3   2   7        202.63        205.65         2.88 o                         
   4   2   7         54.97         81.39         1.48 o                         
   5   2   7         86.73         55.90         1.35 o                         
   6   2   7        465.56        454.47         4.20 o                         
   7   2   7        574.59        533.78         4.79 o                         
   8   2   7        821.43        829.50         6.48 o                         
   9   2   7        501.19        451.07         4.47 o                         
  10   2   7       1575.83       1410.29        10.22 o                         
  11   2   7          0.98         -0.75         0.79 o                         
  12   2   7        119.50        122.16         2.43 o                         
  13   2   7        154.93        142.27         2.71 o                         
  14   2   7          1.51          1.58         1.10 o                         
  15   2   7         62.51         66.18         2.37 o                         
  16   2   7        139.73        142.70         4.04 o                         
  17   2   7        160.45        163.40         4.14 o                         
  18   2   7         82.02         89.75         4.36 o                         
  19   2   7        105.26        115.49         5.33 o                         
  20   2   7        109.39        102.81         5.18 o                         
  21   2   7        207.38        213.57         8.59 o                         
  22   2   7         41.28         42.92         3.99 o                         
  23   2   7         58.46         65.97         4.85 o                         
  24   2   7          8.99          2.81         3.77 o                         
 -28   3   7         38.20         40.39         7.09 o                         
 -27   3   7         61.16         60.59         6.00 o                         
 -26   3   7          1.59         -1.48         3.18 o                         
 -25   3   7         55.24         56.04         4.23 o                         
 -24   3   7         36.47         33.02         3.60 o                         
 -23   3   7        157.25        162.86         7.85 o                         
 -22   3   7         26.55         25.18         2.41 o                         
 -21   3   7         33.09         30.72         2.37 o                         
 -20   3   7        350.12        360.95         6.21 o                         
 -19   3   7          7.45          6.53         1.48 o                         
 -18   3   7          7.91          7.32         1.32 o                         
 -17   3   7        458.57        474.14         5.17 o                         
 -16   3   7        193.51        196.79         3.18 o                         
 -15   3   7         77.49         80.89         2.21 o                         
 -14   3   7          2.74          3.82         0.99 o                         
 -13   3   7         54.62         40.43         1.56 o                         
 -12   3   7        622.48        588.28         5.59 o                         
 -11   3   7       1459.52       1467.19        11.31 o                         
 -10   3   7        707.63        621.44         5.57 o                         
  -9   3   7        187.15        205.38         2.58 o                         
  -8   3   7          0.08          1.73         0.59 o                         
  -7   3   7        568.03        525.30         5.14 o                         
  -6   3   7        505.10        456.14         7.57 o                         
  -5   3   7       4789.31       5287.84       207.27 o                         
  -4   3   7       2034.79       2009.86        20.84 o                         
  -3   3   7      12059.26      13078.40       192.74 o                         
  -2   3   7       1210.38       1186.91        14.00 o                         
  -1   3   7         32.20         47.07         2.01 o                         
   0   3   7         50.58         60.72         2.01 o                         
   1   3   7         99.08        130.18         2.21 o                         
   2   3   7        395.13        351.76         3.54 o                         
   3   3   7        716.67        757.79         5.90 o                         
   4   3   7       1750.14       1731.21        11.46 o                         
   5   3   7         84.03         98.23         1.66 o                         
   6   3   7         21.64         12.65         0.84 o                         
   7   3   7       1572.88       1536.63        10.66 o                         
   8   3   7         48.30         41.51         1.41 o                         
   9   3   7        297.53        282.81         3.32 o                         
  10   3   7          9.35         10.92         1.12 o                         
  11   3   7         58.01         56.79         1.87 o                         
  12   3   7         77.66         81.48         2.34 o                         
  13   3   7         34.93         34.01         1.83 o                         
  14   3   7        112.39         98.09         2.98 o                         
  15   3   7        304.87        315.83         4.99 o                         
  16   3   7         17.60         15.07         1.78 o                         
  17   3   7         69.21         70.86         3.47 o                         
  18   3   7         87.61         97.65         4.91 o                         
  19   3   7        262.33        270.56         7.24 o                         
  20   3   7         18.82         16.43         3.14 o                         
  21   3   7          0.13          3.03         3.29 o                         
  22   3   7          5.46          4.01         4.08 o                         
  23   3   7          0.01          0.71         3.65 o                         
  24   3   7         12.63         12.74         4.33 o                         
 -28   4   7         30.05         32.12         9.65 o                         
 -27   4   7          0.16          0.23         3.52 o                         
 -26   4   7         12.55          8.03         5.84 o                         
 -25   4   7         56.31         55.52         4.33 o                         
 -24   4   7          7.72          8.06         2.89 o                         
 -23   4   7          3.70          3.35         2.63 o                         
 -22   4   7          7.09          2.79         2.24 o                         
 -21   4   7         16.86         12.54         1.84 o                         
 -20   4   7        105.99        105.15         3.30 o                         
 -19   4   7          0.33         -1.33         1.33 o                         
 -18   4   7         14.48         15.21         1.58 o                         
 -17   4   7        378.56        358.13         4.97 o                         
 -16   4   7         13.86         13.83         1.31 o                         
 -15   4   7          1.05         -0.97         0.99 o                         
 -14   4   7          9.25         11.04         1.18 o                         
 -13   4   7        174.65        143.74         2.55 o                         
 -12   4   7         37.08         27.71         1.28 o                         
 -11   4   7          0.10         -0.69         0.69 o                         
 -10   4   7        348.74        315.44         3.40 o                         
  -9   4   7        173.96        145.14         2.03 o                         
  -8   4   7        451.23        401.75         3.73 o                         
  -7   4   7          9.66          3.15         0.95 o                         
  -6   4   7         35.58         51.75         1.24 o                         
  -5   4   7        390.08        407.65         3.62 o                         
  -4   4   7        533.61        611.85         5.10 o                         
  -3   4   7       1027.41       1160.66         8.57 o                         
  -2   4   7          7.59         11.75         0.63 o                         
  -1   4   7        503.39        452.76         4.09 o                         
   0   4   7       1009.20       1038.72         7.55 o                         
   1   4   7         17.25         10.98         0.66 o                         
   2   4   7         18.97         14.57         0.85 o                         
   3   4   7        211.45        238.73         2.74 o                         
   4   4   7       1885.11       1898.89        15.48 o                         
   5   4   7        162.25        149.49         2.17 o                         
   6   4   7        532.54        502.79         4.53 o                         
   7   4   7        264.03        223.18         2.84 o                         
   8   4   7        108.53        100.73         2.12 o                         
   9   4   7         87.57         78.70         2.05 o                         
  10   4   7         23.24         20.25         1.39 o                         
  11   4   7        135.09        142.63         2.79 o                         
  12   4   7        439.59        438.05         5.13 o                         
  13   4   7        268.26        262.82         4.19 o                         
  14   4   7         49.05         44.71         2.19 o                         
  15   4   7         52.18         56.67         2.46 o                         
  16   4   7         19.26         18.21         2.00 o                         
  17   4   7        513.05        544.55         7.96 o                         
  18   4   7        192.71        188.99         6.31 o                         
  19   4   7         41.46         39.57         3.59 o                         
  20   4   7        124.39        124.90         5.76 o                         
  21   4   7         11.71         16.69         4.01 o                         
  22   4   7          9.05          7.76         4.01 o                         
  23   4   7          4.73          1.37         4.02 o                         
 -27   5   7          5.47          2.14         4.31 o                         
 -26   5   7          0.95         -3.14         3.14 o                         
 -25   5   7         88.88         82.83         6.67 o                         
 -24   5   7         26.95         29.51         4.38 o                         
 -23   5   7          3.55          6.44         3.52 o                         
 -22   5   7         15.44         20.86         2.94 o                         
 -21   5   7         28.16         30.53         2.74 o                         
 -20   5   7         10.45          9.31         1.78 o                         
 -19   5   7          1.12          3.17         1.54 o                         
 -18   5   7         40.25         36.54         2.14 o                         
 -17   5   7         47.40         42.87         2.15 o                         
 -16   5   7          4.39          4.21         1.32 o                         
 -15   5   7        477.00        462.92         5.62 o                         
 -14   5   7        240.49        260.20         3.69 o                         
 -13   5   7         36.06         40.69         1.56 o                         
 -12   5   7        605.78        604.84         5.44 o                         
 -11   5   7         75.31         81.39         1.83 o                         
 -10   5   7         10.57         14.32         1.01 o                         
  -9   5   7         25.87         27.68         1.22 o                         
  -8   5   7        762.08        710.34         6.08 o                         
  -7   5   7         70.59         60.46         1.59 o                         
  -6   5   7       1055.45        970.47         7.04 o                         
  -5   5   7        254.06        291.86         3.08 o                         
  -4   5   7        161.25        197.99         2.50 o                         
  -3   5   7         72.54         99.21         1.63 o                         
  -2   5   7        408.05        418.27         4.07 o                         
  -1   5   7        525.05        497.75         4.66 o                         
   0   5   7         34.20         28.18         1.13 o                         
   1   5   7        216.47        192.48         2.42 o                         
   2   5   7          3.93          0.28         0.67 o                         
   3   5   7         44.88         30.67         1.30 o                         
   4   5   7          3.41          5.09         0.80 o                         
   5   5   7         27.57         15.41         1.02 o                         
   6   5   7         99.03         96.50         1.98 o                         
   7   5   7         24.51         12.76         1.08 o                         
   8   5   7        162.19        150.95         2.51 o                         
   9   5   7         19.95         17.13         1.25 o                         
  10   5   7        101.71        101.43         2.45 o                         
  11   5   7          3.15          1.85         1.12 o                         
  12   5   7          9.39          7.66         1.41 o                         
  13   5   7          0.83         -1.18         1.18 o                         
  14   5   7         58.55         60.46         2.57 o                         
  15   5   7         24.03         23.38         1.96 o                         
  16   5   7          9.44          5.97         1.97 o                         
  17   5   7         36.81         42.54         3.31 o                         
  18   5   7          9.25          2.58         2.74 o                         
  19   5   7          3.07          1.95         4.94 o                         
  20   5   7         53.33         63.88         6.15 o                         
  21   5   7         31.71         33.68         5.33 o                         
  22   5   7         10.89          9.82         4.46 o                         
  23   5   7          1.68         11.22         9.88 o                         
 -26   6   7         27.23         23.67         5.70 o                         
 -25   6   7          8.20          2.10         3.53 o                         
 -24   6   7         64.94         68.83         5.47 o                         
 -23   6   7        209.36        210.63         6.92 o                         
 -22   6   7         90.68         82.82         5.95 o                         
 -21   6   7        161.26        195.08         6.32 o                         
 -20   6   7        259.18        281.69         6.63 o                         
 -19   6   7        155.35        167.66         4.60 o                         
 -18   6   7          0.02         -1.71         1.71 o                         
 -17   6   7          5.14          2.51         1.74 o                         
 -16   6   7        116.61        120.57         3.71 o                         
 -15   6   7        195.69        208.72         4.03 o                         
 -14   6   7        725.41        741.17         7.29 o                         
 -13   6   7         59.79         57.01         2.05 o                         
 -12   6   7         47.01         44.69         1.78 o                         
 -11   6   7         72.47         75.18         2.12 o                         
 -10   6   7        363.41        316.00         3.88 o                         
  -9   6   7        156.73        139.62         2.50 o                         
  -8   6   7        579.52        501.43         4.73 o                         
  -7   6   7        145.23        130.53         2.17 o                         
  -6   6   7         45.23         35.10         1.27 o                         
  -5   6   7         19.15         26.71         1.20 o                         
  -4   6   7         87.59         74.18         1.67 o                         
  -3   6   7         62.27         38.88         1.39 o                         
  -2   6   7       1463.04       1407.93        10.17 o                         
  -1   6   7       1886.22       1754.14        12.38 o                         
   0   6   7       1024.66       1049.40         7.79 o                         
   1   6   7        306.58        304.22         3.42 o                         
   2   6   7          7.75          1.99         0.80 o                         
   3   6   7          0.08         -0.71         0.71 o                         
   4   6   7         20.69         16.51         1.25 o                         
   5   6   7         25.78         26.16         1.29 o                         
   6   6   7         83.46         77.68         2.00 o                         
   7   6   7        137.04        111.65         2.65 o                         
   8   6   7         29.52         36.89         1.65 o                         
   9   6   7         13.50         12.31         1.27 o                         
  10   6   7        113.77        107.45         3.23 o                         
  11   6   7        113.59        120.06         3.33 o                         
  12   6   7        316.45        318.68         5.30 o                         
  13   6   7          9.99          4.84         2.56 o                         
  14   6   7         15.15          7.37         1.87 o                         
  15   6   7          2.04          2.22         2.04 o                         
  16   6   7         52.00         56.37         3.66 o                         
  17   6   7        157.09        165.31         5.60 o                         
  18   6   7          3.25          2.99         2.88 o                         
  19   6   7          7.93          4.00         4.06 o                         
  20   6   7        130.98        127.97         8.05 o                         
  21   6   7         26.42         22.49         4.95 o                         
  22   6   7          1.44         -3.63         3.63 o                         
 -25   7   7         47.06         50.14         5.37 o                         
 -24   7   7          5.34          3.11         3.26 o                         
 -23   7   7         21.71         17.41         3.62 o                         
 -22   7   7         85.27         99.15         5.45 o                         
 -21   7   7         98.80        104.40         5.39 o                         
 -20   7   7         21.42         15.07         3.07 o                         
 -19   7   7        131.18        147.77         6.16 o                         
 -18   7   7         83.53         86.89         4.92 o                         
 -17   7   7         17.10         12.17         2.60 o                         
 -16   7   7         14.48          4.14         2.73 o                         
 -15   7   7         51.43         52.26         3.13 o                         
 -14   7   7        188.87        195.48         4.78 o                         
 -13   7   7         32.77         32.23         2.46 o                         
 -12   7   7         24.99         30.18         2.28 o                         
 -11   7   7        123.18        132.41         3.33 o                         
 -10   7   7         50.43         54.05         2.44 o                         
  -9   7   7         41.45         35.10         2.05 o                         
  -8   7   7       1162.03       1142.02        10.94 o                         
  -7   7   7         99.73        102.58         2.57 o                         
  -6   7   7         43.54         39.41         1.55 o                         
  -5   7   7         62.63         74.57         1.87 o                         
  -4   7   7         11.00          8.43         0.97 o                         
  -3   7   7        183.84        158.69         2.55 o                         
  -2   7   7          1.78          3.43         0.88 o                         
  -1   7   7        129.15        145.96         2.52 o                         
   0   7   7         44.00         34.95         1.43 o                         
   1   7   7         12.10         12.37         1.11 o                         
   2   7   7        318.86        313.34         4.09 o                         
   3   7   7         30.80         40.29         1.79 o                         
   4   7   7        161.35        158.99         3.01 o                         
   5   7   7        413.24        402.95         4.99 o                         
   6   7   7        342.50        359.37         4.75 o                         
   7   7   7          4.42          4.48         1.25 o                         
   8   7   7         51.88         44.05         2.06 o                         
   9   7   7         14.34         18.23         1.64 o                         
  10   7   7        131.95        122.79         3.20 o                         
  11   7   7         72.48         80.46         3.03 o                         
  12   7   7         25.82         33.36         2.36 o                         
  13   7   7        165.61        172.53         4.58 o                         
  14   7   7          3.27         -0.64         2.45 o                         
  15   7   7        329.74        350.98        15.23 o                         
  16   7   7          4.19         -0.36         3.06 o                         
  17   7   7          0.84          1.13         2.83 o                         
  18   7   7        106.51        109.17         6.19 o                         
  19   7   7         10.80         14.13         6.48 o                         
  20   7   7         10.13          8.05         4.62 o                         
  21   7   7          3.76          1.53         4.08 o                         
 -24   8   7         43.01         42.16         5.15 o                         
 -23   8   7          0.11          4.12         3.81 o                         
 -22   8   7         11.49          8.97         3.85 o                         
 -21   8   7          0.31         -0.81         3.26 o                         
 -20   8   7          0.17         -1.61         3.19 o                         
 -19   8   7          0.81          0.29         3.00 o                         
 -18   8   7        127.80        138.15         8.95 o                         
 -17   8   7         19.38         18.78         3.21 o                         
 -16   8   7         20.06         19.39         2.79 o                         
 -15   8   7         67.89         74.59         4.22 o                         
 -14   8   7          1.57          2.82         2.00 o                         
 -13   8   7          9.33         10.34         2.09 o                         
 -12   8   7         10.59          7.15         1.96 o                         
 -11   8   7         23.59         22.99         2.34 o                         
 -10   8   7          0.04         -0.27         1.61 o                         
  -9   8   7          0.56         -1.30         1.30 o                         
  -8   8   7          0.01          0.87         1.33 o                         
  -7   8   7         20.74         13.89         1.56 o                         
  -6   8   7          0.87          0.08         1.13 o                         
  -5   8   7        241.94        229.00         4.12 o                         
  -4   8   7        120.11        124.37         3.31 o                         
  -3   8   7         26.39         27.87         1.97 o                         
  -2   8   7        442.85        405.22         5.83 o                         
  -1   8   7        248.71        222.73         4.23 o                         
   0   8   7          0.28         -1.07         1.07 o                         
   1   8   7        248.21        243.22         4.57 o                         
   2   8   7         24.26         25.04         1.62 o                         
   3   8   7          7.59          4.86         1.29 o                         
   4   8   7          1.10          1.50         1.19 o                         
   5   8   7         35.32         33.99         1.91 o                         
   6   8   7        128.55        133.95         3.12 o                         
   7   8   7          0.77         -0.42         1.28 o                         
   8   8   7         42.67         42.65         2.24 o                         
   9   8   7        172.38        184.28         3.78 o                         
  10   8   7        149.70        154.91         4.73 o                         
  11   8   7         10.58         10.95         1.86 o                         
  12   8   7          3.26          4.38         2.54 o                         
  13   8   7         56.09         59.89         4.38 o                         
  14   8   7         41.40         34.38         4.18 o                         
  15   8   7          0.76         -2.82         5.57 o                         
  16   8   7         52.16         48.59         4.95 o                         
  17   8   7          0.10         -2.91         3.26 o                         
  18   8   7          6.74          5.39         3.89 o                         
  19   8   7          0.02          1.96         3.78 o                         
  20   8   7          0.80         -4.00         4.00 o                         
 -23   9   7         10.13         11.39         4.00 o                         
 -22   9   7          0.98         -0.20         3.42 o                         
 -21   9   7          7.78          5.69         3.64 o                         
 -20   9   7         44.76         45.18         4.92 o                         
 -19   9   7         14.80          9.64         3.68 o                         
 -18   9   7          4.37          6.13         3.16 o                         
 -17   9   7         80.07         87.37         4.81 o                         
 -16   9   7         40.73         39.23         3.52 o                         
 -15   9   7         25.00         27.45         3.11 o                         
 -14   9   7         29.02         35.55         3.24 o                         
 -13   9   7          3.14          5.58         2.28 o                         
 -12   9   7         11.82         10.39         2.55 o                         
 -11   9   7          0.11          0.26         2.09 o                         
 -10   9   7         14.19         11.23         2.30 o                         
  -9   9   7        114.87        127.74         4.63 o                         
  -8   9   7         17.07         20.85         2.61 o                         
  -7   9   7         29.18         30.22         2.54 o                         
  -6   9   7          3.05          1.18         1.67 o                         
  -5   9   7         69.32         75.83         3.40 o                         
  -4   9   7          0.22         -1.46         1.46 o                         
  -3   9   7         75.01         79.64         3.37 o                         
  -2   9   7          0.00         -0.21         1.35 o                         
  -1   9   7          1.96          0.07         1.52 o                         
   0   9   7          3.34          2.94         1.68 o                         
   1   9   7          1.05         -1.55         1.55 o                         
   2   9   7          0.02          1.99         1.68 o                         
   3   9   7        164.97        179.13         6.21 o                         
   4   9   7         24.41         29.18         2.06 o                         
   5   9   7          0.58         -0.01         1.47 o                         
   6   9   7        115.59         99.48         3.48 o                         
   7   9   7        104.68         99.69         3.48 o                         
   8   9   7         46.79         50.28         2.63 o                         
   9   9   7         76.58         72.14         3.20 o                         
  10   9   7        102.61         99.44         4.55 o                         
  11   9   7         17.00         19.36         2.92 o                         
  12   9   7        273.01        270.75         7.33 o                         
  13   9   7          3.38          3.76         3.50 o                         
  14   9   7          0.06          4.80         3.35 o                         
  15   9   7          2.87         -0.84         3.26 o                         
  16   9   7          0.55         -2.41         3.71 o                         
  17   9   7          0.06          0.99         3.57 o                         
  18   9   7         16.00         20.24         4.33 o                         
 -21  10   7         10.18         13.99         5.19 o                         
 -20  10   7          4.81          4.54         4.47 o                         
 -19  10   7          9.81         13.07         4.52 o                         
 -18  10   7         14.42         10.55         4.49 o                         
 -17  10   7          5.12          5.04         3.15 o                         
 -16  10   7          1.99         -2.76         2.76 o                         
 -15  10   7          4.37         -2.91         2.91 o                         
 -14  10   7          4.31         -1.54         2.75 o                         
 -13  10   7         37.97         37.83         3.89 o                         
 -12  10   7          1.33          0.34         2.69 o                         
 -11  10   7         19.55         20.30         3.30 o                         
 -10  10   7         23.76         32.51         3.69 o                         
  -9  10   7         73.61         71.50         4.48 o                         
  -8  10   7          2.58          1.66         2.28 o                         
  -7  10   7         31.43         26.50         3.28 o                         
  -6  10   7        472.80        519.80         9.02 o                         
  -5  10   7         57.76         52.82         3.24 o                         
  -4  10   7         55.80         62.53         3.11 o                         
  -3  10   7         17.83         16.64         2.14 o                         
  -2  10   7        107.10        107.44         3.75 o                         
  -1  10   7         19.80         22.60         2.29 o                         
   0  10   7          0.28          4.04         1.93 o                         
   1  10   7          1.67         -0.34         1.77 o                         
   2  10   7          1.09          2.39         1.88 o                         
   3  10   7         21.50         19.70         2.39 o                         
   4  10   7        136.64        147.33         4.62 o                         
   5  10   7         61.61         62.54         3.69 o                         
   6  10   7          4.00          4.69         1.90 o                         
   7  10   7          8.47          9.74         2.22 o                         
   8  10   7          7.08          3.30         2.43 o                         
   9  10   7         12.06          8.68         2.96 o                         
  10  10   7         38.23         41.77         4.03 o                         
  11  10   7          0.02          0.09         3.95 o                         
  12  10   7          0.01         -3.17         3.17 o                         
  13  10   7          7.90          7.79         4.28 o                         
  14  10   7         52.06         51.49         6.01 o                         
  15  10   7          1.18          2.81         4.31 o                         
  16  10   7         17.62         21.55         4.89 o                         
  17  10   7         13.77          6.73         7.63 o                         
 -19  11   7         33.87         31.25         8.42 o                         
 -18  11   7          2.40          0.66         4.23 o                         
 -17  11   7          7.50          6.29         3.82 o                         
 -16  11   7          2.34          0.60         3.16 o                         
 -15  11   7          4.28          0.53         3.24 o                         
 -14  11   7          0.83         -0.26         3.19 o                         
 -13  11   7          8.76          2.90         3.16 o                         
 -12  11   7         28.56         34.86         4.03 o                         
 -11  11   7          5.78         19.13         3.45 o                         
 -10  11   7        163.09        164.93        10.21 o                         
  -9  11   7         13.97         15.73         3.67 o                         
  -8  11   7          2.53          0.97         4.08 o                         
  -7  11   7         27.66         31.75         4.03 o                         
  -6  11   7         22.03         17.56         3.94 o                         
  -5  11   7          1.14         -2.12         2.72 o                         
  -4  11   7          1.74          2.55         2.63 o                         
  -3  11   7         23.47         18.79         2.60 o                         
  -2  11   7         65.44         73.59         4.00 o                         
  -1  11   7         72.99         81.48         4.24 o                         
   0  11   7         29.35         36.40         3.68 o                         
   1  11   7         10.67          9.76         2.57 o                         
   2  11   7        130.22        134.18         7.40 o                         
   3  11   7        216.03        227.07         7.05 o                         
   4  11   7          8.46         11.77         3.05 o                         
   5  11   7         47.72         52.67         3.88 o                         
   6  11   7         14.84         13.14         2.70 o                         
   7  11   7         17.91         17.94         2.68 o                         
   8  11   7          3.74          3.80         2.94 o                         
   9  11   7         17.00         10.95         3.84 o                         
  10  11   7         37.36         36.60         4.81 o                         
  11  11   7          5.80          1.07         3.45 o                         
  12  11   7          3.24          4.77         3.69 o                         
  13  11   7          2.41         -1.83         3.43 o                         
  14  11   7         59.04         72.10         6.86 o                         
  15  11   7         33.40         39.51         9.43 o                         
 -17  12   7          8.09          4.56         4.11 o                         
 -16  12   7          0.09         -0.62         3.61 o                         
 -15  12   7          5.80          5.15         3.33 o                         
 -14  12   7          0.09         -3.05         3.05 o                         
 -13  12   7         11.85          7.84         3.48 o                         
 -12  12   7          5.20         -0.99         3.30 o                         
 -11  12   7          0.48          0.54         3.47 o                         
 -10  12   7         17.37         22.61         4.54 o                         
  -9  12   7         20.56         14.34         4.21 o                         
  -8  12   7         76.25         85.84         6.01 o                         
  -7  12   7         34.87         35.92         6.61 o                         
  -6  12   7        119.40        116.92         6.80 o                         
  -5  12   7         64.30         73.92         5.42 o                         
  -4  12   7         86.64         87.36         8.36 o                         
  -3  12   7         29.18         25.72         3.69 o                         
  -2  12   7          0.00         -1.87         2.60 o                         
  -1  12   7         15.44         12.61         2.78 o                         
   0  12   7         42.79         42.82         3.72 o                         
   1  12   7         25.12         23.38         3.20 o                         
   2  12   7          7.05          8.18         2.75 o                         
   3  12   7         62.98         63.98         4.15 o                         
   4  12   7         13.91         11.99         3.01 o                         
   5  12   7          0.31         -1.85         2.43 o                         
   6  12   7          4.72          0.59         3.29 o                         
   7  12   7         11.19          7.22         4.49 o                         
   8  12   7          2.82         11.68         4.87 o                         
   9  12   7          0.47          7.71         4.39 o                         
  10  12   7          6.01          2.42         3.72 o                         
  11  12   7          0.34          0.77         3.82 o                         
  12  12   7          0.00         -1.32         3.82 o                         
 -13  13   7         13.04          6.90         4.09 o                         
 -12  13   7          3.76          6.53         4.27 o                         
 -11  13   7          5.65          0.85         4.02 o                         
 -10  13   7          2.53         -3.12         3.46 o                         
  -9  13   7         14.99         20.12         7.00 o                         
  -8  13   7          0.04          2.15         3.62 o                         
  -7  13   7          1.94         -2.64         3.35 o                         
  -6  13   7         16.40         19.69         4.65 o                         
  -5  13   7          6.62          3.15         3.76 o                         
  -4  13   7          2.71         -2.47         3.25 o                         
  -3  13   7          0.90         -3.61         3.61 o                         
  -2  13   7          5.09         12.24         5.37 o                         
  -1  13   7          2.28          4.26         3.26 o                         
   0  13   7         49.18         46.77         4.42 o                         
   1  13   7          3.44         12.64         3.05 o                         
   2  13   7         16.66         21.86         3.33 o                         
   3  13   7          2.11          8.60         2.98 o                         
   4  13   7          1.32          1.71         3.55 o                         
   5  13   7          0.83          0.85         3.81 o                         
   6  13   7          0.34         -3.24         4.13 o                         
   7  13   7          0.00         -2.03         4.31 o                         
   8  13   7         20.01         23.73         5.35 o                         
   9  13   7          3.21         13.47         8.08 o                         
  -8  14   7          2.49         -1.98         4.13 o                         
  -7  14   7          0.25         -2.89         3.82 o                         
  -6  14   7         15.08         10.16         4.12 o                         
  -5  14   7         14.03          7.56         4.20 o                         
  -4  14   7          6.35         -0.03         4.07 o                         
  -3  14   7         10.57          4.39         4.29 o                         
  -2  14   7         11.15          2.39         4.41 o                         
  -1  14   7         16.11         17.37         4.69 o                         
   0  14   7          0.00         -1.46         3.32 o                         
   1  14   7          0.96          3.74         4.04 o                         
   2  14   7          3.95          2.82         4.15 o                         
   3  14   7          0.00         -0.01         5.25 o                         
 -29   0   8         16.50         12.57         5.71 o                         
 -28   0   8         61.67         59.20         7.28 o                         
 -27   0   8         63.13         50.69         6.78 o                         
 -26   0   8         43.25         40.81         8.76 o                         
 -25   0   8         29.29         23.90        10.18 o                         
 -24   0   8        508.23        544.06        13.13 o                         
 -23   0   8         34.25         34.53         3.72 o                         
 -22   0   8         16.72         17.17         3.00 o                         
 -21   0   8         43.86         45.68         3.31 o                         
 -20   0   8         11.35          9.80         1.99 o                         
 -19   0   8        109.13        104.08         4.97 o                         
 -18   0   8        226.22        203.39         4.60 o                         
 -17   0   8         47.45         49.12         2.62 o                         
 -16   0   8        524.60        537.04         7.63 o                         
 -15   0   8        334.02        343.78         7.21 o                         
 -14   0   8        156.39        169.18         3.65 o                         
 -13   0   8       2188.72       2028.16        20.49 o                         
 -12   0   8        550.76        506.76         6.07 o                         
 -11   0   8          0.16          0.04         0.76 o                         
 -10   0   8        415.34        455.46         5.39 o                         
  -9   0   8        134.57        123.78         2.71 o                         
  -8   0   8          0.20         10.12         1.02 o                         
  -7   0   8        326.02        344.35        13.02 o                         
  -6   0   8        807.28        816.05        11.93 o                         
  -5   0   8       4264.40       4409.93        56.77 o                         
  -4   0   8        712.91        737.58        19.31 o                         
  -3   0   8         71.96        122.20         3.81 o                         
  -2   0   8        494.35        583.04         9.07 o                         
  -1   0   8       5029.94       5513.72        70.94 o                         
   0   0   8       1222.46       1373.32        19.35 o                         
   1   0   8        418.90        390.91         8.55 o                         
   2   0   8         34.95         16.39         3.37 o                         
   3   0   8          9.86         17.17         1.20 o                         
   4   0   8       2822.08       2695.52        24.02 o                         
   5   0   8        401.00        368.59         4.81 o                         
   6   0   8         16.00         11.48         1.62 o                         
   7   0   8         74.10         66.73         2.20 o                         
   8   0   8      10313.02       9691.59        88.65 o                         
   9   0   8       1377.02       1185.14        13.48 o                         
  10   0   8        205.96        143.97         3.70 o                         
  11   0   8        763.77        742.69         9.76 o                         
  12   0   8        773.04        690.67         9.52 o                         
  13   0   8        235.48        242.88         5.21 o                         
  14   0   8        740.24        736.39        13.01 o                         
  15   0   8        371.67        361.56         7.76 o                         
  16   0   8        215.50        238.09         6.39 o                         
  17   0   8         17.61         15.26         3.05 o                         
  18   0   8         42.74         42.48         5.99 o                         
  19   0   8        183.67        202.17         8.18 o                         
  20   0   8         57.81         49.68         7.02 o                         
  21   0   8         76.73         86.58         6.60 o                         
  22   0   8        119.04        128.04         7.69 o                         
  23   0   8         73.12         85.88         6.66 o                         
  24   0   8         84.50         87.12         9.21 o                         
 -29   1   8          6.68          0.71         6.29 o                         
 -28   1   8         23.10         24.68         5.07 o                         
 -27   1   8         33.36         26.64         4.73 o                         
 -26   1   8         33.92         30.90         4.11 o                         
 -25   1   8         16.92          9.48         2.78 o                         
 -24   1   8        113.73        109.78         5.12 o                         
 -23   1   8        127.43        129.10         4.30 o                         
 -22   1   8        119.40        118.23         3.27 o                         
 -21   1   8          1.09         -0.77         1.36 o                         
 -20   1   8        141.65        145.11         3.13 o                         
 -19   1   8         83.78         89.85         2.63 o                         
 -18   1   8         74.32         75.25         2.34 o                         
 -17   1   8        875.71        814.39         7.33 o                         
 -16   1   8        177.53        159.55         2.70 o                         
 -15   1   8        378.93        352.58         4.46 o                         
 -14   1   8         43.01         37.25         1.40 o                         
 -13   1   8        191.60        181.89         2.46 o                         
 -12   1   8       1088.44       1064.40         7.95 o                         
 -11   1   8        239.26        252.10         2.83 o                         
 -10   1   8         87.04         68.09         1.36 o                         
  -9   1   8       1508.46       1519.95        10.73 o                         
  -8   1   8         75.23         62.41         1.23 o                         
  -7   1   8         19.68         43.29         1.51 o                         
  -6   1   8       2194.98       2490.77        28.44 o                         
  -5   1   8        415.49        444.15         5.99 o                         
  -4   1   8        203.12        220.22         3.94 o                         
  -3   1   8         40.93         67.40         1.62 o                         
  -2   1   8        555.59        537.13         6.70 o                         
  -1   1   8        684.33        687.93         7.45 o                         
   0   1   8         33.36         36.53         1.29 o                         
   1   1   8       1363.19       1420.22        17.44 o                         
   2   1   8        627.30        706.36         8.26 o                         
   3   1   8         77.81        101.11         1.66 o                         
   4   1   8        298.35        272.64         2.74 o                         
   5   1   8        750.29        757.01         6.03 o                         
   6   1   8        220.23        198.41         2.44 o                         
   7   1   8       1256.79       1208.88         9.06 o                         
   8   1   8         62.01         51.29         1.60 o                         
   9   1   8          2.86          3.76         0.89 o                         
  10   1   8         68.10         66.18         1.96 o                         
  11   1   8         11.61          8.57         1.08 o                         
  12   1   8          4.49          3.92         1.11 o                         
  13   1   8         81.38         75.40         2.35 o                         
  14   1   8          0.67         -1.11         1.11 o                         
  15   1   8        152.08        165.07         3.36 o                         
  16   1   8        280.01        298.33         5.28 o                         
  17   1   8         67.50         61.76         2.97 o                         
  18   1   8         63.89         68.89         3.74 o                         
  19   1   8         25.96         24.64         3.03 o                         
  20   1   8          1.44         -0.12         2.40 o                         
  21   1   8        115.26        118.52         5.22 o                         
  22   1   8         12.27          5.58         3.07 o                         
  23   1   8          0.03         -1.22         2.95 o                         
  24   1   8         10.40          9.35         3.42 o                         
 -29   2   8          8.04          0.18         4.28 o                         
 -28   2   8          0.02         -2.48         6.09 o                         
 -27   2   8          7.54          6.87         4.08 o                         
 -26   2   8          3.07          2.03         2.98 o                         
 -25   2   8        148.63        154.46         7.14 o                         
 -24   2   8         80.74        103.18         4.31 o                         
 -23   2   8          0.03          1.90         2.32 o                         
 -22   2   8         33.30         31.04         2.38 o                         
 -21   2   8          0.00          0.71         1.51 o                         
 -20   2   8        250.44        252.15         4.41 o                         
 -19   2   8          0.07          0.27         1.26 o                         
 -18   2   8          9.45          8.98         1.31 o                         
 -17   2   8        486.52        493.35         5.47 o                         
 -16   2   8        211.33        191.93         2.97 o                         
 -15   2   8          0.29          3.55         0.88 o                         
 -14   2   8        382.37        385.30         4.10 o                         
 -13   2   8         21.85         16.25         1.08 o                         
 -12   2   8       1118.13       1062.69         7.95 o                         
 -11   2   8        149.78        147.30         2.31 o                         
 -10   2   8         41.36         56.31         1.47 o                         
  -9   2   8         54.82         47.59         1.30 o                         
  -8   2   8        348.34        364.42         4.27 o                         
  -7   2   8        183.83        154.96         2.45 o                         
  -6   2   8         69.37        113.87        10.33 o                         
  -5   2   8         52.08         52.93         1.53 o                         
  -4   2   8       1348.42       1539.91        15.01 o                         
  -3   2   8          0.04         12.99         5.16 o                         
  -2   2   8        179.93        200.07         2.73 o                         
  -1   2   8          6.04         21.24         1.07 o                         
   0   2   8         33.20         35.79         1.48 o                         
   1   2   8        488.88        512.86         5.46 o                         
   2   2   8        457.27        423.76         4.23 o                         
   3   2   8         12.47         18.12         0.92 o                         
   4   2   8         17.49          8.63         0.71 o                         
   5   2   8         60.98         57.10         1.43 o                         
   6   2   8         74.37         68.73         1.63 o                         
   7   2   8         74.97         79.21         1.69 o                         
   8   2   8         28.95         21.35         1.50 o                         
   9   2   8       1231.06       1098.94         8.37 o                         
  10   2   8         22.58         24.57         1.31 o                         
  11   2   8         23.60         14.80         1.23 o                         
  12   2   8         87.13         87.95         2.31 o                         
  13   2   8        283.55        284.98         3.90 o                         
  14   2   8        362.94        376.25         4.88 o                         
  15   2   8          0.20         -0.56         1.33 o                         
  16   2   8          6.13          4.84         1.59 o                         
  17   2   8        124.00        131.65         4.89 o                         
  18   2   8         46.51         48.34         3.74 o                         
  19   2   8          2.73          4.95         2.71 o                         
  20   2   8          3.78          1.94         4.28 o                         
  21   2   8         12.95         15.57         3.79 o                         
  22   2   8         11.96          2.70         3.24 o                         
  23   2   8         43.00         39.08         4.10 o
[truncated: 603,289 more chars]
